# Supplementary material for: Recent hybrids recapitulate ancient hybrid outcomes
Source: Nat Commun. 2020 May 1;11:2179. doi: 10.1038/s41467-020-15641-x (PMC7195404; doi:10.1038/s41467-020-15641-x)
Supplement: Supplementary file 4 — Source Data [file 41467_2020_15641_MOESM4_ESM.zip]

Archive with 6 entries (6 files):
- Source_Data/fig2_genotype_matrix.txt
- Source_Data/fig3_clines.txt
- Source_Data/fig4_popanc.tar
- Source_Data/fig5_predict_data.txt
- Source_Data/fig6_trees.txt
- Source_Data/README
