# Supplementary material for: Recent hybrids recapitulate ancient hybrid outcomes
Source: Nat Commun. 2020 May 1;11:2179. doi: 10.1038/s41467-020-15641-x (PMC7195404; doi:10.1038/s41467-020-15641-x)
Supplement: Supplementary file 4 — Source Data [file 41467_2020_15641_MOESM4_ESM.zip › Source_Data/fig3_clines.txt]

scaffold position linkage alpha beta
1628 976154 1 -1.473624 1.11227
1628 976186 1 -0.768088 0.223692
1628 1030334 1 0.741524 0.369197
1628 1379700 1 0.868177 0.1019
1628 2269427 1 -0.480525 0.163435
1628 2792953 1 2.489105 -0.09931
1628 2911546 1 0.783877 -0.162802
1628 3134421 1 -1.621824 0.67024
1628 3156256 1 -0.502939 -0.168025
1628 3273075 1 -1.634193 0.919179
1628 3273093 1 -1.453555 0.766741
1628 3273177 1 -0.76157 0.401445
1628 3524297 1 -0.149837 -0.146557
1628 3617312 1 0.091092 -0.135249
1628 3739805 1 1.049286 -2.256449
1628 3958819 1 -0.275092 0.693719
1628 4107989 1 -0.564728 0.301934
1628 4172938 1 -1.175838 0.630285
1628 4621679 1 0.820226 -0.180583
1628 4621706 1 0.911264 -0.293093
1628 4621719 1 0.338808 -0.858361
1628 4942300 1 1.092051 0.93702
1628 5004732 1 1.668169 -1.94615
1628 5247173 1 -1.830403 0.624781
1628 5602006 1 -1.765107 0.476878
1628 5602013 1 -1.641677 0.13916
1628 5729351 1 -1.777161 1.060459
1628 6254203 1 0.129182 -0.249476
1628 6926067 1 -2.417613 1.101175
1628 6949872 1 -0.291535 -0.431442
1628 7327343 1 -1.393559 0.581042
1628 7356485 1 0.275214 0.331389
1628 7356592 1 -1.030183 0.124152
1628 7881486 1 -0.507182 0.422532
1628 8261970 1 -1.777825 0.645976
1628 8381271 1 1.548646 -1.9064
1628 8487192 1 -0.098589 -0.410043
1628 8487196 1 5.3e-05 0.662934
1628 8610691 1 -1.45896 0.549373
1628 9275286 1 -0.906478 0.954123
1628 9306430 1 -0.80173 0.383553
1628 9735230 1 -0.897132 0.484316
1628 10120991 1 -1.688448 0.361784
1628 10141731 1 0.637547 -1.398167
1628 10205604 1 -1.649286 0.957692
1628 10681914 1 0.316045 -0.230033
1628 10697305 1 -0.254528 -0.177328
1628 11219725 1 -1.148438 -0.038976
1628 11305318 1 -1.344402 0.616682
1628 11727258 1 0.283825 0.477481
1628 11773304 1 0.291495 -0.404408
1628 11979380 1 0.084277 -0.406296
1628 12096049 1 -0.0687 -0.519971
1628 12212318 1 0.291993 -1.363081
1628 12316252 1 -0.044552 0.395501
1628 12893859 1 -0.15669 0.662442
1628 12948947 1 2.265572 0.799303
1628 12949577 1 -0.369542 0.234338
1628 13383160 1 0.90168 0.925532
1628 13677379 1 1.849405 -2.440156
1628 13720605 1 -0.773383 0.119617
1628 15530749 1 -1.094379 0.064579
1628 15530752 1 -1.2824 0.47191
1628 16451441 1 1.305059 -0.805525
1628 16814585 1 -1.998681 1.563473
1628 16859795 1 -1.301024 0.75964
1628 17241767 1 -0.052091 0.126176
1628 17241775 1 0.957587 -0.048439
1628 17286282 1 0.15226 0.235709
1628 18200658 1 1.084795 -1.07194
1628 19258633 1 -0.193071 0.811794
1628 19258703 1 1.26934 0.326445
1628 19279832 1 -1.128718 0.208088
1628 19279837 1 -0.726416 0.260683
1628 19279906 1 -0.768056 0.198181
1628 19312889 1 0.002034 -0.133328
1628 19688351 1 -0.324552 0.028136
1628 20496510 1 0.958245 0.958169
11 555044 2 -0.059835 -0.730286
11 693507 2 -0.257584 -0.191819
11 749561 2 -1.306259 0.391819
11 1262724 2 1.689025 -0.793655
11 1263419 2 -0.807853 0.186781
11 1461038 2 0.360885 -1.66818
11 2703467 2 -0.460963 -0.130614
11 2883812 2 -1.460104 0.076497
11 3291373 2 0.88901 -0.107194
11 3478873 2 1.378936 -0.630862
11 3478876 2 0.815727 -1.756456
11 3532761 2 1.94243 -2.409659
11 3602344 2 0.09773 0.337719
11 3785175 2 -1.113741 0.598228
11 4417990 2 -0.964039 0.53457
11 4486978 2 0.817956 0.098239
11 4936644 2 -0.804923 0.452683
11 5262024 2 -0.406609 0.056562
11 5299511 2 -0.936473 0.20348
11 6028477 2 0.127035 0.286959
11 6028496 2 -0.401526 0.313194
11 6227772 2 0.840712 0.738395
11 6227815 2 -2.139068 1.119891
11 6234637 2 2.889604 -1.267297
11 6261326 2 0.93507 -1.021074
11 6669943 2 0.173957 -0.107977
11 6812141 2 -1.07699 -0.033797
11 6994470 2 -1.690067 0.572844
11 7068104 2 1.836167 -2.569993
11 7068148 2 0.658815 -0.941149
11 7068163 2 1.501635 -0.835033
11 7335097 2 1.8367 -1.795216
11 7678095 2 -1.488216 0.718546
11 7977023 2 0.045583 -0.460881
11 8034095 2 -0.935759 -0.135488
11 8117866 2 0.556677 1.472039
11 8691829 2 2.398016 1.534376
11 8742199 2 -1.200548 -0.101143
11 9124748 2 -1.147633 0.426731
11 9770715 2 1.231628 0.245163
11 9770752 2 1.006772 -0.33341
11 10353865 2 2.136456 -2.69537
11 10353912 2 2.585964 -2.980509
11 10860450 2 -0.458249 0.083246
11 10860558 2 2.00658 -1.896795
11 10860564 2 2.07636 -2.248165
11 11198209 2 -0.411231 -0.921894
11 11225972 2 -0.239367 0.597677
11 11226007 2 -1.497849 1.040506
11 11927616 2 0.752756 -1.656101
11 12028324 2 -1.139267 0.219017
11 12033696 2 1.444153 -1.000596
11 12176368 2 -1.560894 0.680902
11 12441052 2 -2.012953 0.836027
11 13250711 2 -2.25599 1.615714
11 14012352 2 1.986667 -2.531142
11 14012393 2 0.444629 -1.00225
11 14234066 2 1.325311 0.971931
11 14327073 2 2.371609 -2.839611
11 14677535 2 1.969326 -2.803317
11 14838677 2 0.215661 -0.254316
11 14839690 2 -1.089636 0.26378
11 14839753 2 -2.20457 0.632708
11 14922913 2 -1.206788 1.450641
11 14922944 2 0.932112 -1.414122
11 14960446 2 1.502859 0.51848
11 14967609 2 -1.693308 0.781073
11 15003184 2 -0.198068 -0.128846
11 15019872 2 3.123807 1.78765
11 15019881 2 1.448443 -1.051394
11 15296706 2 -0.871658 0.245577
11 15296721 2 -0.044696 0.841728
11 15712950 2 3.106746 -0.987331
11 15846534 2 -0.841462 0.408824
11 16189359 2 -0.975773 0.390482
11 16201434 2 -2.048978 -0.203956
11 16201447 2 -1.046896 -0.043392
11 16410455 2 0.943483 -0.65449
11 16709086 2 -0.081747 0.714191
11 16802779 2 1.227975 0.204362
11 17031989 2 -0.82832 0.060535
11 17396090 2 -0.739112 0.541593
11 17396145 2 0.180822 0.417686
11 17599637 2 2.540444 -2.53012
11 17884112 2 -1.630389 0.724107
11 18456638 2 1.399225 -2.52317
1646 249437 3 0.274735 0.111594
1646 630747 3 -2.080119 0.774589
1646 1455265 3 1.197004 -0.28715
1646 1776302 3 0.064735 -0.558955
1646 1776346 3 1.038009 -0.280431
1646 1828404 3 -0.97818 0.28731
1646 3103846 3 -0.324908 -0.115537
1646 3103885 3 -0.578225 0.661405
1646 3184505 3 0.250179 0.738822
1646 5281643 3 0.379699 -0.477089
1646 5594020 3 -0.546064 0.241344
1646 5726181 3 0.804939 0.095266
1646 5932868 3 -1.375622 0.164727
1646 5932896 3 -1.869193 1.02235
1646 6880785 3 -0.547143 0.494721
1646 7114584 3 0.755927 -0.489271
1646 7180351 3 1.040472 -2.304825
1646 7307303 3 -0.457689 0.472277
1646 7602069 3 -1.721104 1.218024
1646 7690071 3 1.393568 0.611001
1646 7983157 3 -0.476258 0.213451
1646 8175432 3 1.663365 -2.43124
1646 8175483 3 -1.717576 0.880914
1646 8765670 3 -0.251632 0.230061
1646 9828825 3 0.749587 -0.491833
1646 9937681 3 -1.665289 0.493056
1646 10222842 3 -1.4688 0.5208
1646 10245305 3 -1.968867 0.048772
1646 10270851 3 -0.339031 0.961906
1646 10586032 3 1.556032 -2.278815
1646 10815702 3 -0.891976 0.325998
1646 11242780 3 0.160224 0.065604
1646 11447359 3 0.63712 -0.508
1646 11513927 3 0.519525 0.897076
1646 12073166 3 -1.382827 1.277
1646 12073190 3 -0.98259 0.310779
1646 12886736 3 -0.793415 0.251027
1646 12965022 3 1.606459 -2.290181
1646 13267933 3 -3.186138 0.94292
1646 15520041 3 -1.452307 0.240662
1646 15732357 3 -1.744491 -0.296524
1646 17072712 3 0.462127 -1.973294
1646 18002208 3 1.412299 -1.178949
1648 447128 4 2.117218 -1.581524
1648 830042 4 -0.394663 0.215844
1648 1190520 4 -1.441008 1.0474
1648 1571260 4 -1.710758 -0.757955
1648 1933119 4 -0.977203 0.853823
1648 2014047 4 0.540664 -0.029591
1648 2207351 4 -0.469995 0.428922
1648 2902490 4 -2.08199 0.298857
1648 3092123 4 -0.061807 -0.285298
1648 4153604 4 -1.33065 0.943882
1648 5334631 4 -1.223768 0.68327
1648 6546207 4 0.5944 -0.139795
1648 6658332 4 0.594515 0.071659
1648 6764092 4 -0.488918 0.476065
1648 7392453 4 0.108216 -1.312459
1648 7392495 4 0.090955 -1.361236
1648 7472529 4 0.217604 -1.072612
1648 8000478 4 -1.492351 0.669656
1648 8151832 4 -0.961806 0.557009
1648 8811541 4 -2.251554 1.13203
1648 8851972 4 -0.031108 0.197756
1648 8885794 4 0.516346 -0.141775
1648 9107197 4 -0.467238 0.355003
1648 9284956 4 -0.086736 0.142754
1648 9778310 4 -1.436251 0.459783
1648 10210665 4 0.052584 -0.754037
1648 10603823 4 -0.86965 0.482101
1648 10616250 4 -0.797592 0.626418
1648 10930995 4 -0.102695 0.286077
1648 10931056 4 0.870123 1.334198
1648 11149516 4 -1.659768 1.023115
1648 11149528 4 -2.015638 1.607919
1648 11149555 4 -1.71009 1.100163
1648 11290244 4 0.690729 0.037771
1648 11290254 4 1.33206 0.464055
1648 11613023 4 -0.057193 0.359844
1648 12011301 4 -2.74594 0.089976
1648 12011318 4 -2.491769 -0.576291
1648 12017043 4 -2.295495 0.913677
1648 12040615 4 1.154732 0.243758
1648 12113606 4 -0.87159 1.095283
1648 12113614 4 1.551592 0.274169
1648 12113697 4 -2.457349 0.577037
1648 12297357 4 -3.198235 0.673576
1648 12297371 4 -2.199658 -0.641888
1648 12297479 4 -1.09942 0.494917
1648 12638718 4 0.476778 0.249436
1648 13426790 4 2.511814 -0.27724
1648 13619123 4 1.4367 -2.228902
1648 13619133 4 1.565342 -0.889208
1648 13849898 4 0.580648 -0.979609
1648 14676204 4 -0.212615 -0.023221
1648 15426415 4 1.205491 0.749369
1648 15631720 4 -0.24598 0.131736
1648 15781980 4 -1.226696 0.790943
1636 124296 5 -2.150856 0.639877
1636 204097 5 -0.545725 0.351303
1636 323868 5 -2.411689 0.034714
1636 324262 5 -2.418437 0.220512
1636 612035 5 0.263351 0.196426
1636 804684 5 1.13248 -0.040619
1636 1247951 5 0.141906 0.795256
1636 1633163 5 0.062818 0.074033
1636 2750114 5 -1.293205 0.452619
1636 3868628 5 -1.42984 0.360099
1636 4186341 5 1.62713 1.045835
1636 4217517 5 -0.003445 -1.022687
1636 6262892 5 1.22256 -1.487449
1636 6910516 5 1.954793 0.76915
1636 6910523 5 -0.34341 0.349384
1636 7416575 5 -0.235105 0.147757
1636 7600610 5 -0.365279 0.277329
1636 8621217 5 -0.644251 0.090584
1636 8621244 5 -0.330643 0.22422
1636 8838942 5 -1.026826 0.491843
1636 9395014 5 1.287599 -1.728351
1636 9539793 5 -1.804676 1.099619
1636 10280541 5 0.478063 -0.022527
1636 11100622 5 1.118702 -0.670184
1636 11169527 5 -1.439075 0.879673
1636 11207689 5 -1.058485 0.055557
1636 12166429 5 1.542598 -2.314143
1636 12241170 5 -1.407448 0.423233
1636 12283169 5 -0.731117 0.360789
1636 12287197 5 -1.860628 1.208173
1636 12485508 5 -0.193425 0.465029
1636 13018469 5 -1.424733 0.435105
1636 13087350 5 -0.32745 0.02384
1636 13087389 5 -0.81944 0.175802
1636 13338875 5 -0.067248 -0.232388
1636 14119004 5 -0.32816 0.559635
1636 14288336 5 0.977944 0.985322
1636 15361731 5 -0.003037 0.221747
1636 15840324 5 0.066142 0.625385
1636 16824046 5 0.199851 -0.592514
1636 16916781 5 -0.103001 0.592072
1636 17478998 5 0.439046 0.442741
1636 17518402 5 -0.398748 0.698321
1636 17656119 5 -1.249464 0.294754
1636 17656140 5 -0.965906 0.117391
1636 17665255 5 1.711994 0.760799
1636 17665294 5 1.256337 0.44111
1636 18123976 5 -0.168756 -0.135832
1636 18412001 5 0.319456 -0.313111
228 17893 6 -0.719566 0.466214
228 722992 6 -0.454199 -0.031271
228 2022692 6 0.726538 -0.905647
228 2544308 6 -0.766667 0.498146
228 2544321 6 -0.630056 0.232673
228 2544335 6 -0.535575 0.276217
228 3123414 6 -1.107634 0.28685
228 3373523 6 1.735407 -2.883283
228 3771948 6 -0.806285 0.200501
228 4129492 6 1.389015 -0.395662
228 5527877 6 0.656286 -1.818995
228 5761599 6 1.559124 -0.473272
228 5832953 6 1.056247 -1.416772
228 5933524 6 -0.918784 0.489395
228 6621532 6 -0.692644 -0.135448
228 7125255 6 -0.585344 -0.282469
228 7360144 6 -1.84483 0.638519
228 7681881 6 -1.105808 0.245539
228 7997385 6 0.85759 -1.295444
228 7998702 6 -0.218388 1.125464
228 8202566 6 2.011484 -1.845789
228 8346141 6 0.725069 -0.884244
228 8484347 6 -0.592707 0.039536
228 8765511 6 -1.539828 0.714045
228 8912516 6 -1.313888 0.588157
228 8928153 6 0.726634 -1.316216
228 10299535 6 -0.227899 0.208912
228 10450413 6 1.602611 -2.654606
228 10466949 6 -0.212841 -0.193413
228 10899735 6 0.070352 0.085044
228 10922481 6 2.322263 -1.247501
228 10957859 6 -0.982428 0.36118
228 11139435 6 -0.760051 0.231467
228 11139452 6 1.512958 -0.884482
228 12817971 6 1.581937 -0.490301
228 13027081 6 -0.661849 0.306091
228 13441769 6 -0.303968 -0.117701
228 13563388 6 -0.811612 0.287595
228 13598746 6 1.180026 1.053024
228 13816824 6 0.494211 -1.612576
228 14274701 6 -1.383891 0.230621
228 14274732 6 -1.426644 0.638901
228 15318777 6 -0.703874 0.447653
228 15318796 6 1.78919 -2.754305
1642 222505 7 0.488606 -1.06719
1642 985449 7 -0.534032 0.539
1642 1135423 7 0.650372 2.347859
1642 1135466 7 -1.773772 0.458662
1642 3103859 7 -1.045476 0.919812
1642 3382270 7 -1.258535 0.953452
1642 3382303 7 -0.104796 -0.853933
1642 3427717 7 -1.888526 0.904901
1642 4083956 7 0.553432 0.099673
1642 4417199 7 0.251799 0.463121
1642 4671388 7 0.777482 0.72558
1642 5845558 7 0.095282 1.052948
1642 6831160 7 1.398679 1.537632
1642 6967073 7 1.083463 0.17945
1642 6967082 7 1.652238 1.056843
1642 7055368 7 -0.71913 0.141369
1642 7100335 7 -1.575235 0.518509
1642 7229474 7 0.085542 -0.386723
1642 7261777 7 -0.563536 0.838327
1642 7608058 7 1.370266 -0.24668
1642 8131899 7 -0.185096 0.15303
1642 8294114 7 -1.078845 0.810162
1642 8294525 7 -0.498779 0.412706
1642 8344495 7 1.471609 -2.301492
1642 8883188 7 0.575035 0.236142
1642 8965217 7 -2.016235 0.782403
1642 8978175 7 0.862708 -1.136936
1642 8978201 7 0.445067 -0.326532
1642 9017721 7 0.075357 0.919383
1642 9023853 7 2.392007 -0.026699
1642 9089441 7 1.381 1.165759
1642 9275635 7 -0.547785 0.544224
1642 9656974 7 -1.488751 0.232884
1642 10067649 7 1.89381 0.353517
1642 10326736 7 2.012246 -1.672771
1642 10439155 7 -2.924975 0.508653
1642 10440112 7 0.858671 -0.347941
1642 10653009 7 -0.065704 -0.048455
1642 10653049 7 -0.387529 0.48696
1642 10863507 7 -1.902058 0.65258
1642 11212342 7 -1.192482 0.494439
1642 11309783 7 0.823945 0.025627
1642 11407787 7 2.292921 -2.664385
1642 11887934 7 -0.18965 -0.252078
1642 12252816 7 -1.455103 0.274704
1642 12252825 7 -1.391174 0.908017
1642 12965789 7 -0.206332 -0.040792
1642 13363457 7 0.31462 -2.266674
1642 13464432 7 0.689922 0.411253
1642 13827134 7 -0.811751 0.424831
1642 13827156 7 -0.822574 0.095732
1642 13866459 7 1.050654 0.679258
1642 14439759 7 -1.373208 -0.272389
1642 14760514 7 0.747232 -0.320928
1642 14902207 7 -1.727502 0.748466
1645 242769 8 -1.498479 0.436348
1645 1008955 8 1.259286 -1.68365
1645 1165807 8 -1.843521 0.638792
1645 1196393 8 0.737731 -1.052673
1645 1212317 8 1.820835 1.270029
1645 1568565 8 -0.663048 -0.003305
1645 2014605 8 -1.286467 1.082044
1645 2075187 8 2.264647 -2.165312
1645 2267221 8 1.484421 -2.706433
1645 2340101 8 1.453865 0.233719
1645 2613884 8 0.315748 -0.061335
1645 2615498 8 1.374634 1.304728
1645 2718759 8 1.17594 -1.78206
1645 2730156 8 0.66997 -0.624332
1645 3789594 8 1.19038 -0.05208
1645 3802071 8 0.951781 -0.032549
1645 4670802 8 0.345527 -0.788026
1645 4670831 8 1.552903 0.710003
1645 4790079 8 -0.93958 0.357373
1645 4804827 8 -0.260424 0.181154
1645 4809963 8 0.414668 0.613846
1645 4919469 8 0.690728 0.507571
1645 5734401 8 1.132688 0.622843
1645 6055248 8 -0.616874 0.008028
1645 6055257 8 -0.128338 0.856398
1645 6055294 8 -0.343404 0.767878
1645 6791947 8 0.148403 -0.272773
1645 6829565 8 -1.295741 0.730617
1645 6992898 8 -1.284262 0.369266
1645 8071823 8 -0.862886 -0.050622
1645 8286439 8 1.42752 0.85498
1645 8827495 8 0.343785 -0.02121
1645 9276337 8 1.138697 0.638441
1645 9366622 8 1.718826 -1.857525
1645 9480614 8 -1.527652 0.135494
1645 9537975 8 0.393409 -0.445624
1645 9587985 8 2.273956 1.07082
1645 9764683 8 -1.386724 0.483439
1645 10123462 8 0.157805 0.228466
1645 10123469 8 -1.799207 0.658359
1645 10159858 8 2.255455 1.039803
1645 10493227 8 0.017318 0.177872
1645 10762171 8 0.767917 0.881437
1645 11688804 8 -2.004622 0.336825
1645 11688807 8 -2.108355 1.156932
1645 13201582 8 2.253802 1.891942
1645 13390499 8 1.141456 0.078172
1645 13539602 8 1.49148 0.307259
1645 13648085 8 -1.164638 1.019115
1645 14340832 8 1.492169 -2.571865
1645 15058699 8 -0.256352 0.084269
1645 15122035 8 1.289236 -2.545356
1645 15122056 8 1.791212 -2.410541
1645 15122098 8 1.97309 -2.276535
1645 16304080 8 -1.729318 1.3425
1645 16398759 8 1.793503 1.305427
1645 16453133 8 -0.524006 0.507748
1645 17472231 8 0.639407 1.042219
1645 17920439 8 -1.232413 0.32925
1645 17926221 8 -0.881939 0.187575
1641 199845 9 -1.140609 0.69501
1641 199902 9 0.819288 -2.031587
1641 421688 9 -0.824176 0.385362
1641 487471 9 -0.189834 0.431222
1641 1738055 9 0.888255 0.322988
1641 1917736 9 -0.119534 0.010422
1641 2255798 9 -1.755867 1.127172
1641 2255868 9 0.892589 0.465723
1641 2290739 9 -1.696107 1.054575
1641 2327820 9 1.633292 -2.54096
1641 2327830 9 -0.38569 0.271293
1641 2666906 9 1.716671 1.361994
1641 2803922 9 0.386874 0.460606
1641 2833151 9 -0.207109 0.067004
1641 2835785 9 2.01995 -2.759614
1641 2850319 9 0.960519 -1.138777
1641 2960774 9 -0.990156 -0.079634
1641 3971434 9 1.258937 -1.304112
1641 4295561 9 1.335625 -2.484915
1641 4404204 9 -0.752225 0.12887
1641 4929766 9 1.242322 0.564832
1641 5084470 9 -0.191612 0.170544
1641 5414544 9 0.018569 0.123831
1641 5633188 9 0.008879 -0.295207
1641 5730498 9 -1.208826 0.418756
1641 5846175 9 1.836484 0.577885
1641 6446919 9 -1.579126 -0.954055
1641 6453826 9 -2.465657 1.253448
1641 6453863 9 -2.180558 0.455834
1641 6453872 9 -1.985366 0.404724
1641 6516309 9 2.078265 -2.820013
1641 6560503 9 -1.456717 0.970966
1641 6701209 9 1.935272 -0.787013
1641 7771125 9 -1.380573 1.520865
1641 8621383 9 0.63067 0.403469
1641 9383455 9 -0.213348 0.638733
1641 9383474 9 -1.058649 0.375423
1641 9383477 9 -1.252059 0.846749
1641 9384153 9 2.383833 0.789927
1641 9738988 9 2.3625 1.51035
1641 9930529 9 -1.318893 0.162337
1641 9947382 9 -0.295489 0.111098
1641 11251411 9 0.762973 -0.662384
1641 11502645 9 1.634248 -2.383315
1641 13291810 9 -0.209236 0.016516
1641 13685914 9 1.644672 -2.827027
1641 14321061 9 0.32809 -0.285057
1641 14345132 9 -1.047738 0.344163
1641 14388301 9 -1.22266 0.580616
1641 14388304 9 -1.399342 0.538804
1639 59126 10 0.779713 0.290175
1639 286775 10 -1.728492 0.424083
1639 443741 10 -1.843905 1.144754
1639 649205 10 1.457531 1.929843
1639 649217 10 0.908052 0.062943
1639 1193516 10 -0.116142 0.190109
1639 1744877 10 1.909317 -0.231843
1639 1824300 10 2.218884 1.049989
1639 3224318 10 2.177689 1.755223
1639 3623496 10 0.926495 -0.386325
1639 4194960 10 1.097408 -1.629863
1639 4195332 10 -1.337222 0.224204
1639 4196058 10 -0.358117 0.250466
1639 4196119 10 1.16705 -0.812996
1639 4586458 10 0.10621 -1.038285
1639 5395228 10 0.284811 0.121195
1639 5685526 10 -1.834271 1.286968
1639 5718468 10 -1.224566 0.73376
1639 5903698 10 -0.457687 -0.001922
1639 6006319 10 0.205623 -0.260809
1639 6100981 10 -1.167438 0.368762
1639 6552864 10 -0.858042 0.522884
1639 7372404 10 0.780897 0.093633
1639 7767449 10 0.887212 0.613057
1639 7828190 10 0.245184 0.202187
1639 8378126 10 1.501531 -1.854803
1639 8378132 10 1.397335 -2.328522
1639 8438185 10 0.32298 1.452139
1639 8982249 10 -0.228011 -0.009816
1639 9002151 10 0.802203 -0.205227
1639 9212902 10 -0.627565 0.284115
1639 9747825 10 0.966982 -0.713567
1639 9957214 10 -1.044274 0.413049
1639 9965352 10 -1.415481 0.478106
1639 10026163 10 -0.807827 0.604641
1639 10711605 10 -0.475113 0.173355
1639 10829666 10 -0.085684 -0.124059
1639 11054658 10 1.381681 -0.441881
1639 11406550 10 -0.442727 -0.172871
1639 11848326 10 -1.847777 0.79079
1639 12335336 10 2.425779 -1.101437
1639 12343025 10 1.46124 0.170455
1639 12343035 10 1.392387 0.664402
1639 12452063 10 -1.504141 0.210318
1639 12748595 10 -1.350526 0.372568
1639 12928164 10 -1.577491 0.794693
1639 13143165 10 0.371104 -0.003606
1639 13143246 10 0.907526 -1.111372
1639 13146030 10 -1.145046 1.446645
1639 13427790 10 -0.421434 0.194161
1639 13668785 10 1.436424 0.48925
1639 14006957 10 -2.178199 -0.058466
1639 14069538 10 -1.862575 0.456295
1639 14668289 10 0.342348 -0.831312
1639 14668361 10 -1.036609 0.562622
1639 15347102 10 -0.422607 0.098763
1639 15347135 10 -0.331478 0.053433
4 539819 11 -0.265451 0.134167
4 563778 11 -0.914765 0.634748
4 1598151 11 -0.08342 -0.147153
4 1622243 11 -1.002925 0.359212
4 1622274 11 -0.909635 0.228368
4 1634787 11 -0.997357 0.282017
4 1682406 11 0.992209 -1.919746
4 1710050 11 0.488265 0.799946
4 2274858 11 -1.626002 0.135046
4 2824418 11 -0.368931 -0.215084
4 3558616 11 0.00902 0.910182
4 3558619 11 0.180162 -0.114505
4 3574597 11 0.004333 -0.793229
4 4064995 11 -0.308548 0.294075
4 4190884 11 2.186176 -1.367761
4 4719353 11 -1.621565 0.598735
4 6651226 11 0.592747 0.759449
4 6663167 11 -2.004263 0.165352
4 6663173 11 -2.053199 0.368287
4 6709145 11 -0.962575 0.437997
4 6714460 11 -0.835188 0.511243
4 6929109 11 -0.523013 -0.330203
4 7366466 11 -1.672693 0.64601
4 7662884 11 0.941987 0.563801
4 8482908 11 -1.194025 0.814803
4 9105181 11 -0.948523 0.494862
4 9982189 11 1.294617 0.008275
4 10119909 11 -1.828924 0.174658
4 10119924 11 0.358434 0.278502
4 10119956 11 0.369721 0.738215
4 10251735 11 0.696754 0.636892
4 10313031 11 -1.527672 0.739436
4 11539878 11 -0.923979 0.126419
4 11539910 11 -1.279866 1.013998
4 11837611 11 1.24852 -0.144853
4 12406546 11 -1.179833 1.22946
4 12406549 11 -1.166559 1.004716
4 13168475 11 1.190202 -2.183766
4 13201478 11 -2.311682 1.385273
4 13214902 11 -1.302771 0.666488
4 13501655 11 0.053677 -0.427731
4 13530789 11 -1.023405 0.302511
4 13530839 11 -1.235343 0.499138
4 13541995 11 -0.280658 0.224752
4 13542009 11 0.493379 1.057748
4 13706351 11 -0.171484 0.071896
4 14420829 11 0.934095 0.879059
4 14785297 11 0.096318 -1.024142
4 14985814 11 0.770151 -1.418132
4 14985842 11 1.355681 -0.415552
4 15170779 11 -0.440037 0.15008
833 209030 12 -0.959987 0.576924
833 1373822 12 -0.902015 0.63141
833 1512842 12 -1.796236 0.219082
833 1991396 12 -0.367898 0.099825
833 1991709 12 -1.431243 0.317301
833 2521422 12 -0.220341 -0.140624
833 2521458 12 0.704492 -0.211253
833 3460136 12 -1.437059 0.523541
833 3775438 12 2.368858 -0.469712
833 3910540 12 -1.691523 0.778967
833 3910560 12 0.717253 -0.170143
833 5551712 12 -2.356707 0.613017
833 5969625 12 0.363262 0.325883
833 6212086 12 0.711584 -1.562086
833 6524383 12 -1.564885 0.890594
833 6555012 12 1.387423 -0.568879
833 6651260 12 -2.920307 1.04385
833 6668579 12 1.833851 1.350521
833 6900504 12 0.219481 1.614706
833 7248925 12 -0.517162 0.085226
833 7636504 12 0.080464 -0.559589
833 7636559 12 -0.746828 0.859152
833 7685273 12 0.724689 -1.773584
833 7685279 12 0.655945 0.195168
833 7698567 12 0.686001 -1.169105
833 8129955 12 -0.456183 0.283482
833 8289968 12 0.361095 0.771641
833 8316400 12 -1.382589 0.660886
833 8316412 12 -0.776077 0.370338
833 8472226 12 0.91244 -0.645246
833 8472277 12 1.460355 -0.615085
833 8697674 12 -1.438998 0.556333
833 9037945 12 -1.399858 0.596902
833 9619236 12 1.497378 0.695721
833 9777064 12 -0.268944 0.059986
833 10388773 12 0.366718 -0.730807
833 10477863 12 -0.30272 0.256952
833 10783053 12 -1.468796 0.335127
833 11623508 12 -1.969074 0.508297
833 12149644 12 0.529292 -1.646424
833 12353057 12 -0.832814 0.44034
833 12676219 12 0.645871 -1.656854
833 12867389 12 1.369146 1.20254
833 13353923 12 1.815711 -2.409971
833 13353952 12 -1.23577 0.819427
1632 80314 13 0.098138 0.080155
1632 1906840 13 -2.265257 1.091138
1632 2385468 13 0.393538 -0.098681
1632 2390459 13 0.058157 -1.196858
1632 3056881 13 0.566131 -0.866731
1632 3190060 13 -0.945055 0.272363
1632 3638408 13 -0.499353 0.009018
1632 4207472 13 -0.00287 -0.011869
1632 4298652 13 0.299148 0.707565
1632 5001156 13 -1.417345 0.518635
1632 5322820 13 0.920553 -1.618618
1632 5367789 13 0.730105 -0.804091
1632 5621834 13 0.610564 -0.053186
1632 5789263 13 1.199957 -1.729658
1632 5799045 13 -0.158579 0.581862
1632 6146628 13 2.508717 -1.836767
1632 6955044 13 2.069383 -0.678312
1632 7403304 13 1.489977 0.033327
1632 8419694 13 -1.405584 0.328998
1632 8419712 13 -1.625725 0.571201
1632 9588202 13 0.31361 0.016511
1632 9617070 13 -0.350505 0.01445
1632 10244537 13 0.722732 -0.101963
1632 10513986 13 0.689938 -1.202066
1632 10530247 13 -0.133896 0.11747
1632 10530276 13 -0.080075 -0.543382
1632 11622815 13 1.076064 -2.478406
1632 11948637 13 1.055686 0.813074
1632 11955445 13 0.054835 -0.075918
1644 573833 14 -1.743896 0.469505
1644 573845 14 -1.805117 0.831704
1644 1257051 14 1.415033 -2.012506
1644 1633666 14 0.194757 0.276581
1644 2171517 14 -0.199977 0.262749
1644 2171585 14 -0.136294 -0.021789
1644 2278424 14 1.13901 -0.190521
1644 2302071 14 -0.649938 0.332166
1644 2302074 14 1.983146 -1.660943
1644 2504295 14 1.07305 -0.730778
1644 4006404 14 1.006877 0.776914
1644 4254370 14 0.025415 0.274472
1644 4254393 14 -0.08104 0.038676
1644 4536349 14 -1.536252 0.523066
1644 4536384 14 -1.716327 0.524423
1644 5514798 14 1.385539 1.175013
1644 5636174 14 -0.187802 -1.094705
1644 5676446 14 -0.597355 -0.11793
1644 5727072 14 0.348478 0.563578
1644 6486116 14 1.712845 -2.919787
1644 6486131 14 1.7143 -1.202657
1644 6798874 14 1.251064 -1.226806
1644 7920370 14 1.252098 -1.118365
1644 8247234 14 -0.683016 0.045169
1644 9302952 14 1.294178 -2.188112
1644 9550992 14 0.31414 0.048218
1644 10108205 14 -1.515758 0.430928
1644 10108214 14 -1.360679 -0.116481
1644 10110797 14 0.299241 -0.042585
1644 10161142 14 1.242056 -0.19863
1644 10493818 14 0.443958 0.30768
1644 10844551 14 0.521926 -1.149104
1644 11001275 14 0.548566 -2.080908
1644 11128467 14 -0.850545 0.20682
1644 11216057 14 -0.906308 0.49872
1644 11539424 14 -1.10309 0.492279
1644 11937963 14 -1.15885 0.712525
1644 12622295 14 1.431651 -0.029497
1644 12776074 14 -1.939872 0.387306
1644 12778555 14 -0.500405 0.181799
1644 12778673 14 2.149317 -1.868826
1644 13149326 14 0.326614 0.245246
1640 543364 15 -0.102184 -0.266617
1640 673647 15 -1.834315 0.888342
1640 3503025 15 0.811764 0.579682
1640 3602483 15 -0.655351 -0.225565
1640 3602582 15 1.776499 -1.912814
1640 3602626 15 -0.365891 0.188447
1640 3652735 15 -2.568811 0.91646
1640 3668598 15 -1.882157 0.344345
1640 3865421 15 -2.251905 0.035129
1640 3915136 15 -0.252605 0.196082
1640 4297408 15 -2.020829 1.054871
1640 4297412 15 -1.544253 0.092267
1640 4569113 15 1.07649 0.367065
1640 4717040 15 -1.769985 0.742671
1640 5042045 15 0.828818 0.892598
1640 5139321 15 0.076797 0.844212
1640 5139330 15 -0.07798 0.146272
1640 5459199 15 0.248911 -1.348688
1640 6027258 15 0.648663 -0.269031
1640 6469979 15 0.92388 -0.220254
1640 6687752 15 -1.030109 -0.117206
1640 7024287 15 1.182471 0.527311
1640 7500451 15 -0.480585 0.457639
1640 7668879 15 -1.31072 0.892687
1640 7697084 15 -0.336319 -0.267537
1640 8283494 15 -1.436009 0.376641
1640 8283551 15 -1.593207 0.442028
1640 8709676 15 -1.760406 -0.115997
1640 9417918 15 -0.590115 0.262355
1640 9466578 15 1.001868 0.636304
1640 10247544 15 0.250343 -0.815567
503 1633028 16 0.542046 0.722603
503 1633039 16 1.319891 0.887696
503 3287639 16 -0.963619 0.126176
503 3892767 16 -2.717164 0.517302
503 3993415 16 -0.568127 0.04061
503 3999608 16 -0.099201 0.126205
503 3999623 16 0.293046 -0.187016
503 4225408 16 0.388473 -0.764736
503 4898930 16 0.100379 -0.018357
503 5072005 16 -1.454197 0.037131
503 5072023 16 -1.857208 0.716187
503 5196938 16 -1.368236 -0.015741
503 5768116 16 0.164683 0.296641
503 6014039 16 2.250656 -2.726211
503 6230636 16 -0.795052 0.674213
503 6748390 16 -1.197523 0.822193
503 7376571 16 1.365102 -1.589147
503 7596922 16 -1.189583 0.694871
503 7830016 16 -0.48013 0.22963
503 7831776 16 0.775464 0.09371
503 9269439 16 -1.227606 0.437145
503 9439746 16 0.481944 -1.083997
503 9470859 16 -1.199008 0.541527
503 9511808 16 -0.623086 0.512731
503 9570715 16 0.858735 0.854002
503 9943305 16 -0.364311 0.091654
503 10430121 16 -1.70592 1.219295
503 10763255 16 0.691779 0.359254
309 217557 17 0.311993 -1.217983
309 300396 17 -0.516204 0.281869
309 1212689 17 1.733049 -2.896732
309 1530938 17 -1.552621 0.854043
309 1580574 17 1.21137 -2.332188
309 1580601 17 1.112553 0.633138
309 2604534 17 -0.10038 -0.140035
309 3013869 17 1.064468 -1.058752
309 3154800 17 -0.131791 -0.127611
309 4412195 17 -1.020555 0.501622
309 5193813 17 -1.112219 0.800846
309 5298754 17 1.834556 -1.795238
309 5805742 17 -1.292857 0.644524
309 6742589 17 1.801888 -1.851602
309 8201467 17 -1.903299 0.096194
309 8333169 17 -1.161117 0.681577
309 8333174 17 -0.623551 0.173622
309 8345120 17 1.145882 -1.319598
309 8389080 17 1.68258 -2.379424
309 8389096 17 1.801667 -2.765139
309 9068961 17 -0.138759 0.115848
309 9086843 17 0.22479 -0.175258
309 9756645 17 0.467927 -0.72386
309 9989302 17 1.723366 1.384367
309 10352185 17 1.67294 -2.918297
309 10393628 17 -0.7364 0.373849
309 12288006 17 -1.361003 1.371604
309 12340019 17 -0.216254 -0.791702
309 12340022 17 2.285061 -2.607259
1647 504429 18 -0.421419 -0.114117
1647 504490 18 -0.938849 0.679488
1647 1800335 18 2.430507 -1.437394
1647 1940813 18 -0.379575 -0.066626
1647 2091362 18 0.364578 0.207443
1647 2091464 18 -0.378093 0.198122
1647 2227239 18 -0.881988 0.520647
1647 2261558 18 -0.619266 0.391493
1647 2344853 18 1.960258 1.689223
1647 2428196 18 -0.855449 -0.007003
1647 2988363 18 1.172678 -1.660213
1647 3319221 18 1.853047 -2.72723
1647 3319229 18 2.019806 -1.93304
1647 3319267 18 1.487888 -2.482528
1647 3737969 18 -1.316108 0.410355
1647 3983074 18 0.298805 0.367887
1647 4262859 18 0.074578 0.121207
1647 5605634 18 1.489701 -2.276968
1647 7027788 18 0.055997 0.110971
1647 7433836 18 0.302593 -1.152705
1647 8519975 18 -1.260889 0.58093
1647 8519978 18 -1.490166 0.726109
1647 8520031 18 -0.121607 -0.002192
1647 9869928 18 -0.740401 0.174096
1647 9979439 18 -0.494472 0.85887
1647 10295635 18 0.305851 0.127508
1647 10295651 18 0.972306 0.523879
1647 10763933 18 -0.292418 -0.415842
1647 11154615 18 1.262864 0.52465
1638 1400316 19 0.61202 -0.466747
1638 1494072 19 -1.813388 0.830472
1638 1613360 19 1.377348 -2.24091
1638 2035785 19 0.972441 0.247844
1638 2389960 19 -0.705814 0.182285
1638 2389991 19 -0.672375 0.269986
1638 2475826 19 1.961927 1.240243
1638 3854761 19 0.759844 0.331105
1638 4355729 19 1.21567 -2.15066
1638 4657278 19 -1.484701 -0.137825
1638 4716801 19 -0.281977 -0.0263
1638 6757612 19 1.286995 -0.97778
1638 8336675 19 -1.222847 0.351903
1638 8524039 19 1.125367 0.243906
1638 8524079 19 0.517183 -1.381789
1638 8788192 19 -1.112291 0.292684
1638 10535212 19 -0.029056 0.245759
1638 11815843 19 -1.220107 0.411085
1638 11815946 19 -2.750002 0.646784
588 842794 20 0.430652 -0.820961
588 1345879 20 0.008201 -1.013008
588 1543337 20 -1.704075 0.151089
588 3150919 20 -1.361184 0.209853
588 3150994 20 -1.574739 0.286997
588 4188613 20 0.308211 -0.592578
588 4666644 20 -1.580127 0.806591
588 5529429 20 -1.077918 0.538568
588 6140962 20 0.646038 -1.082751
588 6819839 20 1.035163 -0.994711
588 7181600 20 -0.198693 0.078613
588 8464038 20 -1.314943 0.84556
588 8464054 20 -0.954085 0.378581
588 8721169 20 2.436013 -2.862034
588 8721243 20 2.314815 -2.771463
588 9006048 20 1.34408 -2.307581
588 9195640 20 -2.239379 0.382678
588 10061854 20 -0.074318 -0.916448
588 10328816 20 0.336007 0.420836
588 10357313 20 -0.074748 0.197893
588 10367513 20 -1.210079 0.551479
588 11099317 20 -1.652344 0.952417
588 11832559 20 1.283928 -1.166101
588 11832606 20 1.079233 -2.171409
588 11832631 20 0.781822 -2.419452
588 12220734 20 -2.000176 -0.23425
588 12320147 20 0.454112 -0.933651
1095 2609296 21 0.113955 -0.194443
1095 4446811 21 0.208908 0.046962
1095 5899918 21 1.187326 -2.261122
1095 6518511 21 0.957395 -1.476856
1095 6542198 21 -1.417806 0.65405
1095 6687151 21 -0.613797 0.568694
1095 6972753 21 -1.613588 0.496845
1095 7019482 21 2.471352 1.194863
1095 7019493 21 1.958116 -1.222606
1095 7019553 21 2.342507 -0.122104
1095 7094938 21 -0.549764 0.486579
1095 8713400 21 -0.378502 -0.061898
1095 8713418 21 -0.332051 -0.003067
1627 162540 22 -0.93708 0.994498
1627 1660399 22 -1.778431 0.702433
1627 1794265 22 -1.061511 0.459006
1627 3763386 22 -0.4102 0.098467
1627 4527258 22 -0.275089 -0.012656
1627 6075117 22 -2.437296 1.936957
1631 144145 23 -0.761342 0.249102
1631 148286 23 1.330543 2.022511
1631 239735 23 2.336788 -1.744887
1631 330218 23 0.355014 0.47173
1631 472469 23 1.660373 -1.321803
1631 478035 23 1.307916 0.902411
1631 478072 23 0.9718 -0.339674
1631 520759 23 -1.723481 0.239477
1631 544085 23 0.60014 -0.873378
1631 544096 23 0.907376 -1.587225
1631 818599 23 0.811497 0.302562
1631 831687 23 -0.484936 0.296373
1631 831694 23 -2.028952 0.635723
1631 921801 23 0.457152 -0.886534
1631 1055900 23 -2.164299 0.927176
1631 1072979 23 -1.557788 0.682091
1631 1090637 23 0.870127 0.22927
1631 1153160 23 1.641457 1.14068
1631 1171652 23 -2.254418 1.013589
1631 1200324 23 1.638937 -2.17043
1631 1408971 23 -0.668031 0.440012
1631 1683670 23 0.906939 0.740683
1631 1919370 23 0.607781 -0.849832
1631 1971028 23 -1.473659 0.920641
1631 2300205 23 1.142372 -1.621083
1631 2458458 23 -0.811917 0.515803
1631 2463031 23 -0.437348 0.034746
1631 2570345 23 3.01902 -1.09229
1631 3707262 23 -1.181021 1.065539
1631 4028614 23 1.192288 -1.318743
1631 4238467 23 0.349747 1.316413
1631 4238526 23 2.900306 -0.144724
1631 4489828 23 -0.325731 -0.236713
1631 4642202 23 -0.799971 0.459877
1631 4700801 23 0.31709 -1.710443
1631 5055553 23 1.414108 0.612829
1631 5062746 23 -0.250232 0.028752
1631 5271277 23 -0.687354 0.315422
1631 5289792 23 1.036909 -0.540751
1631 5300179 23 0.692765 -0.924511
1631 5339689 23 1.587605 -2.054819
1631 5344836 23 1.276963 0.585836
1631 5365561 23 0.056791 1.32039
1631 5516528 23 1.580332 1.537948
1631 5668997 23 0.550028 0.241726
1631 5673857 23 -1.194838 0.379336
1631 5855934 23 -2.043436 0.666552
1631 5886965 23 0.795964 0.216421
1631 6003760 23 -0.657251 0.640713
1631 6041746 23 -1.119999 0.846674
1631 6065380 23 -1.704252 1.092139
1631 6091545 23 1.314325 -1.788441
1631 6116900 23 1.393694 -2.555671
1631 6116909 23 2.716067 1.434571
1631 6146721 23 0.30553 1.593364
1631 6262352 23 -0.632523 0.350639
1631 6275006 23 0.475975 1.112851
1631 6284696 23 -0.779956 0.319788
1631 6360643 23 1.940178 1.802603
1631 6378304 23 -0.437029 -0.018347
1631 6538901 23 -0.224552 -0.817232
1631 6538948 23 1.489306 -1.693206
1631 6651414 23 -0.18253 0.59433
1631 6653350 23 1.623884 -2.445567
1631 6736167 23 -1.146002 0.875791
1631 6736177 23 1.518654 0.644471
1631 6827734 23 -0.960224 0.497885
1631 6877788 23 1.111983 -0.248444
1631 6999005 23 1.310482 -2.435653
1631 7096426 23 -1.95688 0.585419
1631 7146576 23 2.449543 0.793822
1631 7146623 23 1.755958 -2.980507
1631 7171066 23 -0.399191 0.289167
1631 7534737 23 0.686494 0.262268
1631 7534776 23 0.930545 0.885316
1631 7688497 23 -0.004379 0.900541
1631 7714065 23 -2.159604 1.051322
1631 7774286 23 0.026733 0.979446
1631 7826267 23 0.605411 -1.422096
1631 7928729 23 1.185087 0.760716
1631 7930958 23 0.864996 -1.894766
1631 7953777 23 -0.892601 0.112832
1631 7967149 23 -0.596763 0.742048
1631 7967167 23 -0.487393 0.532385
1631 7967183 23 -2.024327 0.250362
1631 8045888 23 -1.36076 0.053133
1631 8161313 23 0.821703 0.781509
1631 8206917 23 -1.011553 0.40174
1631 8206962 23 2.881048 0.858032
1631 8304699 23 -2.025352 0.987269
1631 8846811 23 1.547822 -1.617538
1631 8947880 23 2.127054 0.309292
1631 9000907 23 0.239498 1.003225
1631 9236907 23 1.124201 -2.233801
1631 9302132 23 0.550963 -1.916607
1631 9408059 23 -0.361124 0.378912
1631 9458035 23 -0.303802 0.133629
1631 9528852 23 0.217342 -0.824221
1631 9616362 23 1.60973 -0.273686
1631 9616373 23 1.54469 1.28163
1631 9642959 23 -2.104162 1.535265
1631 9644937 23 0.079902 -0.298754
1631 9710774 23 -0.60482 0.326144
1631 9958857 23 2.093562 -1.133482
1631 10080421 23 2.322353 -2.363287
1631 10080466 23 1.801154 1.399641
1631 10096608 23 -0.516419 0.860779
1631 10096614 23 -0.426374 0.67262
1631 10096721 23 -0.193201 0.669279
1631 10135766 23 -0.112409 1.226745
1631 10141105 23 -1.069304 0.472121
1631 10141131 23 1.902802 -2.391551
1631 10141212 23 -1.219387 0.361605
1631 10141215 23 -1.212857 0.808242
1631 10213224 23 -2.024124 0.885465
1631 10470165 23 -0.190479 0.744919
1631 10470172 23 2.526168 -2.911411
1631 10470189 23 -0.704564 0.256982
1631 10577402 23 -0.530326 0.211617
1631 10577450 23 -0.734693 0.341201
1631 10700973 23 1.054663 -1.099822
1631 10700989 23 -0.439133 0.836595
1631 10855667 23 0.037554 0.125667
1631 10943874 23 -2.013218 0.676307
1631 10943924 23 -1.782119 0.741094
1631 11202145 23 -0.320005 0.501893
1631 11671309 23 2.160216 -2.729831
1631 11712235 23 1.385467 0.580685
1631 11963349 23 -1.376711 1.076928
1631 12040347 23 -1.324891 0.659237
1631 12071935 23 -2.399039 1.194602
1631 12077474 23 -1.151949 0.639111
1631 12077492 23 -0.024619 1.800785
1631 12081023 23 -0.507749 0.954401
1631 12118409 23 1.204331 -1.790142
1631 12326144 23 0.043778 -0.155929
1631 12342151 23 -0.311316 1.813412
1631 12405339 23 -0.109039 0.859092
1631 12430497 23 -0.545252 1.268794
1631 12488537 23 -1.811103 0.713793
1631 12502138 23 1.30545 -0.214968
1631 12682671 23 0.005221 1.328744
1631 12759391 23 1.065807 -0.536065
1631 12799319 23 -0.318151 0.135303
1631 12803302 23 0.177279 -0.624986
1631 12954191 23 2.771297 -1.553625
1631 13047335 23 -0.886734 -0.044281
1631 13160834 23 -0.357167 0.120904
1631 13216510 23 1.316422 -2.858239
1631 13216538 23 1.358638 -0.075466
1631 13582138 23 1.01607 0.550404
1631 13614637 23 1.758897 -1.065009
1631 13632765 23 0.246973 1.811807
1631 13728571 23 0.481272 1.819738
1631 13908210 23 1.00705 2.008855
1631 13937574 23 1.446727 -0.715203
1631 13944328 23 -0.495739 1.179031
1631 14175992 23 0.572414 2.181863
1631 14218357 23 2.227189 -0.82315
1631 14424198 23 0.01498 -0.365567
1631 14737572 23 2.376832 -2.792313
1631 14760795 23 2.680269 -1.512728
1631 14799474 23 -0.437238 1.763498
1631 14992849 23 1.450742 -1.125211
1631 15003188 23 1.495493 3.634805
1631 15044549 23 0.017482 1.338949
1631 15072253 23 0.710612 2.489619
1631 15267212 23 -1.114754 -0.596558
1631 15347591 23 -0.36703 2.248533
1631 15347619 23 0.030584 1.58294
1631 15408704 23 1.788616 -1.595908
1631 15428089 23 -0.139902 1.659096
1631 15428102 23 -0.032157 1.633876
1631 15428179 23 2.309029 -2.656306
1631 15460620 23 0.948399 0.133114
1631 15630833 23 0.037412 1.257247
1631 15668765 23 -0.766911 0.536218
1631 15900178 23 3.10869 -0.03294
1631 15944920 23 0.806753 -1.569868
1631 16069052 23 -1.827972 1.226416
1631 16443865 23 1.314166 -0.682637
1631 16563238 23 -0.377143 1.865202
1631 16563245 23 -0.215992 1.379446
1631 16742878 23 0.832195 0.85998
1631 16742881 23 1.303668 1.120218
1631 16742983 23 1.20838 -1.553143
1631 17005201 23 1.596318 1.468448
1631 17266869 23 0.221665 0.491685
1631 17266917 23 1.395663 0.481117
1631 17316949 23 0.582198 2.622329
1631 17800119 23 1.198052 -0.225606
1631 17800140 23 -1.453611 -0.062824
1631 17891250 23 1.44102 0.975057
1631 18466461 23 -0.384755 0.867505
1631 18504663 23 0.408531 1.465888
1631 19044958 23 -0.773406 0.288527
1631 19261124 23 0.285134 0.292651
1631 19423098 23 3.104962 -0.21815
1631 19481865 23 -1.179495 0.37926
1631 19506167 23 -0.274549 0.265832
1631 19594607 23 0.349771 -0.393035
1631 19794366 23 -0.199579 0.310594
1631 19825067 23 1.389528 -2.683505
1631 19842234 23 1.114377 -1.1694
1631 20015163 23 0.799255 0.427181
1631 20308760 23 -2.306875 1.489582
1631 20308786 23 2.555029 -2.221015
1631 20910909 23 1.877638 1.271713
1631 20910914 23 1.510405 0.642513
1631 20926719 23 2.861446 0.590584
1631 20926724 23 0.306539 0.10507
1631 21035203 23 1.220462 0.457066
1631 21035262 23 -1.033077 0.863053
1631 21035340 23 -0.970593 1.253573
1631 21198426 23 -0.253597 0.32349
1631 21250737 23 -0.209708 0.492884
1631 21250758 23 -0.577669 0.672417
1631 21303464 23 0.693499 1.138995
1631 21336375 23 1.490627 -1.653581
1631 21567933 23 0.316628 0.723754
1631 21679215 23 1.757757 -2.41464
1631 21679244 23 1.961696 0.913085
1631 21714462 23 2.38147 -2.082795
1631 21721873 23 -2.010719 0.717939
1631 21856304 23 1.824285 -2.041741
255 3060 NA -0.832103 0.680072
270 2199279 NA 0.495259 -1.485856
270 3358130 NA 1.35796 -2.504805
270 4513693 NA 1.096959 -2.508447
270 4634935 NA -0.619822 0.450417
385 136 NA 0.00634 0.542718
758 2023 NA 1.896955 -1.104946
1558 129 NA -1.293664 0.758386
1635 18452 NA -1.170785 0.522726
1643 76453 NA -0.438374 0.402611
1643 361755 NA -0.880877 0.651431
1643 361759 NA 0.751587 0.838937
1650 107496 NA -0.455512 0.207583
