# Supplementary material for: Recent hybrids recapitulate ancient hybrid outcomes
Source: Nat Commun. 2020 May 1;11:2179. doi: 10.1038/s41467-020-15641-x (PMC7195404; doi:10.1038/s41467-020-15641-x)
Supplement: Supplementary file 4 — Source Data [file 41467_2020_15641_MOESM4_ESM.zip › Source_Data/fig5_predict_data.txt]

scaffold position ancmean ancfold alpha beta
1 4 539819 0.633447111111111 0.633447111111111 -0.191555 0.26706
2 4 563778 0.875197666666667 0.875197666666667 -0.71637 0.329765
3 4 1598151 0.680476666666667 0.680476666666667 -0.252945 0.297185
4 4 1622243 0.745215444444444 0.745215444444444 -1.04544 0.53768
5 4 1622274 0.778774777777778 0.778774777777778 -1.055545 0.412525
6 4 1634787 0.781270666666667 0.781270666666667 -1.002585 0.425185
7 4 1682406 0.186070222222222 0.813929777777778 1.097495 -1.488975
8 4 1710050 0.328018222222222 0.671981777777778 -0.57963 0.261785
9 4 2274858 0.454279 0.545721 -1.628515 0.350115
10 4 2824418 0.617921666666667 0.617921666666667 -0.342725 0.12031
11 4 3558616 0.299449888888889 0.700550111111111 0.072155 0.271975
12 4 3558619 0.341327 0.658673 0.045165 0.209345
13 4 3574597 0.319288111111111 0.680711888888889 -0.00153 -0.13901
14 4 4064995 0.448543666666667 0.551456333333333 -0.69525 0.3742
15 4 4190884 0.236101666666667 0.763898333333333 1.738275 -2.275715
16 4 4719353 0.415921555555556 0.584078444444444 -1.18801 0.32182
17 4 6651226 0.711241333333333 0.711241333333333 0.22472 0.03296
18 4 6663167 0.627616333333333 0.627616333333333 -1.97637 0.19902
19 4 6663173 0.626629222222222 0.626629222222222 -1.849365 0.15526
20 4 6709145 0.589864444444445 0.589864444444445 -1.14016 0.75529
21 4 6714460 0.661821333333333 0.661821333333333 -0.53482 0.290045
22 4 6929109 0.687953222222222 0.687953222222222 -0.62705 0.32344
23 4 7366466 0.46504 0.53496 -1.2517 0.33274
24 4 7662884 0.774974222222222 0.774974222222222 0.21411 0.12621
25 4 8482908 0.654084222222222 0.654084222222222 -1.075035 0.57838
26 4 9105181 0.722878 0.722878 -0.797695 0.352685
27 4 9982189 0.843146888888889 0.843146888888889 1.009775 -0.55334
28 4 10119909 0.630422666666667 0.630422666666667 -1.68432 0.237405
29 4 10119924 0.608332666666667 0.608332666666667 0.32229 0.463285
30 4 10119956 0.605175888888889 0.605175888888889 0.39166 0.670045
31 4 10251735 0.920083888888889 0.920083888888889 0.54845 0.42572
32 4 10313031 0.525996444444444 0.525996444444444 -1.223905 0.254265
33 4 11539878 0.725887666666667 0.725887666666667 -0.92648 0.507925
34 4 11539910 0.788088444444444 0.788088444444444 -0.98406 0.553385
35 4 11837611 0.895149777777778 0.895149777777778 0.911815 0.27588
36 4 12406546 0.961750222222222 0.961750222222222 -1.03811 0.946095
37 4 12406549 0.941133555555556 0.941133555555556 -1.015625 0.78483
38 4 13168475 0.774898 0.774898 1.04043 -1.730835
39 4 13201478 0.805821666666667 0.805821666666667 -1.506325 0.47505
40 4 13214902 0.823914111111111 0.823914111111111 -1.255395 0.73666
41 4 13501655 0.655370222222222 0.655370222222222 0.273495 -0.657645
42 4 13530789 0.47031 0.52969 -0.9603 0.32294
43 4 13530839 0.429764222222222 0.570235777777778 -1.28035 0.526765
44 4 13541995 0.432003777777778 0.567996222222222 -0.278775 0.0772
45 4 13542009 0.432438444444444 0.567561555555556 -0.17869 0.19457
46 4 13706351 0.790501555555556 0.790501555555556 -0.15717 0.23983
47 4 14420829 0.43106 0.56894 -0.05031 0.126275
48 4 14785297 0.487225222222222 0.512774777777778 0.05749 0.22179
49 4 14985814 0.262003333333333 0.737996666666667 0.75281 -1.7982
50 4 14985842 0.188530111111111 0.811469888888889 0.88732 -1.427865
51 4 15170779 0.329767 0.670233 -0.29031 0.15532
52 11 555044 0.351680333333333 0.648319666666667 -0.114515 -0.051785
53 11 693507 0.360968111111111 0.639031888888889 -0.22556 0.18592
54 11 749561 0.579313111111111 0.579313111111111 -1.07423 0.16155
55 11 1262724 0.726735888888889 0.726735888888889 0.871345 -1.430705
56 11 1263419 0.816685888888889 0.816685888888889 -0.681115 0.35265
57 11 1461038 0.745324444444444 0.745324444444444 0.69428 -0.200555
58 11 2703467 0.340502777777778 0.659497222222222 -0.56226 0.069255
59 11 2883812 0.443197555555556 0.556802444444444 -1.34661 0.41643
60 11 3291373 0.425511222222222 0.574488777777778 0.525175 0.08925
61 11 3478873 0.602536222222222 0.602536222222222 0.79867 -1.69192
62 11 3478876 0.619935333333333 0.619935333333333 0.795625 -1.64647
63 11 3532761 0.687868888888889 0.687868888888889 1.567765 -1.57126
64 11 3602344 0.571816111111111 0.571816111111111 0.062165 0.466335
65 11 3785175 0.418654111111111 0.581345888888889 -1.06358 0.459135
66 11 4417990 0.304670777777778 0.695329222222222 -0.71467 0.125335
67 11 4486978 0.395754333333333 0.604245666666667 0.576375 0.135025
68 11 4936644 0.432703333333333 0.567296666666667 -0.615345 0.13736
69 11 5262024 0.465088111111111 0.534911888888889 -0.374905 0.086125
70 11 5299511 0.771516111111111 0.771516111111111 -0.942065 0.496085
71 11 6028477 0.313489777777778 0.686510222222222 -0.094115 0.019085
72 11 6028496 0.327251444444444 0.672748555555556 0.106515 0.25927
73 11 6227772 0.851758333333333 0.851758333333333 0.421865 0.490005
74 11 6227815 0.912221333333333 0.912221333333333 -1.4711 0.467355
75 11 6234637 0.911404222222222 0.911404222222222 3.063075 -1.7195
76 11 6261326 0.827696777777778 0.827696777777778 0.979425 -1.510605
77 11 6669943 0.393482222222222 0.606517777777778 -0.09 0.11639
78 11 6812141 0.227709666666667 0.772290333333333 -1.02867 0.294695
79 11 6994470 0.484131 0.515869 -1.478125 0.39348
80 11 7068104 0.469393222222222 0.530606777777778 1.43548 -2.027655
81 11 7068148 0.398463111111111 0.601536888888889 0.519565 0.278595
82 11 7068163 0.399519111111111 0.600480888888889 1.61114 -1.984725
83 11 7335097 0.157984333333333 0.842015666666667 1.990895 -2.7909
84 11 7678095 0.249608777777778 0.750391222222222 -1.19922 0.342195
85 11 7977023 0.382860111111111 0.617139888888889 0.26157 -0.054965
86 11 8034095 0.396858333333333 0.603141666666667 -0.89149 0.198725
87 11 8117866 0.898713 0.898713 0.36717 1.133315
88 11 8691829 0.119871333333333 0.880128666666667 1.464875 -2.29061
89 11 8742199 0.417164777777778 0.582835222222222 -1.184225 0.304835
90 11 9124748 0.210336888888889 0.789663111111111 -0.804685 0.154265
91 11 9770715 0.769511888888889 0.769511888888889 0.95301 -1.464035
92 11 9770752 0.798108555555556 0.798108555555556 0.709395 0.09275
93 11 10353865 0.756927111111111 0.756927111111111 2.01843 -2.11742
94 11 10353912 0.834567444444444 0.834567444444444 2.655575 -2.467345
95 11 10860450 0.216014555555556 0.783985444444444 -0.21505 0.03896
96 11 10860558 0.109555 0.890445 2.50449 -2.4254
97 11 10860564 0.109313444444444 0.890686555555556 2.04882 -2.024605
98 11 11198209 0.36852 0.63148 -0.556715 0.18779
99 11 11225972 0.767127 0.767127 -0.43924 0.14681
100 11 11226007 0.768445444444444 0.768445444444444 -0.84711 0.26025
101 11 11927616 0.625581666666667 0.625581666666667 0.79202 -1.597165
102 11 12028324 0.341052666666667 0.658947333333333 -1.04138 0.227365
103 11 12033696 0.349058555555556 0.650941444444444 0.992 -1.466635
104 11 12176368 0.676872 0.676872 -1.047165 0.13238
105 11 12441052 0.745144666666667 0.745144666666667 -1.67865 0.51989
106 11 13250711 0.321741 0.678259 -1.376415 0.45451
107 11 14012352 0.798837444444444 0.798837444444444 1.59478 -1.27897
108 11 14012393 0.899489888888889 0.899489888888889 0.494495 -0.48285
109 11 14234066 0.479902777777778 0.520097222222222 0.72384 -0.463625
110 11 14327073 0.782473444444444 0.782473444444444 2.11126 -1.669845
111 11 14677535 0.606134444444444 0.606134444444444 1.81473 -2.061815
112 11 14838677 0.763059777777778 0.763059777777778 0.165525 -0.112365
113 11 14839690 0.732414222222222 0.732414222222222 -0.977385 0.51714
114 11 14839753 0.736608333333333 0.736608333333333 -1.707345 0.086185
115 11 14922913 0.744758444444444 0.744758444444444 -0.489045 0.325515
116 11 14922944 0.675209 0.675209 1.028465 -1.907295
117 11 14960446 0.606785222222222 0.606785222222222 1.09652 -0.173745
118 11 14967609 0.712171 0.712171 -1.299655 0.45084
119 11 15003184 0.722155444444444 0.722155444444444 -0.13974 0.168175
120 11 15019872 0.817872888888889 0.817872888888889 1.89236 -2.529365
121 11 15019881 0.870745 0.870745 1.08453 0.07262
122 11 15296706 0.881933555555556 0.881933555555556 -0.962855 0.370315
123 11 15296721 0.841917111111111 0.841917111111111 -0.32692 0.594055
124 11 15712950 0.894631888888889 0.894631888888889 2.803425 -1.313115
125 11 15846534 0.533003444444444 0.533003444444444 -0.71897 0.283025
126 11 16189359 0.597919555555556 0.597919555555556 -0.922375 0.441825
127 11 16201434 0.572879555555555 0.572879555555555 -2.032275 0.1419
128 11 16201447 0.570907333333333 0.570907333333333 -0.980995 0.13457
129 11 16410455 0.788318 0.788318 1.002855 -0.918995
130 11 16709086 0.787532444444445 0.787532444444445 -0.06224 0.78051
131 11 16802779 0.526904444444444 0.526904444444444 0.86704 0.223785
132 11 17031989 0.521375555555555 0.521375555555555 -0.7425 0.071165
133 11 17396090 0.715186888888889 0.715186888888889 -0.70945 0.44043
134 11 17396145 0.720730666666667 0.720730666666667 0.07054 0.144885
135 11 17599637 0.594766 0.594766 2.439335 -0.374395
136 11 17884112 0.580007555555555 0.580007555555555 -1.21893 0.17191
137 11 18456638 0.785918111111111 0.785918111111111 1.127905 -1.69037
138 228 17893 0.592815555555556 0.592815555555556 -0.784925 0.59326
139 228 722992 0.281931333333333 0.718068666666667 -0.67431 0.255695
140 228 2022692 0.368871333333333 0.631128666666667 0.762145 -0.12541
141 228 2544308 0.827437111111111 0.827437111111111 -0.61461 0.398705
142 228 2544321 0.877643222222222 0.877643222222222 -0.54747 0.322235
143 228 2544335 0.878106666666667 0.878106666666667 -0.61447 0.294115
144 228 3123414 0.696345 0.696345 -1.04702 0.456465
145 228 3373523 0.651064888888889 0.651064888888889 1.024155 -0.11376
146 228 3771948 0.462670444444444 0.537329555555556 -0.89045 0.40608
147 228 4129492 0.363502333333333 0.636497666666667 1.288825 -2.065
148 228 5527877 0.689778333333333 0.689778333333333 0.49316 0.257615
149 228 5761599 0.571118222222222 0.571118222222222 1.53593 -1.70799
150 228 5832953 0.484883666666667 0.515116333333333 0.9094 -2.211105
151 228 5933524 0.536484666666667 0.536484666666667 -0.87887 0.45533
152 228 6621532 0.423188444444444 0.576811555555556 -0.5772 0.118515
153 228 7125255 0.665505666666667 0.665505666666667 -0.424985 0.25505
154 228 7360144 0.777258666666667 0.777258666666667 -1.58845 0.39668
155 228 7681881 0.654236666666667 0.654236666666667 -1.04651 0.254425
156 228 7997385 0.736086333333333 0.736086333333333 0.58272 -0.1148
157 228 7998702 0.775425555555555 0.775425555555555 -0.25739 0.16761
158 228 8202566 0.849126777777778 0.849126777777778 1.42117 -1.577615
159 228 8346141 0.761433222222222 0.761433222222222 0.577435 0.28406
160 228 8484347 0.488654666666667 0.511345333333333 -0.592985 0.275065
161 228 8765511 0.932254888888889 0.932254888888889 -1.258285 0.40865
162 228 8912516 0.762970111111111 0.762970111111111 -1.099595 0.35846
163 228 8928153 0.333858555555556 0.666141444444444 0.461445 -0.41083
164 228 10299535 0.370344111111111 0.629655888888889 -0.565255 0.25375
165 228 10450413 0.375161777777778 0.624838222222222 0.93193 -1.351415
166 228 10466949 0.347373333333333 0.652626666666667 -0.102095 0.08328
167 228 10899735 0.311750777777778 0.688249222222222 -0.24172 0.44321
168 228 10922481 0.820029333333333 0.820029333333333 2.47141 -2.698085
169 228 10957859 0.719679 0.719679 -0.867435 0.299155
170 228 11139435 0.50959 0.50959 -0.74188 0.25248
171 228 11139452 0.480404888888889 0.519595111111111 1.094245 -0.33692
172 228 12817971 0.379669555555555 0.620330444444445 1.05197 -2.03934
173 228 13027081 0.380926111111111 0.619073888888889 -0.580745 0.403495
174 228 13441769 0.298270111111111 0.701729888888889 0.152335 0.01593
175 228 13563388 0.421121222222222 0.578878777777778 -0.701085 0.350165
176 228 13598746 0.334829111111111 0.665170888888889 0.678045 -0.31011
177 228 13816824 0.566498222222222 0.566498222222222 0.296615 -0.19586
178 228 14274701 0.644074 0.644074 -1.15965 0.31513
179 228 14274732 0.643127444444444 0.643127444444444 -1.274825 0.44718
180 228 15318777 0.772118111111111 0.772118111111111 -0.171265 0.15335
181 228 15318796 0.707077888888889 0.707077888888889 1.41008 -2.110355
182 255 3060 0.594275888888889 0.594275888888889 -0.932745 0.67926
183 270 2199279 0.222901666666667 0.777098333333333 0.573765 -0.641165
184 270 3358130 0.167652444444444 0.832347555555556 0.94733 -1.64915
185 270 4513693 0.223002111111111 0.776997888888889 0.829765 0.158045
186 270 4634935 0.381648555555555 0.618351444444444 -0.573265 0.292435
187 309 217557 0.379117888888889 0.620882111111111 0.194415 -0.24572
188 309 300396 0.580561555555556 0.580561555555556 -0.552535 0.160075
189 309 1212689 0.665901111111111 0.665901111111111 1.161975 -2.45972
190 309 1530938 0.604679333333333 0.604679333333333 -1.19906 0.33341
191 309 1580574 0.226301 0.773699 0.81111 -0.603995
192 309 1580601 0.260128 0.739872 0.657535 -0.38208
193 309 2604534 0.575930222222222 0.575930222222222 -0.23446 0.133835
194 309 3013869 0.310725444444444 0.689274555555556 0.69192 -1.47904
195 309 3154800 0.275912111111111 0.724087888888889 -0.16742 0.178765
196 309 4412195 0.550828666666667 0.550828666666667 -0.856025 0.302185
197 309 5193813 0.855233444444444 0.855233444444444 -0.58746 0.20885
198 309 5298754 0.800640555555555 0.800640555555555 1.35576 -2.56823
199 309 5805742 0.491871111111111 0.508128888888889 -1.154245 0.477
200 309 6742589 0.799445666666667 0.799445666666667 1.748475 -2.547555
201 309 8201467 0.328567666666667 0.671432333333333 -1.77833 0.150065
202 309 8333169 0.425584333333333 0.574415666666667 -0.7785 0.228305
203 309 8333174 0.465706333333333 0.534293666666667 -0.744275 0.22244
204 309 8345120 0.468657222222222 0.531342777777778 1.2365 0.43265
205 309 8389080 0.159504111111111 0.840495888888889 1.67464 -2.59411
206 309 8389096 0.131031888888889 0.868968111111111 1.393315 -2.25011
207 309 9068961 0.485295444444444 0.514704555555556 -0.50382 0.08531
208 309 9086843 0.712906777777778 0.712906777777778 0.19989 0.082295
209 309 9756645 0.416416111111111 0.583583888888889 0.224085 -0.236715
210 309 9989302 0.780476 0.780476 1.037905 0.01587
211 309 10352185 0.671364111111111 0.671364111111111 1.19452 -2.043575
212 309 10393628 0.394874 0.605126 -0.20619 0.16036
213 309 12288006 0.501890777777778 0.501890777777778 -0.59914 0.262945
214 309 12340019 0.222572444444444 0.777427555555556 0.419955 -0.119985
215 309 12340022 0.180131222222222 0.819868777777778 2.06717 -2.47786
216 385 136 0.852839555555556 0.852839555555556 0.00269 0.90146
217 503 1633028 0.401642444444444 0.598357555555556 0.18817 0.067185
218 503 1633039 0.509373666666667 0.509373666666667 0.189305 -0.01824
219 503 3287639 0.449459444444444 0.550540555555556 -0.84196 0.213205
220 503 3892767 0.535156444444444 0.535156444444444 -2.24962 0.00992
221 503 3993415 0.554218222222222 0.554218222222222 -0.40086 0.001045
222 503 3999608 0.520892888888889 0.520892888888889 -0.249775 0.099795
223 503 3999623 0.523070555555556 0.523070555555556 -0.12527 0.110985
224 503 4225408 0.336313 0.663687 0.293145 0.04963
225 503 4898930 0.238887555555556 0.761112444444444 -0.01237 0.00957
226 503 5072005 0.571347888888889 0.571347888888889 -1.581245 0.4443
227 503 5072023 0.587762888888889 0.587762888888889 -1.504835 0.3539
228 503 5196938 0.714459111111111 0.714459111111111 -1.49552 0.35838
229 503 5768116 0.34099 0.65901 -0.00088 0.04384
230 503 6014039 0.908309111111111 0.908309111111111 1.83788 -2.188295
231 503 6230636 0.686469111111111 0.686469111111111 -0.42253 0.285755
232 503 6748390 0.789865888888889 0.789865888888889 -0.80399 0.466875
233 503 7376571 0.286200888888889 0.713799111111111 1.1543 -0.81229
234 503 7596922 0.618250111111111 0.618250111111111 -1.098045 0.532055
235 503 7830016 0.270639111111111 0.729360888888889 -0.291765 0.096755
236 503 7831776 0.254639222222222 0.745360777777778 0.787675 -0.19242
237 503 9269439 0.479651333333333 0.520348666666667 -1.11943 0.26782
238 503 9439746 0.559633 0.559633 0.201895 -0.359785
239 503 9470859 0.509682888888889 0.509682888888889 -1.04485 0.639475
240 503 9511808 0.494402111111111 0.505597888888889 -0.396695 0.10851
241 503 9570715 0.326598444444444 0.673401555555555 0.156735 -0.29925
242 503 9943305 0.500338666666667 0.500338666666667 -0.512735 0.267715
243 503 10430121 0.336734666666667 0.663265333333333 -1.11197 0.35015
244 503 10763255 0.441355444444444 0.558644555555555 0.388765 -0.81694
245 588 842794 0.439062222222222 0.560937777777778 0.459145 -0.314735
246 588 1345879 0.481998777777778 0.518001222222222 0.04547 -0.231365
247 588 1543337 0.374748222222222 0.625251777777778 -1.596615 0.261445
248 588 3150919 0.693681555555556 0.693681555555556 -1.4118 0.387405
249 588 3150994 0.758979555555556 0.758979555555556 -1.457785 0.193495
250 588 4188613 0.498708555555556 0.501291444444445 0.153155 -0.01309
251 588 4666644 0.508808 0.508808 -1.261785 0.33148
252 588 5529429 0.190758 0.809242 -0.569805 0.046865
253 588 6140962 0.401000222222222 0.598999777777778 0.446925 -0.16615
254 588 6819839 0.735408777777778 0.735408777777778 1.13017 -1.20212
255 588 7181600 0.272818777777778 0.727181222222222 -0.13994 0.036185
256 588 8464038 0.781682444444444 0.781682444444444 -0.979055 0.37234
257 588 8464054 0.823596666666667 0.823596666666667 -1.082455 0.50522
258 588 8721169 0.797243 0.797243 2.635895 -0.030225
259 588 8721243 0.786624777777778 0.786624777777778 2.25725 -2.438855
260 588 9006048 0.209689444444444 0.790310555555556 1.29127 -1.99359
261 588 9195640 0.653783222222222 0.653783222222222 -1.96751 0.298495
262 588 10061854 0.672470222222222 0.672470222222222 -0.422735 0.144185
263 588 10328816 0.387842777777778 0.612157222222222 0.25354 0.125195
264 588 10357313 0.513522 0.513522 -0.21148 0.414855
265 588 10367513 0.543033444444444 0.543033444444444 -1.043335 0.464765
266 588 11099317 0.580577 0.580577 -1.30757 0.36042
267 588 11832559 0.523324333333333 0.523324333333333 1.416155 -1.263115
268 588 11832606 0.480081777777778 0.519918222222222 0.96171 -0.34716
269 588 11832631 0.478486 0.521514 0.95491 -0.113515
270 588 12220734 0.457737333333333 0.542262666666667 -1.929685 0.172345
271 588 12320147 0.420905444444444 0.579094555555556 0.382595 0.18773
272 758 2023 0.196857222222222 0.803142777777778 1.574165 -2.6585
273 833 209030 0.582690444444444 0.582690444444444 -0.64325 0.21017
274 833 1373822 0.822987666666667 0.822987666666667 -0.878 0.627545
275 833 1512842 0.294755333333333 0.705244666666667 -1.791745 0.40217
276 833 1991396 0.381305777777778 0.618694222222222 -0.47071 0.217955
277 833 1991709 0.402404222222222 0.597595777777778 -1.514125 0.589505
278 833 2521422 0.443688 0.556312 -0.471885 0.19168
279 833 2521458 0.470185 0.529815 0.34496 -0.874475
280 833 3460136 0.487628333333333 0.512371666666667 -0.96009 0.29556
281 833 3775438 0.307817777777778 0.692182222222222 1.93704 -2.677505
282 833 3910540 0.457499777777778 0.542500222222222 -1.4597 0.710315
283 833 3910560 0.443983222222222 0.556016777777778 0.857835 -0.03216
284 833 5551712 0.398795555555556 0.601204444444444 -1.7628 -0.02981
285 833 5969625 0.872081444444444 0.872081444444444 0.380085 0.36792
286 833 6212086 0.398864444444444 0.601135555555556 0.4205 0.1509
287 833 6524383 0.747204333333333 0.747204333333333 -1.193855 0.34267
288 833 6555012 0.840590444444444 0.840590444444444 1.297705 -0.762725
289 833 6651260 0.460986777777778 0.539013222222222 -2.4046 0.711285
290 833 6668579 0.932155444444445 0.932155444444445 1.389935 0.64606
291 833 6900504 0.833613333333333 0.833613333333333 -0.003815 0.38131
292 833 7248925 0.624892111111111 0.624892111111111 -0.127415 0.257565
293 833 7636504 0.557312888888889 0.557312888888889 0.1766 -0.095095
294 833 7636559 0.541837555555556 0.541837555555556 0.076195 0.104475
295 833 7685273 0.724402111111111 0.724402111111111 0.77468 -0.405075
296 833 7685279 0.771031888888889 0.771031888888889 0.680055 0.07925
297 833 7698567 0.772620444444444 0.772620444444444 0.415885 0.045495
298 833 8129955 0.867774333333333 0.867774333333333 -0.67747 0.39658
299 833 8289968 0.896750888888889 0.896750888888889 0.08831 0.248545
300 833 8316400 0.298343333333333 0.701656666666667 -0.98507 0.330005
301 833 8316412 0.265836888888889 0.734163111111111 -0.900445 0.335505
302 833 8472226 0.683974444444444 0.683974444444444 1.0704 0.40439
303 833 8472277 0.650768333333333 0.650768333333333 1.14081 -1.972845
304 833 8697674 0.585545444444444 0.585545444444444 -1.170175 0.432195
305 833 9037945 0.883372222222222 0.883372222222222 -1.003985 0.446875
306 833 9619236 0.204522 0.795478 0.914335 -2.05283
307 833 9777064 0.515625666666667 0.515625666666667 -0.08508 0.019545
308 833 10388773 0.422652222222222 0.577347777777778 0.10877 0.168405
309 833 10477863 0.772606666666667 0.772606666666667 -0.08123 0.172875
310 833 10783053 0.724067333333333 0.724067333333333 -1.47609 0.554075
311 833 11623508 0.632935333333333 0.632935333333333 -1.62022 0.21448
312 833 12149644 0.296918 0.703082 0.76448 -0.50544
313 833 12353057 0.406894 0.593106 -0.71325 0.159795
314 833 12676219 0.317978777777778 0.682021222222222 0.88962 -0.106455
315 833 12867389 0.462814666666667 0.537185333333333 0.46674 0.130585
316 833 13353923 0.581522888888889 0.581522888888889 1.841025 -2.162715
317 833 13353952 0.684960111111111 0.684960111111111 -0.911385 0.044635
318 1095 2609296 0.312489777777778 0.687510222222222 0.40061 0.00847
319 1095 4446811 0.770925111111111 0.770925111111111 0.2561 0.595965
320 1095 5899918 0.452821111111111 0.547178888888889 0.96749 -2.38828
321 1095 6518511 0.789108333333333 0.789108333333333 0.96881 0.38
322 1095 6542198 0.769175444444444 0.769175444444444 -1.432255 0.63422
323 1095 6687151 0.94882 0.94882 -0.62325 0.493565
324 1095 6972753 0.436866555555556 0.563133444444444 -1.516145 0.500135
325 1095 7019482 0.252254666666667 0.747745333333333 1.779265 -2.47988
326 1095 7019493 0.243268222222222 0.756731777777778 1.778125 -2.68439
327 1095 7019553 0.243366333333333 0.756633666666667 1.855215 -2.637325
328 1095 7094938 0.463697444444444 0.536302555555556 -0.47497 0.295275
329 1095 8713400 0.344823222222222 0.655176777777778 -0.586005 0.361425
330 1095 8713418 0.377609222222222 0.622390777777778 -0.416775 0.126275
331 1558 129 0.551207666666667 0.551207666666667 -0.94522 0.17112
332 1627 162540 0.378731333333333 0.621268666666667 -0.795335 0.410325
333 1627 1660399 0.391100222222222 0.608899777777778 -1.546605 0.43631
334 1627 1794265 0.483826333333333 0.516173666666667 -0.81722 0.26453
335 1627 3763386 0.517585888888889 0.517585888888889 -0.54452 0.18688
336 1627 4527258 0.829551888888889 0.829551888888889 -0.372255 0.28009
337 1627 6075117 0.570871777777778 0.570871777777778 -1.18533 0.280305
338 1628 976154 0.249999666666667 0.750000333333333 -0.545435 0.29362
339 1628 976186 0.201539111111111 0.798460888888889 -0.64968 0.3039
340 1628 1030334 0.767884333333333 0.767884333333333 0.461475 0.26778
341 1628 1379700 0.334068 0.665932 -0.0917 0.01068
342 1628 2269427 0.527179111111111 0.527179111111111 -0.45251 0.145415
343 1628 2792953 0.208069222222222 0.791930777777778 1.774805 -2.730315
344 1628 2911546 0.254381222222222 0.745618777777778 0.44861 -0.19623
345 1628 3134421 0.422499777777778 0.577500222222222 -1.30216 0.34787
346 1628 3156256 0.246148888888889 0.753851111111111 -0.55549 0.16387
347 1628 3273075 0.354299222222222 0.645700777777778 -1.13284 0.29183
348 1628 3273093 0.371231888888889 0.628768111111111 -1.168785 0.31125
349 1628 3273177 0.369725444444444 0.630274555555556 -0.43508 -0.031175
350 1628 3524297 0.526139222222222 0.526139222222222 -0.219695 0.106395
351 1628 3617312 0.331104444444444 0.668895555555556 0.214405 0.262765
352 1628 3739805 0.351038 0.648962 0.95104 -2.01287
353 1628 3958819 0.273622333333333 0.726377666666667 -0.45264 0.32884
354 1628 4107989 0.334927 0.665073 -0.352225 0.037145
355 1628 4172938 0.427783333333333 0.572216666666667 -0.892335 0.387265
356 1628 4621679 0.311296555555556 0.688703444444444 0.453575 0.25042
357 1628 4621706 0.337497333333333 0.662502666666667 0.5124 -0.07609
358 1628 4621719 0.335775888888889 0.664224111111111 0.35848 -0.117805
359 1628 4942300 0.309242555555555 0.690757444444445 0.01742 -0.1182
360 1628 5004732 0.690909 0.690909 1.286835 -2.60149
361 1628 5247173 0.532510888888889 0.532510888888889 -1.719725 0.60634
362 1628 5602006 0.796820444444445 0.796820444444445 -1.621925 0.35768
363 1628 5602013 0.748873777777778 0.748873777777778 -1.66994 0.41422
364 1628 5729351 0.553933333333333 0.553933333333333 -1.227355 0.366215
365 1628 6254203 0.447093666666667 0.552906333333333 0.08958 0.06356
366 1628 6926067 0.496149666666667 0.503850333333333 -1.909455 0.36835
367 1628 6949872 0.545594666666667 0.545594666666667 -0.168235 -0.08932
368 1628 7327343 0.667124222222222 0.667124222222222 -1.11079 0.33002
369 1628 7356485 0.888535111111111 0.888535111111111 0.19891 0.200445
370 1628 7356592 0.886363777777778 0.886363777777778 -1.00041 0.316745
371 1628 7881486 0.855309555555555 0.855309555555555 -0.490625 0.52307
372 1628 8261970 0.786555888888889 0.786555888888889 -1.45236 0.271785
373 1628 8381271 0.678726666666667 0.678726666666667 1.662575 -2.12147
374 1628 8487192 0.454696444444445 0.545303555555555 -0.028305 0.28261
375 1628 8487196 0.562574888888889 0.562574888888889 0.089845 0.046765
376 1628 8610691 0.306374 0.693626 -1.224095 0.47138
377 1628 9275286 0.532568777777778 0.532568777777778 -0.272965 0.16867
378 1628 9306430 0.724215888888889 0.724215888888889 -0.70524 0.193115
379 1628 9735230 0.298865777777778 0.701134222222222 -0.72862 0.21183
380 1628 10120991 0.223554333333333 0.776445666666667 -1.45518 0.310015
381 1628 10141731 0.121820222222222 0.878179777777778 0.656145 -0.834275
382 1628 10205604 0.414252777777778 0.585747222222222 -1.38073 0.511205
383 1628 10681914 0.419100777777778 0.580899222222222 0.42426 0.020185
384 1628 10697305 0.430646666666667 0.569353333333333 -0.472915 0.331135
385 1628 11219725 0.388694222222222 0.611305777777778 -1.239765 0.284675
386 1628 11305318 0.747568555555556 0.747568555555556 -1.26132 0.57531
387 1628 11727258 0.879291777777778 0.879291777777778 0.390385 0.76856
388 1628 11773304 0.889997 0.889997 0.41692 0.15297
389 1628 11979380 0.600864777777778 0.600864777777778 0.272355 0.168675
390 1628 12096049 0.431122 0.568878 -0.32572 0.119965
391 1628 12212318 0.236122111111111 0.763877888888889 0.43673 -0.154685
392 1628 12316252 0.512090555555555 0.512090555555555 -0.15104 0.292055
393 1628 12893859 0.932546555555556 0.932546555555556 -0.23018 0.585385
394 1628 12948947 0.328730888888889 0.671269111111111 1.307505 -2.509555
395 1628 12949577 0.220645888888889 0.779354111111111 -0.0275 -0.103675
396 1628 13383160 0.479917555555555 0.520082444444445 0.3033 0.13364
397 1628 13677379 0.160557666666667 0.839442333333333 1.81756 -2.55836
398 1628 13720605 0.606683888888889 0.606683888888889 -0.702245 0.2309
399 1628 15530749 0.153451222222222 0.846548777777778 -0.979555 0.274235
400 1628 15530752 0.0459752222222222 0.954024777777778 -1.055545 0.24316
401 1628 16451441 0.681173666666667 0.681173666666667 0.86681 -0.529205
402 1628 16814585 0.707211111111111 0.707211111111111 -0.999125 0.29805
403 1628 16859795 0.327822666666667 0.672177333333333 -0.899955 0.13162
404 1628 17241767 0.295285333333333 0.704714666666667 0.161245 -0.10805
405 1628 17241775 0.331090222222222 0.668909777777778 0.53089 0.28258
406 1628 17286282 0.379963111111111 0.620036888888889 -0.00832 0.015085
407 1628 18200658 0.717115777777778 0.717115777777778 1.063115 0.022715
408 1628 19258633 0.762904333333333 0.762904333333333 -0.22605 -0.004595
409 1628 19258703 0.771073777777778 0.771073777777778 0.99233 -0.6606
410 1628 19279832 0.741820555555555 0.741820555555555 -1.01557 0.415435
411 1628 19279837 0.792040888888889 0.792040888888889 -0.836695 0.64881
412 1628 19279906 0.793163333333333 0.793163333333333 -0.70237 0.46951
413 1628 19312889 0.621413111111111 0.621413111111111 0.046515 0.14867
414 1628 19688351 0.606641666666667 0.606641666666667 -0.302065 0.092205
415 1628 20496510 0.498197777777778 0.501802222222222 0.18 0.062155
416 1631 144145 0.657604555555556 0.657604555555556 -0.83374 0.40334
417 1631 148286 0.599226777777778 0.599226777777778 0.668685 0.93953
418 1631 239735 0.844193111111111 0.844193111111111 2.173115 -2.03115
419 1631 330218 0.738682222222222 0.738682222222222 0.40138 0.502335
420 1631 472469 0.597173 0.597173 1.344205 -2.01766
421 1631 478035 0.636348888888889 0.636348888888889 0.856705 -2.14217
422 1631 478072 0.633589888888889 0.633589888888889 0.883605 -0.103045
423 1631 520759 0.222391666666667 0.777608333333333 -1.508925 0.13535
424 1631 544085 0.526262222222222 0.526262222222222 0.20576 0.287045
425 1631 544096 0.438677 0.561323 0.78148 -0.133405
426 1631 818599 0.710799666666667 0.710799666666667 0.72963 0.72549
427 1631 831687 0.791213111111111 0.791213111111111 -0.3879 0.133065
428 1631 831694 0.790286555555556 0.790286555555556 -1.61458 0.50715
429 1631 921801 0.445497222222222 0.554502777777778 0.175675 -0.01427
430 1631 1055900 0.51441 0.51441 -1.680215 0.39086
431 1631 1072979 0.560877333333333 0.560877333333333 -1.525885 0.71152
432 1631 1090637 0.891225888888889 0.891225888888889 0.723505 0.64275
433 1631 1153160 0.820770444444444 0.820770444444444 1.366385 0.64927
434 1631 1171652 0.185534111111111 0.814465888888889 -1.634175 0.3069
435 1631 1200324 0.940455666666667 0.940455666666667 1.67142 -2.24292
436 1631 1408971 0.516786555555556 0.516786555555556 -0.70988 0.45058
437 1631 1683670 0.281096888888889 0.718903111111111 0.29715 -0.038095
438 1631 1919370 0.705593 0.705593 0.899635 0.538625
439 1631 1971028 0.595400444444444 0.595400444444444 -1.12979 0.357165
440 1631 2300205 0.633256777777778 0.633256777777778 0.99395 -1.295355
441 1631 2458458 0.661424777777778 0.661424777777778 -0.585725 0.35028
442 1631 2463031 0.668861111111111 0.668861111111111 -0.671115 0.369175
443 1631 2570345 0.961598333333333 0.961598333333333 2.604465 -2.31829
444 1631 3707262 0.766739777777778 0.766739777777778 -0.690425 0.497205
445 1631 4028614 0.728778444444445 0.728778444444445 1.123075 -0.421665
446 1631 4238467 0.968786666666666 0.968786666666666 0.32196 1.426365
447 1631 4238526 0.873323666666667 0.873323666666667 2.440705 -2.73804
448 1631 4489828 0.0572318888888889 0.942768111111111 -0.13694 0.15693
449 1631 4642202 0.721709666666667 0.721709666666667 -0.768715 0.520375
450 1631 4700801 0.336800666666667 0.663199333333333 0.507955 0.045505
451 1631 5055553 0.404586888888889 0.595413111111111 0.525985 -0.36019
452 1631 5062746 0.364905333333333 0.635094666666667 -0.240435 0.083755
453 1631 5271277 0.380555333333333 0.619444666666667 -0.679555 0.396755
454 1631 5289792 0.187903222222222 0.812096777777778 0.7531 0.03606
455 1631 5300179 0.248317222222222 0.751682777777778 0.31192 -0.04003
456 1631 5339689 0.841691333333333 0.841691333333333 1.275195 -2.36787
457 1631 5344836 0.832881 0.832881 1.09274 0.53254
458 1631 5365561 0.912889555555556 0.912889555555556 -0.043165 1.475075
459 1631 5516528 0.946475 0.946475 1.18374 0.844165
460 1631 5668997 0.533009777777778 0.533009777777778 0.66849 -0.08659
461 1631 5673857 0.592289333333333 0.592289333333333 -1.168355 0.38388
462 1631 5855934 0.612161 0.612161 -1.872895 0.611785
463 1631 5886965 0.170937111111111 0.829062888888889 0.87033 0.032055
464 1631 6003760 0.590621333333333 0.590621333333333 -0.740965 0.60578
465 1631 6041746 0.734878333333333 0.734878333333333 -1.034465 0.759725
466 1631 6065380 0.621526444444444 0.621526444444444 -1.14647 0.4535
467 1631 6091545 0.646453222222222 0.646453222222222 1.142315 0.161815
468 1631 6116900 0.238268555555556 0.761731444444444 1.438155 -2.66698
469 1631 6116909 0.307430666666667 0.692569333333333 1.780545 -2.527705
470 1631 6146721 0.967022333333333 0.967022333333333 0.171945 1.422015
471 1631 6262352 0.816308888888889 0.816308888888889 -0.75478 0.539245
472 1631 6275006 0.801952555555556 0.801952555555556 0.288235 0.872225
473 1631 6284696 0.904848888888889 0.904848888888889 -0.77494 0.464245
474 1631 6360643 0.860466 0.860466 0.662025 0.215695
475 1631 6378304 0.456399777777778 0.543600222222222 -0.4083 0.228565
476 1631 6538901 0.624506666666667 0.624506666666667 -0.17694 0.25038
477 1631 6538948 0.622967888888889 0.622967888888889 1.268465 -2.051845
478 1631 6651414 0.862182444444444 0.862182444444444 -0.159435 0.568335
479 1631 6653350 0.822975444444444 0.822975444444444 1.55326 -1.90351
480 1631 6736167 0.323852222222222 0.676147777777778 -0.875655 0.42487
481 1631 6736177 0.367890222222222 0.632109777777778 0.56881 0.084725
482 1631 6827734 0.695123222222222 0.695123222222222 -0.66208 0.3616
483 1631 6877788 0.858905333333333 0.858905333333333 1.034615 0.344885
484 1631 6999005 0.0676778888888889 0.932322111111111 1.005925 -0.961765
485 1631 7096426 0.574841111111111 0.574841111111111 -1.61589 0.38061
486 1631 7146576 0.559958 0.559958 1.62053 -2.92298
487 1631 7146623 0.623889111111111 0.623889111111111 1.534735 -2.87108
488 1631 7171066 0.731136111111111 0.731136111111111 -0.31275 0.511315
489 1631 7534737 0.830015777777778 0.830015777777778 0.492895 0.512145
490 1631 7534776 0.892756444444445 0.892756444444445 0.2196 0.65567
491 1631 7688497 0.929496777777778 0.929496777777778 -0.080525 1.00534
492 1631 7714065 0.622479777777778 0.622479777777778 -1.52061 0.287425
493 1631 7774286 0.766329 0.766329 0.08886 0.969525
494 1631 7826267 0.738598777777778 0.738598777777778 1.051045 -1.75256
495 1631 7928729 0.468062 0.531938 0.12921 0.203485
496 1631 7930958 0.436940333333333 0.563059666666667 1.137805 -2.3146
497 1631 7953777 0.578535666666667 0.578535666666667 -0.844405 0.462495
498 1631 7967149 0.593218 0.593218 -0.43046 0.790115
499 1631 7967167 0.591639111111111 0.591639111111111 -0.5351 0.573465
500 1631 7967183 0.593587888888889 0.593587888888889 -1.853005 0.111085
501 1631 8045888 0.372551666666667 0.627448333333333 -1.27397 0.45407
502 1631 8161313 0.885104777777778 0.885104777777778 0.838205 0.691
503 1631 8206917 0.581268444444444 0.581268444444444 -0.804865 0.29156
504 1631 8206962 0.484179444444444 0.515820555555556 1.858715 -2.34288
505 1631 8304699 0.510934888888889 0.510934888888889 -1.805425 0.70057
506 1631 8846811 0.746591111111111 0.746591111111111 1.09516 -1.848585
507 1631 8947880 0.864608333333333 0.864608333333333 1.71244 -2.040975
508 1631 9000907 0.800426333333333 0.800426333333333 0.0761 1.035855
509 1631 9236907 0.800237777777778 0.800237777777778 1.387595 -0.20949
510 1631 9302132 0.132849888888889 0.867150111111111 0.77507 0.00033
511 1631 9408059 0.592183777777778 0.592183777777778 -0.34055 0.53623
512 1631 9458035 0.380206111111111 0.619793888888889 -0.251835 0.17437
513 1631 9528852 0.311286444444444 0.688713555555555 0.314385 0.161515
514 1631 9616362 0.981604111111111 0.981604111111111 1.168935 0.342885
515 1631 9616373 0.947047444444444 0.947047444444444 1.32466 0.99511
516 1631 9642959 0.656082333333333 0.656082333333333 -1.235595 0.53124
517 1631 9644937 0.639490333333333 0.639490333333333 0.20847 -0.107455
518 1631 9710774 0.359341 0.640659 -0.790025 0.515455
519 1631 9958857 0.875642444444444 0.875642444444444 1.82572 -2.030065
520 1631 10080421 0.964452333333333 0.964452333333333 2.242 -2.517495
521 1631 10080466 0.889787777777778 0.889787777777778 1.428065 0.99369
522 1631 10096608 0.849269444444444 0.849269444444444 -0.372885 0.66785
523 1631 10096614 0.907267444444444 0.907267444444444 -0.36042 0.75102
524 1631 10096721 0.909219777777778 0.909219777777778 -0.198445 0.85811
525 1631 10135766 0.813635444444444 0.813635444444444 -0.23708 1.09723
526 1631 10141105 0.808655888888889 0.808655888888889 -0.848955 0.46602
527 1631 10141131 0.822338666666667 0.822338666666667 1.87057 -2.28653
528 1631 10141212 0.832382666666667 0.832382666666667 -1.050765 0.49194
529 1631 10141215 0.866012333333333 0.866012333333333 -1.046615 0.64988
530 1631 10213224 0.549883111111111 0.549883111111111 -1.68294 0.431325
531 1631 10470165 0.410617555555556 0.589382444444444 -0.289495 0.06724
532 1631 10470172 0.416089666666667 0.583910333333333 2.57361 -2.268915
533 1631 10470189 0.416415222222222 0.583584777777778 -0.77691 0.37903
534 1631 10577402 0.234439222222222 0.765560777777778 -0.53839 0.30732
535 1631 10577450 0.222740555555556 0.777259444444445 -0.52146 0.241705
536 1631 10700973 0.671522222222222 0.671522222222222 0.942365 -1.13765
537 1631 10700989 0.698761 0.698761 -0.35879 0.560665
538 1631 10855667 0.687909666666667 0.687909666666667 -0.016025 0.443115
539 1631 10943874 0.478360111111111 0.521639888888889 -1.69083 0.542045
540 1631 10943924 0.538836111111111 0.538836111111111 -1.39726 0.50945
541 1631 11202145 0.513951222222222 0.513951222222222 -0.582355 0.25695
542 1631 11671309 0.762056222222222 0.762056222222222 1.94812 -1.67535
543 1631 11712235 0.827088333333333 0.827088333333333 0.929195 -0.004985
544 1631 11963349 0.699453888888889 0.699453888888889 -1.46044 1.127465
545 1631 12040347 0.445812666666667 0.554187333333333 -0.927335 0.25776
546 1631 12071935 0.727151777777778 0.727151777777778 -1.79208 0.471495
547 1631 12077474 0.728382222222222 0.728382222222222 -1.011295 0.36561
548 1631 12077492 0.727435111111111 0.727435111111111 0.018855 1.21582
549 1631 12081023 0.726236333333333 0.726236333333333 -0.60232 0.76906
550 1631 12118409 0.685016444444444 0.685016444444444 0.928855 -1.822735
551 1631 12326144 0.766739666666667 0.766739666666667 -0.05073 9e-05
552 1631 12342151 0.915910222222222 0.915910222222222 -0.06094 1.19539
553 1631 12405339 0.824172222222222 0.824172222222222 -0.05313 0.91458
554 1631 12430497 0.820859222222222 0.820859222222222 -0.569065 1.016255
555 1631 12488537 0.964787777777778 0.964787777777778 -1.394445 0.442175
556 1631 12502138 0.965711777777778 0.965711777777778 0.936325 0.042945
557 1631 12682671 0.871409 0.871409 -0.07908 1.28976
558 1631 12759391 0.935382333333334 0.935382333333334 1.16988 0.02324
559 1631 12799319 0.620805111111111 0.620805111111111 -0.291205 0.26114
560 1631 12803302 0.574274444444444 0.574274444444444 0.50064 0.33101
561 1631 12954191 0.927470111111111 0.927470111111111 2.72953 -1.44275
562 1631 13047335 0.745427222222222 0.745427222222222 -1.0188 0.5895
563 1631 13160834 0.280864333333333 0.719135666666667 -0.628885 0.26047
564 1631 13216510 0.304954111111111 0.695045888888889 1.14202 -0.559595
565 1631 13216538 0.283708 0.716292 0.984245 -0.24029
566 1631 13582138 0.880700333333333 0.880700333333333 0.886695 0.328765
567 1631 13614637 0.855935666666667 0.855935666666667 1.750775 0.75367
568 1631 13632765 0.816724444444444 0.816724444444444 0.05324 1.83608
569 1631 13728571 0.979301333333333 0.979301333333333 0.276345 1.79572
570 1631 13908210 0.980083555555555 0.980083555555555 0.69593 1.72693
571 1631 13937574 0.830062222222222 0.830062222222222 1.19074 0.40139
572 1631 13944328 0.897660333333333 0.897660333333333 -0.415565 1.07591
573 1631 14175992 0.940680777777778 0.940680777777778 0.29236 1.865905
574 1631 14218357 0.966383222222222 0.966383222222222 1.96086 -2.144705
575 1631 14424198 0.325700444444444 0.674299555555556 0.110875 0.19083
576 1631 14737572 0.866505777777778 0.866505777777778 2.193005 -2.759475
577 1631 14760795 0.980500444444445 0.980500444444445 2.660535 -0.32951
578 1631 14799474 0.982433 0.982433 -0.42811 1.536485
579 1631 14992849 0.872953 0.872953 1.132455 0.60681
580 1631 15003188 0.927202888888889 0.927202888888889 0.75301 2.20913
581 1631 15044549 0.912492 0.912492 0.02577 1.54786
582 1631 15072253 0.859579777777778 0.859579777777778 0.332505 1.762705
583 1631 15267212 0.211825555555556 0.788174444444445 -1.101145 0.20633
584 1631 15347591 0.870616666666667 0.870616666666667 -0.246255 1.982075
585 1631 15347619 0.905414 0.905414 -0.12867 1.850355
586 1631 15408704 0.906189 0.906189 1.891755 -1.98363
587 1631 15428089 0.872823333333333 0.872823333333333 -0.09538 1.62823
588 1631 15428102 0.979486666666667 0.979486666666667 -0.147435 1.64384
589 1631 15428179 0.978719333333333 0.978719333333333 2.508905 -1.108765
590 1631 15460620 0.342669777777778 0.657330222222222 0.97761 -0.220385
591 1631 15630833 0.881889777777778 0.881889777777778 -0.03763 1.373185
592 1631 15668765 0.617219777777778 0.617219777777778 -0.56394 0.430155
593 1631 15900178 0.847452222222222 0.847452222222222 2.37942 -1.37988
594 1631 15944920 0.397805777777778 0.602194222222222 0.9288 -0.563655
595 1631 16069052 0.731950777777778 0.731950777777778 -1.224485 0.370785
596 1631 16443865 0.884877777777778 0.884877777777778 1.344315 0.396365
597 1631 16563238 0.980668666666667 0.980668666666667 -0.26043 1.638545
598 1631 16563245 0.978972444444445 0.978972444444445 -0.292355 1.731235
599 1631 16742878 0.968901777777778 0.968901777777778 0.816895 0.726895
600 1631 16742881 0.862171111111111 0.862171111111111 0.884055 0.711995
601 1631 16742983 0.860842333333333 0.860842333333333 1.482095 -2.43703
602 1631 17005201 0.872504 0.872504 1.12079 0.677345
603 1631 17266869 0.976173 0.976173 -0.00553 1.20933
604 1631 17266917 0.868777 0.868777 0.817415 -1.06326
605 1631 17316949 0.870868111111111 0.870868111111111 0.21478 1.204505
606 1631 17800119 0.703506 0.703506 1.139765 -0.051475
607 1631 17800140 0.704508444444444 0.704508444444444 -1.46106 0.46117
608 1631 17891250 0.850462222222222 0.850462222222222 0.983675 0.25867
609 1631 18466461 0.779410777777778 0.779410777777778 -0.31985 1.143395
610 1631 18504663 0.938083555555556 0.938083555555556 0.10744 1.43729
611 1631 19044958 0.430079 0.569921 -0.88848 0.28881
612 1631 19261124 0.757438555555556 0.757438555555556 0.403735 0.076555
613 1631 19423098 0.841608333333333 0.841608333333333 2.1924 -2.74091
614 1631 19481865 0.377316777777778 0.622683222222222 -1.07743 0.4548
615 1631 19506167 0.740264444444445 0.740264444444445 -0.405435 0.497625
616 1631 19594607 0.399267555555556 0.600732444444444 -0.02975 0.129565
617 1631 19794366 0.878873444444444 0.878873444444444 -0.215855 0.55376
618 1631 19825067 0.860337666666667 0.860337666666667 1.45205 -1.75385
619 1631 19842234 0.810958222222222 0.810958222222222 1.063645 -0.00614
620 1631 20015163 0.942039555555556 0.942039555555556 0.891475 0.195825
621 1631 20308760 0.367066333333333 0.632933666666667 -1.42664 0.28454
622 1631 20308786 0.364728666666667 0.635271333333333 2.695035 -2.506275
623 1631 20910909 0.820491333333333 0.820491333333333 1.286985 0.67986
624 1631 20910914 0.925760888888889 0.925760888888889 1.47477 0.849885
625 1631 20926719 0.805579111111111 0.805579111111111 2.23793 -2.469605
626 1631 20926724 0.807648666666667 0.807648666666667 0.42027 0.301595
627 1631 21035203 0.905453888888889 0.905453888888889 0.92855 0.468945
628 1631 21035262 0.888138 0.888138 -0.94859 0.648345
629 1631 21035340 0.888445777777778 0.888445777777778 -0.816055 0.948325
630 1631 21198426 0.801086222222222 0.801086222222222 -0.15199 0.42387
631 1631 21250737 0.953463222222222 0.953463222222222 -0.285735 0.66615
632 1631 21250758 0.978043888888889 0.978043888888889 -0.414765 0.663585
633 1631 21303464 0.969409888888889 0.969409888888889 0.286455 0.73201
634 1631 21336375 0.868367444444444 0.868367444444444 1.313275 -0.494725
635 1631 21567933 0.858661777777778 0.858661777777778 0.291535 0.574955
636 1631 21679215 0.863570777777778 0.863570777777778 1.576 -2.382575
637 1631 21679244 0.970284333333333 0.970284333333333 1.26151 -2.19642
638 1631 21714462 0.797355555555555 0.797355555555555 2.712005 -0.04341
639 1631 21721873 0.693055333333333 0.693055333333333 -1.62449 0.31127
640 1631 21856304 0.717800444444444 0.717800444444444 1.658595 -2.86803
641 1632 80314 0.748767888888889 0.748767888888889 -0.01891 0.286565
642 1632 1906840 0.306324222222222 0.693675777777778 -1.53968 0.22922
643 1632 2385468 0.540165666666667 0.540165666666667 0.91212 0.546515
644 1632 2390459 0.462526333333333 0.537473666666667 0.263445 0.2364
645 1632 3056881 0.794436555555556 0.794436555555556 0.425745 0.02951
646 1632 3190060 0.671821 0.671821 -0.83734 0.21593
647 1632 3638408 0.663381222222222 0.663381222222222 -0.569065 0.02439
648 1632 4207472 0.235617111111111 0.764382888888889 0.206645 0.237995
649 1632 4298652 0.477186888888889 0.522813111111111 0.51805 -0.051035
650 1632 5001156 0.852136222222222 0.852136222222222 -1.247405 0.31507
651 1632 5322820 0.689980444444445 0.689980444444445 0.82736 -0.25456
652 1632 5367789 0.433247555555556 0.566752444444445 0.519625 -0.096115
653 1632 5621834 0.485943222222222 0.514056777777778 0.64953 0.098675
654 1632 5789263 0.749304222222222 0.749304222222222 1.44301 -2.260645
655 1632 5799045 0.740582666666667 0.740582666666667 0.82598 0.47401
656 1632 6146628 0.917572333333333 0.917572333333333 2.41155 -2.75513
657 1632 6955044 0.850162666666667 0.850162666666667 1.8835 -1.991485
658 1632 7403304 0.260536222222222 0.739463777777778 0.770205 -0.11904
659 1632 8419694 0.258521 0.741479 -1.37554 0.39205
660 1632 8419712 0.264801222222222 0.735198777777778 -1.47864 0.51335
661 1632 9588202 0.406248111111111 0.593751888888889 0.1494 0.12957
662 1632 9617070 0.401016444444444 0.598983555555556 -0.535145 0.149175
663 1632 10244537 0.552159222222222 0.552159222222222 0.194115 -0.026145
664 1632 10513986 0.698239 0.698239 1.00474 -0.44016
665 1632 10530247 0.573081666666667 0.573081666666667 0.02961 0.2184
666 1632 10530276 0.632702888888889 0.632702888888889 0.349805 -0.141055
667 1632 11622815 0.704530888888889 0.704530888888889 1.23506 -1.730035
668 1632 11948637 0.443267222222222 0.556732777777778 0.33538 0.069175
669 1632 11955445 0.549086555555556 0.549086555555556 -0.36779 0.152365
670 1635 18452 0.808370777777778 0.808370777777778 -1.12472 0.585255
671 1636 124296 0.516912222222222 0.516912222222222 -1.671355 0.176475
672 1636 204097 0.382809333333333 0.617190666666667 -0.59074 0.240995
673 1636 323868 0.614973 0.614973 -2.13003 -0.231095
674 1636 324262 0.676453888888889 0.676453888888889 -2.19754 0.291905
675 1636 612035 0.776377777777778 0.776377777777778 0.21136 0.089915
676 1636 804684 0.718176555555556 0.718176555555556 0.680045 -0.08774
677 1636 1247951 0.395409777777778 0.604590222222222 -0.290285 0.23118
678 1636 1633163 0.314126444444444 0.685873555555556 0.45756 0.138605
679 1636 2750114 0.646181777777778 0.646181777777778 -0.905375 0.41185
680 1636 3868628 0.598461 0.598461 -1.45527 0.505495
681 1636 4186341 0.819134555555556 0.819134555555556 1.126855 -0.185435
682 1636 4217517 0.901730111111111 0.901730111111111 0.32931 0.358635
683 1636 6262892 0.727368444444444 0.727368444444444 1.283455 -2.042385
684 1636 6910516 0.724075222222222 0.724075222222222 0.97993 0.04419
685 1636 6910523 0.679916222222222 0.679916222222222 -0.076565 0.291255
686 1636 7416575 0.655282222222222 0.655282222222222 -0.10076 0.005645
687 1636 7600610 0.885542222222222 0.885542222222222 -0.391335 0.3678
688 1636 8621217 0.810447777777778 0.810447777777778 -0.70645 0.32282
689 1636 8621244 0.807797 0.807797 -0.402215 0.295685
690 1636 8838942 0.317850555555556 0.682149444444444 -0.90276 0.34863
691 1636 9395014 0.834736111111111 0.834736111111111 1.39802 -2.205425
692 1636 9539793 0.938707222222222 0.938707222222222 -0.94911 0.306775
693 1636 10280541 0.699879 0.699879 0.240735 -0.01345
694 1636 11100622 0.584926666666667 0.584926666666667 0.780105 -1.607205
695 1636 11169527 0.531043888888889 0.531043888888889 -1.02399 0.39855
696 1636 11207689 0.599441111111111 0.599441111111111 -0.87301 -0.00833
697 1636 12166429 0.757530777777778 0.757530777777778 1.806025 -1.767455
698 1636 12241170 0.786032555555555 0.786032555555555 -1.17982 0.388295
699 1636 12283169 0.534442111111111 0.534442111111111 -0.656905 0.372735
700 1636 12287197 0.538254 0.538254 -1.17205 0.168105
701 1636 12485508 0.393558333333333 0.606441666666667 -0.28351 0.018755
702 1636 13018469 0.762005888888889 0.762005888888889 -1.275145 0.299005
703 1636 13087350 0.455345444444445 0.544654555555556 -0.58654 0.16235
704 1636 13087389 0.375357333333333 0.624642666666667 -0.633915 0.39098
705 1636 13338875 0.711613111111111 0.711613111111111 -0.03902 0.13453
706 1636 14119004 0.624255888888889 0.624255888888889 -0.22132 0.24748
707 1636 14288336 0.347167 0.652833 -0.0357 -0.233255
708 1636 15361731 0.443714222222222 0.556285777777778 -0.295445 0.27386
709 1636 15840324 0.67816 0.67816 0.063145 0.290955
710 1636 16824046 0.287156666666667 0.712843333333333 0.43159 0.081475
711 1636 16916781 0.328775444444444 0.671224555555556 -0.063095 0.168005
712 1636 17478998 0.430900333333333 0.569099666666667 0.073865 -0.00807
713 1636 17518402 0.259072666666667 0.740927333333333 0.048205 0.33493
714 1636 17656119 0.732084777777778 0.732084777777778 -0.916155 0.290555
715 1636 17656140 0.708894 0.708894 -1.074795 0.37861
716 1636 17665255 0.707271555555556 0.707271555555556 0.86753 -0.593255
717 1636 17665294 0.706236333333333 0.706236333333333 1.032675 -0.26752
718 1636 18123976 0.746901666666667 0.746901666666667 -0.104395 -0.120065
719 1636 18412001 0.0716956666666667 0.928304333333333 0.58569 -0.03353
720 1638 1400316 0.761080111111111 0.761080111111111 0.574655 0.07267
721 1638 1494072 0.747593666666667 0.747593666666667 -1.34356 0.17827
722 1638 1613360 0.910898666666667 0.910898666666667 1.3091 -1.94997
723 1638 2035785 0.391736222222222 0.608263777777778 0.76755 0.24572
724 1638 2389960 0.667513666666667 0.667513666666667 -0.547675 0.21607
725 1638 2389991 0.648418333333333 0.648418333333333 -0.65802 0.52084
726 1638 2475826 0.785492222222222 0.785492222222222 0.960005 -2.298515
727 1638 3854761 0.687259555555556 0.687259555555556 0.59526 0.27113
728 1638 4355729 0.473793111111111 0.526206888888889 1.662925 0.123035
729 1638 4657278 0.655925333333333 0.655925333333333 -1.554315 0.62903
730 1638 4716801 0.527326888888889 0.527326888888889 -0.19068 0.153715
731 1638 6757612 0.483635777777778 0.516364222222222 1.326275 -0.65978
732 1638 8336675 0.594989111111111 0.594989111111111 -1.04318 0.259185
733 1638 8524039 0.320169888888889 0.679830111111111 0.68089 -0.24843
734 1638 8524079 0.307930777777778 0.692069222222222 0.73217 -1.26019
735 1638 8788192 0.491262 0.508738 -0.99417 0.33942
736 1638 10535212 0.712582777777778 0.712582777777778 -0.20079 0.11208
737 1638 11815843 0.476444888888889 0.523555111111111 -1.046135 0.165715
738 1638 11815946 0.480738333333333 0.519261666666667 -2.236855 -0.047195
739 1639 59126 0.322402888888889 0.677597111111111 0.419725 -0.36044
740 1639 286775 0.623917 0.623917 -1.561795 0.47885
741 1639 443741 0.173775222222222 0.826224777777778 -1.17474 0.246435
742 1639 649205 0.552121222222222 0.552121222222222 0.906505 0.41348
743 1639 649217 0.458044888888889 0.541955111111111 1.025505 0.591605
744 1639 1193516 0.587549111111111 0.587549111111111 0.135715 0.26766
745 1639 1744877 0.680602222222222 0.680602222222222 1.144095 -0.19228
746 1639 1824300 0.139891333333333 0.860108666666667 1.18882 -2.31931
747 1639 3224318 0.418851 0.581149 0.31709 0.170615
748 1639 3623496 0.582646 0.582646 1.00234 0.252685
749 1639 4194960 0.447033666666667 0.552966333333333 1.13843 -2.08721
750 1639 4195332 0.556714333333333 0.556714333333333 -1.32941 0.461225
751 1639 4196058 0.557237444444444 0.557237444444444 -0.131865 0.173545
752 1639 4196119 0.556974888888889 0.556974888888889 1.2549 -1.58215
753 1639 4586458 0.309562777777778 0.690437222222222 0.004335 0.19275
754 1639 5395228 0.437417777777778 0.562582222222222 0.041715 -0.05945
755 1639 5685526 0.730030888888889 0.730030888888889 -1.245745 0.642315
756 1639 5718468 0.523380888888889 0.523380888888889 -0.872755 0.510065
757 1639 5903698 0.373283 0.626717 -0.806675 0.343375
758 1639 6006319 0.457939666666667 0.542060333333333 0.53643 0.4919
759 1639 6100981 0.563971 0.563971 -0.78906 0.22912
760 1639 6552864 0.841979888888889 0.841979888888889 -0.396275 0.09201
761 1639 7372404 0.582732444444444 0.582732444444444 0.83241 -0.09003
762 1639 7767449 0.410751 0.589249 0.22388 0.05792
763 1639 7828190 0.214783222222222 0.785216777777778 0.29271 0.005765
764 1639 8378126 0.763037222222222 0.763037222222222 1.25716 -2.299875
765 1639 8378132 0.872695888888889 0.872695888888889 1.518665 -1.05785
766 1639 8438185 0.968032555555556 0.968032555555556 -0.024325 1.17057
767 1639 8982249 0.502624555555556 0.502624555555556 -0.221125 0.126755
768 1639 9002151 0.186208444444444 0.813791555555555 0.829605 0.356255
769 1639 9212902 0.715433 0.715433 -0.74061 0.25072
770 1639 9747825 0.663479666666667 0.663479666666667 0.987265 0.355315
771 1639 9957214 0.529432555555556 0.529432555555556 -0.768695 0.25144
772 1639 9965352 0.562028222222222 0.562028222222222 -1.331325 0.458675
773 1639 10026163 0.898905111111111 0.898905111111111 -0.77912 0.651185
774 1639 10711605 0.490636777777778 0.509363222222222 -0.394265 0.185205
775 1639 10829666 0.257467888888889 0.742532111111111 0.486565 -0.08955
776 1639 11054658 0.892539777777778 0.892539777777778 1.107995 -0.56789
777 1639 11406550 0.510950444444444 0.510950444444444 -0.70262 0.357105
778 1639 11848326 0.628619666666667 0.628619666666667 -1.35178 0.289405
779 1639 12335336 0.226642333333333 0.773357666666667 2.35732 -2.61069
780 1639 12343025 0.171750555555556 0.828249444444444 0.931985 -1.31474
781 1639 12343035 0.171606 0.828394 1.087925 -0.152855
782 1639 12452063 0.527121222222222 0.527121222222222 -1.31906 0.32201
783 1639 12748595 0.877593333333333 0.877593333333333 -1.463105 0.771215
784 1639 12928164 0.660364333333333 0.660364333333333 -1.22327 0.41906
785 1639 13143165 0.364590111111111 0.635409888888889 0.610665 0.090855
786 1639 13143246 0.305554222222222 0.694445777777778 0.85533 -1.235505
787 1639 13146030 0.309691555555556 0.690308444444445 -0.662415 0.262705
788 1639 13427790 0.544719666666667 0.544719666666667 -0.286935 0.388895
789 1639 13668785 0.938407222222222 0.938407222222222 1.37701 0.13732
790 1639 14006957 0.342631333333333 0.657368666666667 -1.86656 0.036805
791 1639 14069538 0.345288555555556 0.654711444444444 -1.51 0.211235
792 1639 14668289 0.854527 0.854527 0.47952 0.01381
793 1639 14668361 0.833943333333333 0.833943333333333 -0.80224 0.325745
794 1639 15347102 0.502078 0.502078 -0.547485 0.213345
795 1639 15347135 0.480609 0.519391 -0.479335 0.33272
796 1640 543364 0.288180333333333 0.711819666666667 0.291985 0.009375
797 1640 673647 0.467551 0.532449 -1.47215 0.30679
798 1640 3503025 0.547229666666667 0.547229666666667 0.362925 0.21571
799 1640 3602483 0.691339666666667 0.691339666666667 -0.447295 0.20169
800 1640 3602582 0.651945 0.651945 1.44808 -2.42209
801 1640 3602626 0.650959222222222 0.650959222222222 -0.38242 0.14237
802 1640 3652735 0.462546555555556 0.537453444444444 -1.79143 0.29929
803 1640 3668598 0.392684333333333 0.607315666666667 -1.763985 0.549805
804 1640 3865421 0.472942 0.527058 -2.21737 0.152935
805 1640 3915136 0.635469666666667 0.635469666666667 -0.171235 0.08781
806 1640 4297408 0.456350888888889 0.543649111111111 -1.46724 0.542755
807 1640 4297412 0.504371333333333 0.504371333333333 -1.7595 0.766245
808 1640 4569113 0.697420222222222 0.697420222222222 0.505875 -0.43353
809 1640 4717040 0.340520777777778 0.659479222222222 -1.168815 0.070465
810 1640 5042045 0.277314666666667 0.722685333333333 0.618275 0.26083
811 1640 5139321 0.583859666666667 0.583859666666667 -0.32547 0.265985
812 1640 5139330 0.521110111111111 0.521110111111111 -0.347235 0.20237
813 1640 5459199 0.332084 0.667916 0.649905 0.02281
814 1640 6027258 0.464798 0.535202 0.715665 0.237205
815 1640 6469979 0.454527111111111 0.545472888888889 0.480125 -0.05762
816 1640 6687752 0.461004777777778 0.538995222222222 -0.847655 0.159065
817 1640 7024287 0.566451333333333 0.566451333333333 0.78422 -0.135675
818 1640 7500451 0.644306222222222 0.644306222222222 -0.274555 0.28445
819 1640 7668879 0.307320222222222 0.692679777777778 -0.55484 0.314885
820 1640 7697084 0.607726888888889 0.607726888888889 -0.39862 -0.202315
821 1640 8283494 0.475588111111111 0.524411888888889 -1.298215 0.15766
822 1640 8283551 0.409203666666667 0.590796333333333 -1.442345 0.3666
823 1640 8709676 0.528611444444445 0.528611444444445 -1.85491 0.33645
824 1640 9417918 0.657899444444444 0.657899444444444 -0.56036 0.283905
825 1640 9466578 0.686320555555556 0.686320555555556 0.441985 0.33309
826 1640 10247544 0.627368888888889 0.627368888888889 0.626035 0.542305
827 1641 199845 0.538340666666667 0.538340666666667 -0.925345 0.244055
828 1641 199902 0.498794555555556 0.501205444444444 1.15254 -0.55885
829 1641 421688 0.528815333333333 0.528815333333333 -0.819595 0.381335
830 1641 487471 0.768339444444444 0.768339444444444 0.36241 0.3516
831 1641 1738055 0.530790444444444 0.530790444444444 0.709135 0.00372
832 1641 1917736 0.655558888888889 0.655558888888889 -0.06296 0.123085
833 1641 2255798 0.398194333333333 0.601805666666667 -1.163755 0.342435
834 1641 2255868 0.326920666666667 0.673079333333333 0.614955 0.159975
835 1641 2290739 0.818631222222222 0.818631222222222 -1.274235 0.52471
836 1641 2327820 0.640906888888889 0.640906888888889 1.44606 -2.436455
837 1641 2327830 0.742995555555556 0.742995555555556 -0.154425 0.249355
838 1641 2666906 0.782053333333333 0.782053333333333 0.519845 -0.358215
839 1641 2803922 0.728257777777778 0.728257777777778 0.310995 0.498665
840 1641 2833151 0.250436 0.749564 0.083795 0.00476
841 1641 2835785 0.251301777777778 0.748698222222222 2.059785 -1.788105
842 1641 2850319 0.149565333333333 0.850434666666667 0.88472 -1.82728
843 1641 2960774 0.457444222222222 0.542555777777778 -0.97828 0.249015
844 1641 3971434 0.229684222222222 0.770315777777778 1.039675 -2.15233
845 1641 4295561 0.807815222222222 0.807815222222222 1.27106 -2.256635
846 1641 4404204 0.381675444444444 0.618324555555556 -0.79333 0.42901
847 1641 4929766 0.052085 0.947915 0.99738 0.180085
848 1641 5084470 0.698541777777778 0.698541777777778 -0.36841 0.411165
849 1641 5414544 0.593371888888889 0.593371888888889 0.02855 0.18732
850 1641 5633188 0.609902777777778 0.609902777777778 0.308905 -0.00583
851 1641 5730498 0.734011111111111 0.734011111111111 -1.004775 0.153465
852 1641 5846175 0.827807 0.827807 1.07303 -2.17951
853 1641 6446919 0.263140555555556 0.736859444444445 -1.94421 0.25936
854 1641 6453826 0.279652 0.720348 -1.616035 0.011605
855 1641 6453863 0.278721555555556 0.721278444444444 -1.83793 0.414245
856 1641 6453872 0.281784 0.718216 -1.76915 0.30718
857 1641 6516309 0.714935888888889 0.714935888888889 1.92401 -2.552505
858 1641 6560503 0.434367222222222 0.565632777777778 -1.02736 0.364435
859 1641 6701209 0.124427222222222 0.875572777777778 1.295385 -2.08917
860 1641 7771125 0.823743888888889 0.823743888888889 -0.835575 0.8352
861 1641 8621383 0.554484333333333 0.554484333333333 0.50717 0.12454
862 1641 9383455 0.888442888888889 0.888442888888889 -0.327425 0.67918
863 1641 9383474 0.937366666666667 0.937366666666667 -0.99941 0.49973
864 1641 9383477 0.937721888888889 0.937721888888889 -0.981405 0.507075
865 1641 9384153 0.935976777777778 0.935976777777778 1.59734 -1.339335
866 1641 9738988 0.722085666666667 0.722085666666667 1.234655 -0.735095
867 1641 9930529 0.359581222222222 0.640418777777778 -1.09965 0.37462
868 1641 9947382 0.652673111111111 0.652673111111111 -0.360485 0.353395
869 1641 11251411 0.254661 0.745339 1.101345 0.397725
870 1641 11502645 0.772203666666667 0.772203666666667 1.577025 -2.1249
871 1641 13291810 0.656461666666667 0.656461666666667 -0.344755 0.123715
872 1641 13685914 0.236848555555556 0.763151444444444 1.661925 -2.292755
873 1641 14321061 0.597120444444444 0.597120444444444 0.493065 -0.104955
874 1641 14345132 0.238887333333333 0.761112666666667 -1.012135 0.320815
875 1641 14388301 0.673873666666667 0.673873666666667 -1.15057 0.61799
876 1641 14388304 0.758313 0.758313 -1.061785 0.418535
877 1642 222505 0.374678888888889 0.625321111111111 0.85437 -0.668745
878 1642 985449 0.666936222222222 0.666936222222222 -0.041015 0.151015
879 1642 1135423 0.784447111111111 0.784447111111111 0.3862 0.91877
880 1642 1135466 0.816510888888889 0.816510888888889 -1.670985 0.49872
881 1642 3103859 0.530273 0.530273 -0.416845 0.48853
882 1642 3382270 0.531326444444444 0.531326444444444 -0.799335 0.316045
883 1642 3382303 0.477507888888889 0.522492111111111 0.501185 -0.05397
884 1642 3427717 0.378834111111111 0.621165888888889 -1.529975 0.333475
885 1642 4083956 0.356023333333333 0.643976666666667 0.229035 0.06599
886 1642 4417199 0.517948888888889 0.517948888888889 0.274855 0.256705
887 1642 4671388 0.378592777777778 0.621407222222222 0.02553 0.19286
888 1642 5845558 0.533757 0.533757 -0.305905 0.434115
889 1642 6831160 0.597704777777778 0.597704777777778 0.300775 0.354875
890 1642 6967073 0.359553888888889 0.640446111111111 0.490195 -0.16987
891 1642 6967082 0.254025 0.745975 0.74849 0.02471
892 1642 7055368 0.588622888888889 0.588622888888889 -0.28375 0.36826
893 1642 7100335 0.627161666666667 0.627161666666667 -1.375115 0.36217
894 1642 7229474 0.844573888888889 0.844573888888889 0.08981 -0.250865
895 1642 7261777 0.537790666666667 0.537790666666667 -0.802265 0.34608
896 1642 7608058 0.173047444444444 0.826952555555556 1.119795 -0.197775
897 1642 8131899 0.229840222222222 0.770159777777778 0.055905 -0.007125
898 1642 8294114 0.729176333333333 0.729176333333333 -0.650745 0.31411
899 1642 8294525 0.754982333333333 0.754982333333333 -0.501715 0.781675
900 1642 8344495 0.854925222222222 0.854925222222222 1.632055 -1.987565
901 1642 8883188 0.588487 0.588487 0.622305 0.452625
902 1642 8965217 0.949379333333333 0.949379333333333 -1.51628 0.388085
903 1642 8978175 0.936813888888889 0.936813888888889 1.07633 0.552985
904 1642 8978201 0.937616111111111 0.937616111111111 0.66177 0.37467
905 1642 9017721 0.947846333333333 0.947846333333333 0.085685 0.78109
906 1642 9023853 0.884246444444444 0.884246444444444 1.569945 -2.34457
907 1642 9089441 0.730397 0.730397 0.368175 0.22772
908 1642 9275635 0.573686666666667 0.573686666666667 -0.358135 0.200535
909 1642 9656974 0.709176777777778 0.709176777777778 -1.33512 0.2468
910 1642 10067649 0.770365333333333 0.770365333333333 1.213105 -0.1527
911 1642 10326736 0.828067444444444 0.828067444444444 1.904825 -2.34402
912 1642 10439155 0.557142444444444 0.557142444444444 -2.24239 -0.168265
913 1642 10440112 0.547639888888889 0.547639888888889 0.93748 -0.14901
914 1642 10653009 0.719411 0.719411 -0.03443 0.15663
915 1642 10653049 0.824000333333333 0.824000333333333 -0.35548 0.12527
916 1642 10863507 0.639959888888889 0.639959888888889 -1.54795 0.32562
917 1642 11212342 0.889670555555556 0.889670555555556 -1.028675 0.37436
918 1642 11309783 0.823707 0.823707 0.86864 -0.224955
919 1642 11407787 0.123997666666667 0.876002333333333 2.24441 -2.612815
920 1642 11887934 0.148241222222222 0.851758777777778 -0.158145 0.076175
921 1642 12252816 0.196016888888889 0.803983111111111 -1.427505 0.52345
922 1642 12252825 0.229920666666667 0.770079333333333 -0.811065 0.29362
923 1642 12965789 0.238415888888889 0.761584111111111 -0.333325 0.225975
924 1642 13363457 0.783722888888889 0.783722888888889 0.90795 0.125595
925 1642 13464432 0.376915222222222 0.623084777777778 0.630675 0.43107
926 1642 13827134 0.643300111111111 0.643300111111111 -0.737535 0.16718
927 1642 13827156 0.719116777777778 0.719116777777778 -0.828705 0.28435
928 1642 13866459 0.320113111111111 0.679886888888889 0.37069 -0.052265
929 1642 14439759 0.363495444444444 0.636504555555556 -1.35545 0.36052
930 1642 14760514 0.108094 0.891906 0.978355 0.21526
931 1642 14902207 0.381494333333333 0.618505666666667 -1.2764 0.421755
932 1643 76453 0.488154666666667 0.511845333333333 -0.466435 0.243815
933 1643 361755 0.432706111111111 0.567293888888889 -0.06673 0.24778
934 1643 361759 0.412409111111111 0.587590888888889 0.04454 0.18472
935 1644 573833 0.578365666666667 0.578365666666667 -1.414685 0.41087
936 1644 573845 0.588575888888889 0.588575888888889 -1.35102 0.26742
937 1644 1257051 0.257763555555556 0.742236444444444 1.310075 -2.47771
938 1644 1633666 0.147056 0.852944 0.12321 0.02579
939 1644 2171517 0.292662555555556 0.707337444444444 -0.19001 0.076255
940 1644 2171585 0.292557666666667 0.707442333333333 0.021885 0.167855
941 1644 2278424 0.571063444444444 0.571063444444444 0.95348 -0.116925
942 1644 2302071 0.375427444444444 0.624572555555555 -0.554835 0.342895
943 1644 2302074 0.448845666666667 0.551154333333333 1.811555 -1.94115
944 1644 2504295 0.276205777777778 0.723794222222222 0.859565 -1.68289
945 1644 4006404 0.599745333333333 0.599745333333333 1.122145 0.41476
946 1644 4254370 0.529120333333333 0.529120333333333 -0.11224 0.201775
947 1644 4254393 0.533279222222222 0.533279222222222 -0.196925 0.187105
948 1644 4536349 0.556441333333333 0.556441333333333 -1.13074 0.152
949 1644 4536384 0.494992111111111 0.505007888888889 -1.259155 0.186525
950 1644 5514798 0.816944 0.816944 0.90623 0.530795
951 1644 5636174 0.499119222222222 0.500880777777778 0.06888 -0.34908
952 1644 5676446 0.623081888888889 0.623081888888889 -0.43747 0.12498
953 1644 5727072 0.551657111111111 0.551657111111111 0.29272 0.315235
954 1644 6486116 0.462673888888889 0.537326111111111 1.84392 -1.569245
955 1644 6486131 0.396279111111111 0.603720888888889 1.350835 -2.602465
956 1644 6798874 0.554794444444444 0.554794444444444 1.013425 -2.087665
957 1644 7920370 0.752252555555555 0.752252555555555 1.029335 0.322905
958 1644 8247234 0.540442777777778 0.540442777777778 -0.65182 0.24794
959 1644 9302952 0.618767333333333 0.618767333333333 1.177295 -2.42268
960 1644 9550992 0.329947333333333 0.670052666666667 0.21341 0.022335
961 1644 10108205 0.339048777777778 0.660951222222222 -1.41469 0.36883
962 1644 10108214 0.426992555555555 0.573007444444445 -1.33002 0.351655
963 1644 10110797 0.424093 0.575907 0.01705 0.20042
964 1644 10161142 0.277807555555556 0.722192444444444 0.98831 -0.322145
965 1644 10493818 0.531976111111111 0.531976111111111 0.254475 0.41291
966 1644 10844551 0.239385888888889 0.760614111111111 0.896675 0.30939
967 1644 11001275 0.650924 0.650924 1.26889 0.112705
968 1644 11128467 0.551008111111111 0.551008111111111 -0.68913 0.303125
969 1644 11216057 0.541931777777778 0.541931777777778 -0.743745 0.433715
970 1644 11539424 0.490345 0.509655 -0.898085 0.347065
971 1644 11937963 0.584700222222222 0.584700222222222 -0.431575 -0.18696
972 1644 12622295 0.749577777777778 0.749577777777778 1.056115 0.13957
973 1644 12776074 0.584914555555556 0.584914555555556 -1.793135 0.290055
974 1644 12778555 0.501150666666667 0.501150666666667 -0.59544 0.26021
975 1644 12778673 0.497765555555556 0.502234444444444 2.20894 -2.23608
976 1644 13149326 0.254836555555556 0.745163444444444 0.10183 0.07024
977 1645 242769 0.604860444444445 0.604860444444445 -1.29243 0.34194
978 1645 1008955 0.542998 0.542998 1.307845 -1.482785
979 1645 1165807 0.785207555555556 0.785207555555556 -1.44071 0.166475
980 1645 1196393 0.360476111111111 0.639523888888889 0.97145 0.31303
981 1645 1212317 0.293939888888889 0.706060111111111 0.868535 0.228585
982 1645 1568565 0.703023444444444 0.703023444444444 -0.56517 0.19212
983 1645 2014605 0.718962222222222 0.718962222222222 -0.69623 0.2781
984 1645 2075187 0.865107888888889 0.865107888888889 2.36162 -1.422265
985 1645 2267221 0.510388444444444 0.510388444444444 1.403325 -2.37241
986 1645 2340101 0.346093444444444 0.653906555555556 1.023435 -1.125655
987 1645 2613884 0.724351 0.724351 0.6931 0.523935
988 1645 2615498 0.733299888888889 0.733299888888889 0.28166 0.242185
989 1645 2718759 0.740702333333333 0.740702333333333 1.23349 -1.94366
990 1645 2730156 0.824923 0.824923 0.90748 -0.33846
991 1645 3789594 0.677464444444444 0.677464444444444 0.86504 -0.500895
992 1645 3802071 0.646121 0.646121 1.0682 0.11846
993 1645 4670802 0.566643222222222 0.566643222222222 0.646005 -0.090705
994 1645 4670831 0.565742777777778 0.565742777777778 0.811565 -0.91809
995 1645 4790079 0.202821222222222 0.797178777777778 -0.822205 0.351265
996 1645 4804827 0.197549888888889 0.802450111111111 -0.251315 0.185895
997 1645 4809963 0.374171777777778 0.625828222222222 -0.33672 0.232245
998 1645 4919469 0.125303333333333 0.874696666666667 0.29501 0.231415
999 1645 5734401 0.858368111111111 0.858368111111111 0.85607 0.31961
1000 1645 6055248 0.517565333333333 0.517565333333333 -0.894315 0.372175
1001 1645 6055257 0.504520777777778 0.504520777777778 -0.35274 0.489445
1002 1645 6055294 0.503203 0.503203 -0.029885 0.28993
1003 1645 6791947 0.646438444444444 0.646438444444444 0.18768 -0.32313
1004 1645 6829565 0.428624666666667 0.571375333333333 -0.86009 0.080965
1005 1645 6992898 0.581983555555555 0.581983555555555 -1.042745 0.13929
1006 1645 8071823 0.338321555555556 0.661678444444444 -0.76119 0.249365
1007 1645 8286439 0.437734333333333 0.562265666666667 1.360765 0.265925
1008 1645 8827495 0.609083666666667 0.609083666666667 0.302955 0.030275
1009 1645 9276337 0.685468333333333 0.685468333333333 0.961675 0.463755
1010 1645 9366622 0.165946444444444 0.834053555555556 1.68249 -2.11885
1011 1645 9480614 0.256260666666667 0.743739333333333 -1.72128 0.479085
1012 1645 9537975 0.220622777777778 0.779377222222222 0.79781 0.272355
1013 1645 9587985 0.0989207777777778 0.901079222222222 1.4347 -2.09195
1014 1645 9764683 0.840115222222222 0.840115222222222 -1.269545 0.356375
1015 1645 10123462 0.916140777777778 0.916140777777778 0.29022 0.250415
1016 1645 10123469 0.974688555555556 0.974688555555556 -1.371435 0.22346
1017 1645 10159858 0.201417 0.798583 1.285545 -1.8398
1018 1645 10493227 0.713783 0.713783 -0.18786 0.28043
1019 1645 10762171 0.570099333333333 0.570099333333333 0.422445 0.49328
1020 1645 11688804 0.628784666666667 0.628784666666667 -1.703265 0.081325
1021 1645 11688807 0.626608444444444 0.626608444444444 -1.61186 0.59572
1022 1645 13201582 0.376709222222222 0.623290777777778 0.69237 0.16866
1023 1645 13390499 0.314217333333333 0.685782666666667 0.935515 -0.165015
1024 1645 13539602 0.955004777777778 0.955004777777778 1.042935 -1.416535
1025 1645 13648085 0.151369222222222 0.848630777777778 -0.26265 0.213735
1026 1645 14340832 0.658011222222222 0.658011222222222 1.655945 -1.69194
1027 1645 15058699 0.435194333333333 0.564805666666667 -0.577685 0.356795
1028 1645 15122035 0.303817888888889 0.696182111111111 1.30044 -2.64166
1029 1645 15122056 0.221090555555556 0.778909444444444 1.746215 -2.479135
1030 1645 15122098 0.219273 0.780727 1.8837 -2.625855
1031 1645 16304080 0.848383555555556 0.848383555555556 -1.078105 0.49163
1032 1645 16398759 0.793928666666667 0.793928666666667 0.66432 0.31305
1033 1645 16453133 0.684764555555556 0.684764555555556 -0.620845 0.529355
1034 1645 17472231 0.551932333333333 0.551932333333333 -0.3599 0.22698
1035 1645 17920439 0.425718888888889 0.574281111111111 -1.045565 0.252555
1036 1645 17926221 0.436660111111111 0.563339888888889 -0.721265 0.147025
1037 1646 249437 0.475404444444444 0.524595555555555 0.31961 0.32441
1038 1646 630747 0.848988111111111 0.848988111111111 -1.676435 0.32671
1039 1646 1455265 0.454350111111111 0.545649888888889 0.77872 -0.206235
1040 1646 1776302 0.244685444444444 0.755314555555556 0.410745 0.212895
1041 1646 1776346 0.172793444444444 0.827206555555556 0.374335 0.07683
1042 1646 1828404 0.398430444444444 0.601569555555556 -1.180595 0.316755
1043 1646 3103846 0.162619555555556 0.837380444444444 -0.00796 0.14886
1044 1646 3103885 0.204911888888889 0.795088111111111 -0.069765 0.172835
1045 1646 3184505 0.529350444444444 0.529350444444444 -0.465855 0.374185
1046 1646 5281643 0.383941222222222 0.616058777777778 0.201305 -0.05279
1047 1646 5594020 0.480200777777778 0.519799222222222 -0.58827 0.202215
1048 1646 5726181 0.562849 0.562849 0.355085 -0.31276
1049 1646 5932868 0.548767222222222 0.548767222222222 -1.42528 0.40873
1050 1646 5932896 0.544061888888889 0.544061888888889 -1.352345 0.267125
1051 1646 6880785 0.485106333333333 0.514893666666667 -0.52533 0.097055
1052 1646 7114584 0.498400666666667 0.501599333333333 0.855465 -0.456645
1053 1646 7180351 0.180139777777778 0.819860222222222 1.08876 -2.191365
1054 1646 7307303 0.549438 0.549438 -0.17456 0.213905
1055 1646 7602069 0.348528333333333 0.651471666666667 -0.989565 0.40589
1056 1646 7690071 0.144830888888889 0.855169111111111 0.67905 -1.32682
1057 1646 7983157 0.408061777777778 0.591938222222222 -0.53135 0.458385
1058 1646 8175432 0.583205 0.583205 1.77646 -2.085265
1059 1646 8175483 0.632244666666667 0.632244666666667 -1.50044 0.658295
1060 1646 8765670 0.785116222222222 0.785116222222222 -0.286225 0.433475
1061 1646 9828825 0.237386777777778 0.762613222222222 0.702695 0.334595
1062 1646 9937681 0.545230666666667 0.545230666666667 -1.30957 0.18051
1063 1646 10222842 0.303208 0.696792 -1.21334 0.34742
1064 1646 10245305 0.119762111111111 0.880237888888889 -2.091715 0.34932
1065 1646 10270851 0.795694 0.795694 -0.428405 0.85769
1066 1646 10586032 0.813754666666667 0.813754666666667 1.751425 -1.471615
1067 1646 10815702 0.789242666666667 0.789242666666667 -1.07896 0.436975
1068 1646 11242780 0.653786555555556 0.653786555555556 0.013455 0.030405
1069 1646 11447359 0.493701888888889 0.506298111111111 0.47125 -0.090545
1070 1646 11513927 0.515378888888889 0.515378888888889 0.297855 0.1643
1071 1646 12073166 0.927484111111111 0.927484111111111 -0.96198 0.75485
1072 1646 12073190 0.928691444444445 0.928691444444445 -1.06032 0.757885
1073 1646 12886736 0.606538 0.606538 -0.904245 0.425065
1074 1646 12965022 0.744941222222222 0.744941222222222 1.626115 -2.32352
1075 1646 13267933 0.568706111111111 0.568706111111111 -2.711025 0.39701
1076 1646 15520041 0.558814333333333 0.558814333333333 -1.314345 0.198645
1077 1646 15732357 0.420161777777778 0.579838222222222 -1.749545 0.140455
1078 1646 17072712 0.0826236666666667 0.917376333333333 1.004385 0.225525
1079 1646 18002208 0.124643444444444 0.875356555555556 1.14843 -2.35069
1080 1647 504429 0.565042333333333 0.565042333333333 -0.58356 0.057075
1081 1647 504490 0.629705222222222 0.629705222222222 -0.650465 0.16178
1082 1647 1800335 0.628990444444444 0.628990444444444 2.076975 -2.6666
1083 1647 1940813 0.618955444444445 0.618955444444445 -0.44649 0.072695
1084 1647 2091362 0.443090444444444 0.556909555555556 0.12821 -0.012435
1085 1647 2091464 0.382760777777778 0.617239222222222 -0.02173 0.15231
1086 1647 2227239 0.714291777777778 0.714291777777778 -0.894755 0.643365
1087 1647 2261558 0.882970111111111 0.882970111111111 -0.32881 0.16985
1088 1647 2344853 0.727543111111111 0.727543111111111 0.92522 0.427085
1089 1647 2428196 0.85517 0.85517 -0.994225 0.36461
1090 1647 2988363 0.71434 0.71434 1.25345 -0.652125
1091 1647 3319221 0.238978222222222 0.761021777777778 1.7791 -2.470535
1092 1647 3319229 0.141951666666667 0.858048333333333 2.00716 -1.890585
1093 1647 3319267 0.142025888888889 0.857974111111111 1.685925 -1.078815
1094 1647 3737969 0.354811777777778 0.645188222222222 -1.005945 0.32788
1095 1647 3983074 0.304187444444444 0.695812555555556 0.080075 0.13387
1096 1647 4262859 0.318455555555556 0.681544444444445 0.1177 0.25628
1097 1647 5605634 0.748282666666667 0.748282666666667 1.496575 -2.19912
1098 1647 7027788 0.381789777777778 0.618210222222222 -0.00356 0.06
1099 1647 7433836 0.46366 0.53634 0.726565 0.52257
1100 1647 8519975 0.533898555555556 0.533898555555556 -1.15312 0.25853
1101 1647 8519978 0.554557555555556 0.554557555555556 -1.392585 0.525375
1102 1647 8520031 0.560213666666667 0.560213666666667 -0.185715 0.23275
1103 1647 9869928 0.831787333333333 0.831787333333333 -0.628465 0.305505
1104 1647 9979439 0.562869666666667 0.562869666666667 -0.613665 0.34911
1105 1647 10295635 0.323679222222222 0.676320777777778 0.303205 -0.021335
1106 1647 10295651 0.409455333333333 0.590544666666667 0.855725 0.314365
1107 1647 10763933 0.656085666666667 0.656085666666667 -0.02944 0.126155
1108 1647 11154615 0.340979888888889 0.659020111111111 0.865485 0.11426
1109 1648 447128 0.235943 0.764057 1.97342 -2.56462
1110 1648 830042 0.608454 0.608454 -0.544515 0.192335
1111 1648 1190520 0.514350111111111 0.514350111111111 -0.864545 0.17749
1112 1648 1571260 0.694301666666667 0.694301666666667 -1.75913 -0.28939
1113 1648 1933119 0.560199222222222 0.560199222222222 0.04454 -0.110095
1114 1648 2014047 0.325372666666667 0.674627333333333 0.49993 0.23978
1115 1648 2207351 0.318819666666667 0.681180333333333 -0.009055 -0.01936
1116 1648 2902490 0.534207222222222 0.534207222222222 -1.81827 0.31814
1117 1648 3092123 0.705403888888889 0.705403888888889 0.040195 -0.17684
1118 1648 4153604 0.493444555555555 0.506555444444445 -0.785005 0.35486
1119 1648 5334631 0.602174 0.602174 -0.96411 0.301555
1120 1648 6546207 0.507661 0.507661 0.65272 -0.06814
1121 1648 6658332 0.585491111111111 0.585491111111111 0.52144 0.2734
1122 1648 6764092 0.394285333333333 0.605714666666667 -0.374545 0.14224
1123 1648 7392453 0.964080777777778 0.964080777777778 0.1488 -0.84078
1124 1648 7392495 0.926467444444445 0.926467444444445 0.05025 -0.73216
1125 1648 7472529 0.543285666666667 0.543285666666667 0.603365 0.26382
1126 1648 8000478 0.377413555555556 0.622586444444444 -1.36545 0.376975
1127 1648 8151832 0.489863444444444 0.510136555555556 -1.022305 0.465055
1128 1648 8811541 0.501909777777778 0.501909777777778 -1.591855 0.277375
1129 1648 8851972 0.273862 0.726138 0.11803 0.28829
1130 1648 8885794 0.377408666666667 0.622591333333333 0.384325 0.13605
1131 1648 9107197 0.705167666666667 0.705167666666667 -0.339295 0.15154
1132 1648 9284956 0.206164555555556 0.793835444444444 -0.111905 0.112865
1133 1648 9778310 0.510134444444444 0.510134444444444 -1.262075 0.27123
1134 1648 10210665 0.670741888888889 0.670741888888889 0.4047 -0.033385
1135 1648 10603823 0.535173444444444 0.535173444444444 -0.690075 0.175715
1136 1648 10616250 0.513041222222222 0.513041222222222 -0.84869 0.36087
1137 1648 10930995 0.554422666666667 0.554422666666667 0.015155 0.13923
1138 1648 10931056 0.611616555555556 0.611616555555556 -0.047685 0.075465
1139 1648 11149516 0.687874444444445 0.687874444444445 -1.09479 0.37866
1140 1648 11149528 0.673684 0.673684 -0.99554 0.322625
1141 1648 11149555 0.673851666666667 0.673851666666667 -1.075355 0.342055
1142 1648 11290244 0.388150777777778 0.611849222222222 0.715625 -0.09509
1143 1648 11290254 0.339731111111111 0.660268888888889 0.796305 0.021255
1144 1648 11613023 0.704543444444444 0.704543444444444 0.1062 0.316375
1145 1648 12011301 0.478051111111111 0.521948888888889 -2.45656 -0.020525
1146 1648 12011318 0.400213333333333 0.599786666666667 -2.593865 0.173805
1147 1648 12017043 0.400938777777778 0.599061222222222 -1.683765 0.36529
1148 1648 12040615 0.754832222222222 0.754832222222222 1.054535 0.404965
1149 1648 12113606 0.891387222222222 0.891387222222222 -0.30604 0.340495
1150 1648 12113614 0.875912333333333 0.875912333333333 1.34869 0.05343
1151 1648 12113697 0.878645333333333 0.878645333333333 -1.7742 -0.049915
1152 1648 12297357 0.650519666666666 0.650519666666666 -2.532515 -0.10121
1153 1648 12297371 0.588079444444444 0.588079444444444 -2.261995 -0.236855
1154 1648 12297479 0.589572 0.589572 -1.045415 0.438645
1155 1648 12638718 0.297971444444444 0.702028555555556 0.26783 0.267695
1156 1648 13426790 0.891155222222222 0.891155222222222 1.401665 -2.45399
1157 1648 13619123 0.774678444444444 0.774678444444444 1.359125 -1.830595
1158 1648 13619133 0.870187333333333 0.870187333333333 1.520025 -1.43245
1159 1648 13849898 0.750617666666667 0.750617666666667 0.71935 -0.058005
1160 1648 14676204 0.433715888888889 0.566284111111111 -0.33317 0.31679
1161 1648 15426415 0.579416111111111 0.579416111111111 0.724645 0.27485
1162 1648 15631720 0.270881 0.729119 -0.35208 0.227485
1163 1648 15781980 0.675274444444444 0.675274444444444 -1.10615 0.54562
1164 1650 107496 0.313935 0.686065 -0.3005 0.24012
