# Supplementary material for: Recent hybrids recapitulate ancient hybrid outcomes
Source: Nat Commun. 2020 May 1;11:2179. doi: 10.1038/s41467-020-15641-x (PMC7195404; doi:10.1038/s41467-020-15641-x)
Supplement: Supplementary file 4 — Source Data [file 41467_2020_15641_MOESM4_ESM.zip › Source_Data/fig6_trees.txt]

(((L_idas:0.00813780013080244065	L_melissa:0.01173282522928173997):0.04405217222394518239	Warner_Mts:0.01135076128773724810):0.01820234360453878292	Sierra_Nevada:0.00689818532242123927	L_anna:0.05766556158717198177):0.0;
(Sierra_Nevada:0.00843240753174911636	(Warner_Mts:0.00349430421961267846	(L_melissa:0.03510061439390591703	L_idas:0.00475171370767390328):0.01531111751477794505):0.03630047695268474178	L_anna:0.03027480542769148825):0.0;
(Sierra_Nevada:0.00837925712929908639	((L_idas:0.02589791404349159679	Warner_Mts:0.01979844641357085891):0.00203208701543806805	L_melissa:0.02440029677761344426):0.05430350794852645269	L_anna:0.02715649515544226941):0.0;
(Sierra_Nevada:0.00214218196130125469	((Warner_Mts:0.01506181147646040892	L_melissa:0.00494804745660308576):0.02392426538111063275	L_idas:0.01136959839102864335):0.03104623340908335347	L_anna:0.02603260083988094900):0.0;
(Sierra_Nevada:0.00843240753174911636	(Warner_Mts:0.00349430421961267846	(L_melissa:0.03510061439390591703	L_idas:0.00475171370767390328):0.01531111751477794505):0.03630047695268474178	L_anna:0.03027480542769148825):0.0;
(Sierra_Nevada:0.00760663511417047650	((L_idas:0.00772708791885611066	L_melissa:0.03357525396745997953):0.01510937535329453379	Warner_Mts:0.00901101676582742768):0.02147851422218480938	L_anna:0.08580110020472629662):0.0;
(Sierra_Nevada:0.01275894344429810007	(L_melissa:0.03772360436708317027	(L_idas:0.01272414580278234675	Warner_Mts:0.01761465709341865013):0.00183384080756788582):0.06621750392183223255	L_anna:0.01504683038392462188):0.0;
((L_idas:0.02020476410282251792	(L_melissa:0.01590102340354360502	Warner_Mts:0.01484141168707998892):0.02632883448335672852):0.04890630282252449862	Sierra_Nevada:0.00335852286579966250	L_anna:0.02495671603512050404):0.0;
((Sierra_Nevada:0.02120922595080223030	(L_melissa:0.02837347726519915195	L_idas:0.01061564138711077084):0.03699454784326980383):0.01820945043677526382	Warner_Mts:0.02120855244488914146	L_anna:0.04762295662321913009):0.0;
(Sierra_Nevada:0.00671122724661455273	((L_melissa:0.01685936984664966956	L_idas:0.00867602130672508361):0.02739933357708789971	Warner_Mts:0.01199551472298603441):0.01817418682024932522	L_anna:0.04534202789229278829):0.0;
(((Sierra_Nevada:0.01305235614708749603	L_melissa:0.03724835395743166661):0.00803161097920778409	L_idas:0.01168513062795151561):0.01197952587120956931	Warner_Mts:0.01065711164985505728	L_anna:0.04806163792026801884):0.0;
((L_idas:0.00163684538262355963	(L_melissa:0.02674143662662384346	Warner_Mts:0.01697689432993092218):0.01417502869005258029):0.09304790801479406737	Sierra_Nevada:0.00343568689426680804	L_anna:0.00440858634647639178):0.0;
(Sierra_Nevada:0.01078127812385173794	((L_idas:0.00754213337290537099	Warner_Mts:0.02014643219197249924):0.00923444783709294857	L_melissa:0.03696281821641438092):0.08341037851609871268	L_anna:0.05671105984167707642):0.0;
(Sierra_Nevada:0.02208610791672548784	(L_idas:0.00581046646012541804	(Warner_Mts:0.00775586202988155261	L_melissa:0.03089843901716425242):0.01316116276414416170):0.05815528521353825059	L_anna:0.03816755104618359956):0.0;
((Sierra_Nevada:0.01374614305390439023	(L_melissa:0.02310096707600784935	Warner_Mts:0.02219672608108847617):0.01362299908802607623):0.01235899162650414169	L_idas:0.01746184291805017580	L_anna:0.06292562310041488471):0.0;
(L_idas:0.01341627954715881796	(Sierra_Nevada:0.02986875910022398009	(Warner_Mts:0.00986123384102007526	L_melissa:0.02835359870949234057):0.02863470852116548407):0.00882670427561703559	L_anna:0.00920983857574502948):0.0;
(Sierra_Nevada:0.01806374637098973404	((L_idas:0.01054746436517464171	Warner_Mts:0.01011531616273253498):0.00292978169868297802	L_melissa:0.05174104580886236537):0.03504348649804644306	L_anna:0.04368672011549921269):0.0;
(Sierra_Nevada:0.01439870143714419744	(L_idas:0.00678810137382227907	(L_melissa:0.01257845001018987642	Warner_Mts:0.03184720409605881070):0.01330679228963529796):0.03112100418868521748	L_anna:0.02044052323019280443):0.0;
((Warner_Mts:0.01701765331868878434	(L_idas:0.03491011698784356881	L_melissa:0.01119188124245460922):0.00730175553780768732):0.00726523668607827102	Sierra_Nevada:0.04173507824101035241	L_anna:0.02819004444505986140):0.0;
((L_idas:0.02679281106046345687	(Warner_Mts:0.02068441113857718422	Sierra_Nevada:0.01931998802929968048):0.01505504187749981057):0.01156060294680809168	L_melissa:0.06436229150145940381	L_anna:0.07637207912689203404):0.0;
(Sierra_Nevada:0.00386714674132167735	((L_idas:0.00656746354179909338	L_melissa:0.03621273503151817980):0.01760069039817032527	Warner_Mts:0.01310870528538153439):0.03902182566292401733	L_anna:0.05052018234713552547):0.0;
((L_idas:0.01413398742912405463	(Sierra_Nevada:0.01403312507978839163	L_melissa:0.01707653491643290958):0.02310542493033821559):0.06290361938730591740	Warner_Mts:0.02015271694097991312	L_anna:0.03008967096789565143):0.0;
(Warner_Mts:0.01026997299539547312	((L_melissa:0.02179297306054070807	L_idas:0.04460349487009228342):0.01289733650584873152	Sierra_Nevada:0.02865483886892776846):0.00842673435899933196	L_anna:0.03984827928987916962):0.0;
(L_melissa:0.07257625873259306026	(L_idas:0.01828173097672084954	(Warner_Mts:0.02727101434970444563	Sierra_Nevada:0.02370871770767603651):0.00607455325849309228):0.01974730757941866796	L_anna:0.04528690177979625281):0.0;
(Sierra_Nevada:0.01548404073258486703	(Warner_Mts:0.00842802658747247857	(L_melissa:0.06500250417007004400	L_idas:0.01592111821743643491):0.00637189461678902037):0.05026130566084192897	L_anna:0.05439910243358557496):0.0;
((L_idas:0.01822940272593708000	(Warner_Mts:0.01841807738532613356	L_melissa:0.02446297399661145552):0.01301226151769306963):0.02667540615685084701	Sierra_Nevada:0.00918405865422879629	L_anna:0.02072318084928992041):0.0;
(Sierra_Nevada:0.00746073602249502487	((L_melissa:0.05104624348576342063	L_idas:0.00704728638847463250):0.01277075379923408964	Warner_Mts:0.00753010744162552204):0.07434961318510184547	L_anna:0.01644735395608167006):0.0;
(Sierra_Nevada:0.01821469497563056247	(Warner_Mts:0.00269161611768278276	(L_melissa:0.03183952421034319524	L_idas:0.01479050812259024607):0.02232387228525278822):0.01480657001873625020	L_anna:0.04816610281070699690):0.0;
((Sierra_Nevada:0.02081993773683113447	(Warner_Mts:0.01231631641412752470	L_melissa:0.05168405343781493078):0.03071374056979435038):0.02636544689219843043	L_idas:0.01330568121389217630	L_anna:0.05340917212918037948):0.0;
(((Warner_Mts:0.00753392548893828083	Sierra_Nevada:0.00414328820057580875):0.00314348320029724610	L_melissa:0.04275777479836847389):0.01454956343659384414	L_idas:0.00928050644998223463	L_anna:0.03519927031464256673):0.0;
(Sierra_Nevada:0.00595433251843057159	(L_idas:0.00752609989053855833	(L_melissa:0.00000100000050002909	Warner_Mts:0.00959416553583943531):0.01803953599905041075):0.01605030988850952162	L_anna:0.04476213011100414058):0.0;
((L_melissa:0.02250565104050159318	(Warner_Mts:0.01999359246571163692	Sierra_Nevada:0.01365004658714759518):0.02018964634582554388):0.02140415568563071649	L_idas:0.01945767622279871017	L_anna:0.07101770557565215136):0.0;
(L_idas:0.03332046548276019343	(Sierra_Nevada:0.00954686774375998470	(Warner_Mts:0.00769060956683163995	L_melissa:0.02198334543729946883):0.02819215691716042346):0.01064015564481975151	L_anna:0.03427259127944366768):0.0;
(((Warner_Mts:0.00410473554570655371	L_melissa:0.00887264546165019742):0.02276860589415477532	L_idas:0.01740777080675346908):0.02059178805794632805	Sierra_Nevada:0.02492736155799624848	L_anna:0.04909403417476255332):0.0;
(L_idas:0.01433583119608346397	(Sierra_Nevada:0.01037932789199892507	(L_melissa:0.00245061854194963090	Warner_Mts:0.00000100000050002909):0.06051899934307976986):0.02052514872362813658	L_anna:0.04525806949951105551):0.0;
((L_idas:0.00759918682842443752	(L_melissa:0.00420523546101439927	Warner_Mts:0.00642653411024714932):0.04040148773122887588):0.01998155308594383450	Sierra_Nevada:0.00858745597204267630	L_anna:0.01714511696551121109):0.0;
((L_idas:0.01224638354905029439	L_melissa:0.06109658656023146672):0.01088562152008228437	(Sierra_Nevada:0.02308540404542587868	Warner_Mts:0.00961867920273254060):0.00335390271000264020	L_anna:0.02764858376565828765):0.0;
(Sierra_Nevada:0.00000100000050002909	(Warner_Mts:0.01498755026169444268	(L_melissa:0.01850486374253250757	L_idas:0.02139131658764112376):0.01944128819368816721):0.06808585975194604567	L_anna:0.00855236606348224078):0.0;
(L_idas:0.01382251710918451330	((Warner_Mts:0.00304819550685613092	L_melissa:0.01460272921065332470):0.02901167432904045579	Sierra_Nevada:0.02316097891497771386):0.01475466869314979480	L_anna:0.03805439162176171147):0.0;
(L_idas:0.01712663506787844014	(Sierra_Nevada:0.01627952207445604663	(L_melissa:0.02966170362620682011	Warner_Mts:0.00481210370993075121):0.01270432684258100339):0.02522414209229756343	L_anna:0.03490850762810700225):0.0;
(Sierra_Nevada:0.00603596642397565084	((Warner_Mts:0.00591016169640704112	L_melissa:0.01807004726884801904):0.01494203075897407133	L_idas:0.00072367484295043493):0.04715985070636969506	L_anna:0.01869041897118565651):0.0;
(((Warner_Mts:0.00249274422249232521	L_melissa:0.02566373078271359451):0.02221091858719106277	L_idas:0.01029067034757653702):0.01105729851747740827	Sierra_Nevada:0.01878591047551771490	L_anna:0.01526125776192694891):0.0;
((L_idas:0.02458211641811862413	(L_melissa:0.00690333758459939564	Warner_Mts:0.01078308030323666539):0.03520876845148077777):0.00801679878035372814	Sierra_Nevada:0.00529662647067475137	L_anna:0.05300954277283836252):0.0;
(((L_melissa:0.01237420906185915902	Warner_Mts:0.01300150066566505697):0.02067845246382782678	Sierra_Nevada:0.01383682030805264210):0.02774795257393398995	L_idas:0.00587060450448358574	L_anna:0.04788728734923954761):0.0;
((L_idas:0.00624312349042896887	(L_melissa:0.01738495580632310605	Warner_Mts:0.01929918228703090058):0.01262537653681435404):0.08659447232579051135	Sierra_Nevada:0.01192221232023216691	L_anna:0.02879049400894077154):0.0;
(((L_idas:0.00659148596302429161	L_melissa:0.04058629575312994869):0.02161039662951160303	Warner_Mts:0.01288869349384167209):0.01581520062645088917	Sierra_Nevada:0.01948677711236317805	L_anna:0.04411534231929855471):0.0;
((L_melissa:0.04677169328761535821	(L_idas:0.02340742170226540325	Sierra_Nevada:0.03232422753469495896):0.01044303469479297350):0.02612121119123776355	Warner_Mts:0.01897134308099647851	L_anna:0.04393870710512788602):0.0;
(Sierra_Nevada:0.02904880169244783081	(L_idas:0.01177303772830403869	(Warner_Mts:0.00120807944628159645	L_melissa:0.02071349123689107327):0.05421314077107877716):0.01244939512259596488	L_anna:0.04309780786850289647):0.0;
(Sierra_Nevada:0.00702334094700018778	(L_idas:0.01298840431180107828	(L_melissa:0.01532419672213456568	Warner_Mts:0.00181005610831561125):0.02492225952931554842):0.07111668223145371781	L_anna:0.01205460824258241734):0.0;
(Sierra_Nevada:0.03511995202363115548	(L_idas:0.03610622817079814362	(Warner_Mts:0.01239242322091925648	L_melissa:0.04911862277243068259):0.04365376872732628505):0.02363456670066745730	L_anna:0.04044389109536607185):0.0;
(Sierra_Nevada:0.01823714412149758657	(L_idas:0.01164083421602739483	(L_melissa:0.03184274099889222720	Warner_Mts:0.01981765903387994882):0.01130357993190665537):0.02939514434175829680	L_anna:0.05283536652566088454):0.0;
(Sierra_Nevada:0.02102124559219796865	(Warner_Mts:0.02529027277739420362	(L_idas:0.00873487730649719595	L_melissa:0.03548421920867664975):0.01470068197087887399):0.01426683191690987333	L_anna:0.05218166805976055117):0.0;
(Warner_Mts:0.00892477869338146809	(Sierra_Nevada:0.01682072258258963948	(L_idas:0.00781685089833756945	L_melissa:0.01437586547165342274):0.02186562434795117152):0.00765090766060295968	L_anna:0.03144346924409472527):0.0;
(Warner_Mts:0.01239684711405907025	((L_melissa:0.03435839050572424974	Sierra_Nevada:0.01594224375220060219):0.02363019009477462448	L_idas:0.00899379965700587876):0.02471047682374265600	L_anna:0.04324090782712521758):0.0;
(L_idas:0.00827934710575500311	(Sierra_Nevada:0.02325892841113353857	(L_melissa:0.01909447375241989445	Warner_Mts:0.01556517260029523578):0.04110983725370725983):0.01810640867143609514	L_anna:0.03479513415082465672):0.0;
(L_idas:0.01508163778319129671	(Sierra_Nevada:0.02515129083657992315	(Warner_Mts:0.00122850351642260882	L_melissa:0.01478842447071803887):0.05672564615436077179):0.01300540551958098007	L_anna:0.04670481292204680529):0.0;
((L_idas:0.01008860644329469952	(L_melissa:0.02224124908821941554	Warner_Mts:0.01225033505448890579):0.05187885419537609927):0.00583622290217132317	Sierra_Nevada:0.01221287731539794433	L_anna:0.05928631367862800122):0.0;
((L_idas:0.01591481047444838134	(L_melissa:0.04119320656425631832	Warner_Mts:0.00217436052580797894):0.02241345944084041295):0.00848534923363715617	Sierra_Nevada:0.00726151859961470750	L_anna:0.03205587535455377973):0.0;
(Warner_Mts:0.03792986514069857790	((L_melissa:0.03587271250945848339	L_idas:0.04418401092235340472):0.02019527139185307157	Sierra_Nevada:0.01755460653110493471):0.01189624814140097242	L_anna:0.03198291482108020500):0.0;
(Sierra_Nevada:0.03420938794325924237	(Warner_Mts:0.00738106002359635669	(L_melissa:0.01939219896225521933	L_idas:0.01541846614616605542):0.00905661243978555380):0.02871392036795459429	L_anna:0.02620016557900101475):0.0;
((Sierra_Nevada:0.00677587136493344473	(L_idas:0.01121221302337925378	L_melissa:0.04437094485954536788):0.02945282961820335638):0.02966016039584858099	Warner_Mts:0.00557855462363842161	L_anna:0.03661298759069397252):0.0;
(Warner_Mts:0.02401467883981475357	(L_idas:0.01113524767434840614	(Sierra_Nevada:0.02797938939172067360	L_melissa:0.05974065122467758782):0.00296592244348148478):0.02594244433388899485	L_anna:0.03453914153919644681):0.0;
((L_idas:0.00177826346731288260	L_melissa:0.04973585188701542398):0.02915719529612643968	(Warner_Mts:0.00688596648016259055	Sierra_Nevada:0.01350069744015448825):0.02226897934576822780	L_anna:0.04803553778178843575):0.0;
(Sierra_Nevada:0.01083965406131084247	((L_melissa:0.04672511481718466531	Warner_Mts:0.00948026977848558973):0.02119057733397193555	L_idas:0.00705435159603370714):0.01238349041842401292	L_anna:0.02410961299573887578):0.0;
(Sierra_Nevada:0.01044767558277611905	(L_idas:0.01679575698663968164	(Warner_Mts:0.00000100000050002909	L_melissa:0.02035163108087544373):0.02982218031664403066):0.01379707063125404712	L_anna:0.01864929138140447237):0.0;
((L_melissa:0.02772293936314197682	Sierra_Nevada:0.03448448313232222590):0.01619326335188041657	(L_idas:0.02499634144627415483	Warner_Mts:0.00866548406543875965):0.01814765838286380370	L_anna:0.02663421656438422214):0.0;
((L_idas:0.01005798844841651780	(L_melissa:0.01207771798369976744	Warner_Mts:0.01209990504983499485):0.01040211907644150030):0.00990958469426896429	Sierra_Nevada:0.00516835825742037978	L_anna:0.03789301133620143897):0.0;
((Sierra_Nevada:0.01902996684534116051	(L_idas:0.01119109673192274917	L_melissa:0.00877836756115570570):0.03102690538466016182):0.03205498528480171111	Warner_Mts:0.04076755263964353809	L_anna:0.04234180640550003205):0.0;
((Sierra_Nevada:0.01708390224429120335	(L_idas:0.00686981857679006165	L_melissa:0.02094282069081419145):0.03301478161261046235):0.01024020523276145296	Warner_Mts:0.01332975468242154730	L_anna:0.07018543711053670808):0.0;
(Sierra_Nevada:0.00978763223445936262	((L_idas:0.00887014786109787540	L_melissa:0.04307551776914839842):0.02654375575571539525	Warner_Mts:0.00354547933896324965):0.02732739552273875938	L_anna:0.02624875372679357985):0.0;
((L_idas:0.01370826426218976941	(L_melissa:0.02188659213139373255	Warner_Mts:0.00964156168074506437):0.03173793908868617619):0.01757698927915289644	Sierra_Nevada:0.00861019719307697280	L_anna:0.06435358810035382571):0.0;
((Warner_Mts:0.01586903016433369867	L_idas:0.06089084945786269604):0.02395008193486522496	(L_melissa:0.07141608860286025040	Sierra_Nevada:0.01759161311438399086):0.01996865232389520919	L_anna:0.01287884586192764719):0.0;
(Sierra_Nevada:0.03912199335423021535	((L_idas:0.00509790082617905729	L_melissa:0.01748978567337394069):0.00639154182558306257	Warner_Mts:0.00399717463055729912):0.00632875546630354106	L_anna:0.12285616587960138113):0.0;
((L_idas:0.01990979156640780567	(Sierra_Nevada:0.01559421766484458440	L_melissa:0.01981486873334703872):0.00498009466002927777):0.01136056821786701927	Warner_Mts:0.01278813648542026157	L_anna:0.06598620764964042984):0.0;
((L_melissa:0.02451250153010583674	(Sierra_Nevada:0.01107784436986468217	Warner_Mts:0.00505560885026904317):0.00457967440792477268):0.01677703021650861839	L_idas:0.00780391384400564922	L_anna:0.05271838475701996068):0.0;
((L_melissa:0.05837005074419802236	(Warner_Mts:0.01141931945585195930	L_idas:0.01902558500662907687):0.00918617540542675248):0.01171281027167179675	Sierra_Nevada:0.02639209224303528181	L_anna:0.08821733216169967695):0.0;
((Warner_Mts:0.02448108791191112854	L_idas:0.01296073909456252685):0.00574262931366828575	(L_melissa:0.03360927483673110255	Sierra_Nevada:0.02236632144754836793):0.01098516424406059851	L_anna:0.05863377753787001045):0.0;
(Sierra_Nevada:0.01213837215516883582	((Warner_Mts:0.03156037320587833789	L_melissa:0.01597927972249695711):0.01736260172304616295	L_idas:0.00491708878950380523):0.06090151935732924376	L_anna:0.03093004301710034626):0.0;
(L_idas:0.00807339977470413785	((L_melissa:0.01018312155409385224	Warner_Mts:0.00932062815191838680):0.03192385600048087968	Sierra_Nevada:0.02411746124985583370):0.02449392646626859585	L_anna:0.04358288837547146660):0.0;
(((L_idas:0.00554664601736580727	L_melissa:0.03557288248649423390):0.01911801797815651169	Sierra_Nevada:0.01740846774021616999):0.03470332819172185224	Warner_Mts:0.02621437438507931428	L_anna:0.01806473487634010014):0.0;
(Warner_Mts:0.00266702333481076519	((Sierra_Nevada:0.00722255791018707426	L_melissa:0.01680683100723719126):0.01307662180175847219	L_idas:0.02324744317668007987):0.01959968512702149959	L_anna:0.02904928983197177170):0.0;
((Warner_Mts:0.03502185364396132039	(Sierra_Nevada:0.03548351099042507117	L_melissa:0.03342873858281912580):0.01999417791815178563):0.00867391285896577241	L_idas:0.01565001435187812415	L_anna:0.09678496168128304655):0.0;
((Sierra_Nevada:0.02400375001023760668	(L_idas:0.00446520776535558155	L_melissa:0.02538896822244332205):0.02224537808076207379):0.02224267604002046900	Warner_Mts:0.00117693710204242017	L_anna:0.05004533229954526846):0.0;
((Sierra_Nevada:0.01528172255056964128	(L_melissa:0.02206443122332588797	L_idas:0.03059322890484012306):0.00917336841304093598):0.01292874951817497668	Warner_Mts:0.00941658374745961597	L_anna:0.04439376911602352371):0.0;
(Warner_Mts:0.01318339745560678268	((L_idas:0.00951875710641925631	L_melissa:0.02932732448917358195):0.01804730540336496603	Sierra_Nevada:0.01057296662413358471):0.00590303818132427525	L_anna:0.03000775376151409296):0.0;
(((L_idas:0.01905909252844071450	L_melissa:0.00902492186306106531):0.03069212443100537840	Sierra_Nevada:0.02693679000947308416):0.00819392390709961296	Warner_Mts:0.02275463988662565495	L_anna:0.02833051508161906276):0.0;
(Warner_Mts:0.01966785091917693309	(L_idas:0.05403615679903554792	(L_melissa:0.03077502246659916119	Sierra_Nevada:0.01262922871776214762):0.01490007763533769333):0.00594587530435039362	L_anna:0.04533220080565595472):0.0;
((Warner_Mts:0.01041150440921336309	(L_melissa:0.01563656612897309714	L_idas:0.02265495021249341531):0.02881896755337293864):0.03225569456120452178	Sierra_Nevada:0.00897656858815198272	L_anna:0.02328213704566272149):0.0;
(Sierra_Nevada:0.00953049324486853963	((L_melissa:0.01761751504218384695	Warner_Mts:0.01645813124928832347):0.01035922474642105885	L_idas:0.00805892547829649766):0.06109293050926626473	L_anna:0.00899203814671205477):0.0;
(Sierra_Nevada:0.01097331197994539861	((L_idas:0.01098767424963087956	L_melissa:0.02265867188979092325):0.01244109855752198457	Warner_Mts:0.01439925654000141601):0.04194873294080620624	L_anna:0.06713539363578840957):0.0;
(L_idas:0.01549533485625910305	(L_melissa:0.05545506839240008784	(Sierra_Nevada:0.01862177304534461120	Warner_Mts:0.01315969332437604347):0.02978080052785045048):0.01862121619954932097	L_anna:0.05686838235440633271):0.0;
(Sierra_Nevada:0.01879844413257288765	(Warner_Mts:0.01888484961871262496	(L_melissa:0.03745227929006741951	L_idas:0.02936642340419986716):0.02190785656585251401):0.01939876070803815689	L_anna:0.03228875734670439562):0.0;
(Sierra_Nevada:0.02478350896235203757	(L_idas:0.01615079542073621574	(L_melissa:0.02329727102227302504	Warner_Mts:0.02535387211263410989):0.04646672743928213084):0.01383566569390035084	L_anna:0.06568300234005210181):0.0;
((L_melissa:0.01925938381721114742	(L_idas:0.01321813226178623554	Warner_Mts:0.00754070477561470231):0.00624052499904326902):0.03431343115325104914	Sierra_Nevada:0.00675905839872004924	L_anna:0.05168072664001566174):0.0;
((Warner_Mts:0.02469756295465177359	Sierra_Nevada:0.00645788087164966742):0.00811325107975291795	(L_melissa:0.05459124797224665371	L_idas:0.00632021442847405072):0.02498786545306349097	L_anna:0.02653266214184884370):0.0;
(Sierra_Nevada:0.00228584579674316959	(Warner_Mts:0.01185653841669136871	(L_melissa:0.05522471585775821229	L_idas:0.01565285978282716581):0.01630250486810195035):0.03615467046117419592	L_anna:0.03025655699546132144):0.0;
(Warner_Mts:0.00178420322646915359	(Sierra_Nevada:0.00885918365151118319	(L_idas:0.00617340941432907922	L_melissa:0.02452767607537698416):0.05608156998293011702):0.00647609279832044721	L_anna:0.03887477322354504494):0.0;
(Warner_Mts:0.00825824461867491130	(Sierra_Nevada:0.01225911477722992603	(L_idas:0.00616608108064229613	L_melissa:0.02592245022288000578):0.03934744417511714526):0.02194208086978288730	L_anna:0.02204891680876917837):0.0;
(L_idas:0.01975029260408758813	((L_melissa:0.00882520968719081172	Warner_Mts:0.00883265320842316348):0.03339340722085835239	Sierra_Nevada:0.01237240838297353276):0.01122708288185868437	L_anna:0.02958097494665566651):0.0;
((L_idas:0.00890666962916138345	(L_melissa:0.01612916263209810200	Warner_Mts:0.01391819519538737247):0.01519810898486612973):0.01639896547718918546	Sierra_Nevada:0.01891434474655616371	L_anna:0.07101321676192669241):0.0;
((L_idas:0.01927652438003884736	(L_melissa:0.03570950451819816102	Warner_Mts:0.00069951772803388489):0.02946734173343333596):0.04082137947897839653	Sierra_Nevada:0.01069681260133513792	L_anna:0.03174530560005106583):0.0;
(Sierra_Nevada:0.00843240753174911636	(Warner_Mts:0.00349430421961267846	(L_melissa:0.03510061439390591703	L_idas:0.00475171370767390328):0.01531111751477794505):0.03630047695268474178	L_anna:0.03027480542769148825):0.0;
(Sierra_Nevada:0.02301436960502530049	(Warner_Mts:0.01677268921587323630	(L_melissa:0.04882188777664614454	L_idas:0.00691923093567690072):0.01231695903442636686):0.02683158987389674260	L_anna:0.02716890147676676373):0.0;
(((L_melissa:0.03268367896887279522	L_idas:0.01121641327142531425):0.01781527070402479790	Warner_Mts:0.01826312641455348287):0.03476312471932262171	Sierra_Nevada:0.03086587995657691721	L_anna:0.02819390903950115893):0.0;
(Sierra_Nevada:0.00950772965446594100	(Warner_Mts:0.01256190984699463373	(L_idas:0.00565365197227912612	L_melissa:0.04490764431685711350):0.00650706161080953031):0.10505137192398605883	L_anna:0.00824445741107457906):0.0;
(Warner_Mts:0.00575921704460872173	(L_idas:0.00619250970304812982	(Sierra_Nevada:0.01249135055376679806	L_melissa:0.05683694522247392106):0.00951450935874385839):0.04475676634172053719	L_anna:0.05312964889559615433):0.0;
(((L_melissa:0.03268367896887279522	L_idas:0.01121641327142531425):0.01781527070402479790	Warner_Mts:0.01826312641455348287):0.03476312471932262171	Sierra_Nevada:0.03086587995657691721	L_anna:0.02819390903950115893):0.0;
(Sierra_Nevada:0.00551332208890457746	(L_idas:0.01820066915417825962	(Warner_Mts:0.00978111824756235440	L_melissa:0.02622737995842842201):0.06804763183947377947):0.07210307457572280587	L_anna:0.01575729695884577758):0.0;
(Sierra_Nevada:0.02141976318951612293	(L_idas:0.03792196363328904918	(Warner_Mts:0.01078762184153425618	L_melissa:0.02376610510689280628):0.02707387344951464256):0.06283988481427599249	L_anna:0.00197327495764885530):0.0;
((Warner_Mts:0.02027715816628922196	(L_idas:0.00536943695570604295	L_melissa:0.01595127266718186082):0.01627481090546439857):0.10951448628205145974	Sierra_Nevada:0.00715778542243908529	L_anna:0.00849627944699419407):0.0;
(Sierra_Nevada:0.00329309448917802783	(L_melissa:0.01141355134458555895	(Warner_Mts:0.03757626611911932257	L_idas:0.02021357676984942425):0.00934172256639892451):0.14150621381712766289	L_anna:0.00818630813674515664):0.0;
(Sierra_Nevada:0.01880942194133848611	(L_idas:0.02613224094469108333	(Warner_Mts:0.02944809686790041819	L_melissa:0.00659836097599983580):0.01554799996345914218):0.04617919263739983515	L_anna:0.05333634910150435865):0.0;
(Sierra_Nevada:0.00496132923471481399	((L_melissa:0.02045675141897650151	L_idas:0.00204720910005277024):0.03538248237387508349	Warner_Mts:0.00828135366914533634):0.02718651439111528442	L_anna:0.03768726395335789819):0.0;
((L_melissa:0.01877940915198314173	(L_idas:0.00696782619630452286	Warner_Mts:0.01118617154344361125):0.04005833350227991363):0.01943629070325713498	Sierra_Nevada:0.00828762475139433255	L_anna:0.02654245199316477080):0.0;
(Sierra_Nevada:0.01569012245991738622	(L_idas:0.00833789499356931384	(L_melissa:0.01210072133731914489	Warner_Mts:0.02725182169866425391):0.00640214446116350779):0.02627157032082590160	L_anna:0.01163790038861768801):0.0;
(Sierra_Nevada:0.00990092207276040658	(Warner_Mts:0.00805596385491345879	(L_idas:0.01312948734564063982	L_melissa:0.02074808986678160216):0.01537610533386141176):0.03830937996843475357	L_anna:0.03549519965226694690):0.0;
(Sierra_Nevada:0.00191671053172821557	(Warner_Mts:0.01184461281288402314	(L_melissa:0.00366810856753664030	L_idas:0.01286645849380505836):0.03115214718440683858):0.07678119782457441811	L_anna:0.01693872561132471130):0.0;
((Sierra_Nevada:0.05059883260293920881	(L_idas:0.01641653563741421462	L_melissa:0.02638204668522779045):0.00574805217364613569):0.02604118448637001912	Warner_Mts:0.01102404820777317350	L_anna:0.03751591748129533971):0.0;
(Sierra_Nevada:0.01204444711415464560	((L_idas:0.00995377656535827507	L_melissa:0.01573757298231339904):0.00900007180247389127	Warner_Mts:0.01546241936972828947):0.07655517892527172186	L_anna:0.02666004276202052145):0.0;
(Sierra_Nevada:0.00755430509771186365	((L_idas:0.01692145537942218309	L_melissa:0.00707554085479190128):0.04542711761364849610	Warner_Mts:0.00890411521906669251):0.03895558460701186582	L_anna:0.01247359183380065441):0.0;
(Sierra_Nevada:0.01765927909076941277	((Warner_Mts:0.00933425703466451810	L_idas:0.01857210872973399235):0.00655915799657091902	L_melissa:0.03416262252613313372):0.04283117438662094323	L_anna:0.01376312032664722337):0.0;
(Sierra_Nevada:0.02043354357493084097	(L_idas:0.01685610087557535067	(Warner_Mts:0.02555642377446663838	L_melissa:0.01829219982676312181):0.02021337850547625867):0.05212058684363354844	L_anna:0.03311533049008828083):0.0;
(Sierra_Nevada:0.00466516728409949264	(Warner_Mts:0.01947702121078390483	(L_idas:0.03464902709842146433	L_melissa:0.02563184758477005457):0.01591371794425787412):0.06811844363223383547	L_anna:0.01153253109072393916):0.0;
((Sierra_Nevada:0.00850054145247882212	(L_idas:0.00398188651694748093	L_melissa:0.03447109095883999635):0.03664183263705986932):0.02026203329493325711	Warner_Mts:0.02139698784390447681	L_anna:0.03128203381824275903):0.0;
(Warner_Mts:0.00795068861937500877	((L_melissa:0.03705609603434180388	L_idas:0.00825469531633757185):0.03969474974973124376	Sierra_Nevada:0.02346031253139111566):0.00618653192022749869	L_anna:0.03168226896555041694):0.0;
(Sierra_Nevada:0.01478031822363923969	((L_melissa:0.02583453268305140049	L_idas:0.01815029097192208743):0.02625891813839294903	Warner_Mts:0.01551436838683721217):0.03604904514528306514	L_anna:0.01767536344067239390):0.0;
((Sierra_Nevada:0.01913694550062184849	(L_idas:0.01110135084909130709	L_melissa:0.02302073352353794372):0.01146505445731693142):0.02345646567925476628	Warner_Mts:0.01466336098479983745	L_anna:0.06930413713811760246):0.0;
(Sierra_Nevada:0.01435961357264092624	(Warner_Mts:0.00892422836518953246	(L_idas:0.01420698055311410066	L_melissa:0.01109803931152247326):0.01948614685916417663):0.01663735226248171453	L_anna:0.03285194053419614180):0.0;
((Warner_Mts:0.02208871029854788531	(L_melissa:0.02992042123746150792	Sierra_Nevada:0.00369885730359690570):0.01823134287940335330):0.00136673535269241303	L_idas:0.00945871902173790226	L_anna:0.03619588339884281109):0.0;
(Sierra_Nevada:0.00921780404509322387	((Warner_Mts:0.00394553419045888271	L_melissa:0.01195933852284754989):0.03328451942474757591	L_idas:0.00468790017003645285):0.02168059803686053430	L_anna:0.03794453777316567772):0.0;
(Warner_Mts:0.00979094536619106760	((L_idas:0.00389799157465832652	L_melissa:0.02325124098916910714):0.04905505448625498144	Sierra_Nevada:0.00322592057558406409):0.00563650249604273710	L_anna:0.04704834914791657802):0.0;
(Sierra_Nevada:0.01481434033619170865	((L_idas:0.00388393768973516445	L_melissa:0.03248042939148389902):0.02619551417519708561	Warner_Mts:0.01209764382679917073):0.02283491748091425952	L_anna:0.03411322616501280547):0.0;
(Sierra_Nevada:0.01410270744706564744	((Warner_Mts:0.03020222521225580936	L_idas:0.01669619541145341349):0.00546301370488356652	L_melissa:0.02015807267785011889):0.02616736657985033881	L_anna:0.03517480304035803390):0.0;
(Sierra_Nevada:0.01805672763593641969	(Warner_Mts:0.01221287777237433855	(L_melissa:0.03683807929248056334	L_idas:0.00880172901734974783):0.00940014944682199087):0.01976560308004970609	L_anna:0.02574101153819861529):0.0;
((Warner_Mts:0.00717616700023121154	(L_idas:0.00298396762388154204	L_melissa:0.03532535717806623010):0.00958626828677824720):0.00871429938127673068	Sierra_Nevada:0.01774553514620274067	L_anna:0.04416084330331657148):0.0;
(Warner_Mts:0.01057857750196854879	(L_idas:0.00429391205007893881	(Sierra_Nevada:0.01123421566118641343	L_melissa:0.02455859298568594667):0.01285210362825934226):0.01354685824973041186	L_anna:0.03045017410195011848):0.0;
(Sierra_Nevada:0.00479006172208612784	(Warner_Mts:0.00916813901296583203	(L_idas:0.01388104937560158403	L_melissa:0.05553015003718098086):0.00527147716272436881):0.01029632584122702234	L_anna:0.03070003392499668152):0.0;
(Warner_Mts:0.01743490669623455266	((L_melissa:0.04667938298349474935	Sierra_Nevada:0.01578459210758530532):0.01739544123940582609	L_idas:0.01525902913444504398):0.03744277314948472185	L_anna:0.02540150857146560373):0.0;
((Sierra_Nevada:0.00962026695830079173	(L_idas:0.02256666723502063002	Warner_Mts:0.02564806463615359328):0.00881918212406858013):0.01010313251801211488	L_melissa:0.03434750028246844056	L_anna:0.03122515540777533183):0.0;
(Sierra_Nevada:0.00100402232169771342	(L_idas:0.01636784812951330020	(Warner_Mts:0.00675286417672054176	L_melissa:0.01187064108806066415):0.03044372360691607882):0.03649712493093285048	L_anna:0.02617745442844580245):0.0;
(((L_idas:0.00262178932468877047	L_melissa:0.02695130620413684064):0.01592741849566133711	Warner_Mts:0.00403952925243203451):0.00487822532110161917	Sierra_Nevada:0.00657460959281694953	L_anna:0.02454402099006959201):0.0;
((L_idas:0.01144955142112034224	(Warner_Mts:0.02913132835031341517	L_melissa:0.02132032717056850379):0.01624435020940074442):0.02374823115914531310	Sierra_Nevada:0.01979359955735397400	L_anna:0.05551403252094994772):0.0;
(Sierra_Nevada:0.00950437176655683294	(Warner_Mts:0.02321867054703587868	(L_idas:0.01506454519683234246	L_melissa:0.04057222181263148153):0.00993241050774453134):0.01167410592097527927	L_anna:0.01423260369824132926):0.0;
((Warner_Mts:0.02070320957469888243	(Sierra_Nevada:0.01548402368830336003	L_melissa:0.04245089512784266245):0.01349570707533743683):0.02046376591222698674	L_idas:0.07006728831061483087	L_anna:0.04044371443831521612):0.0;
(Sierra_Nevada:0.00476579146104966732	(L_melissa:0.02267079848531956127	(L_idas:0.00780002983089812894	Warner_Mts:0.00900564528654852758):0.00296441027489408515):0.02621584935694894203	L_anna:0.04116783144065404298):0.0;
(Sierra_Nevada:0.01705402750489627348	((L_idas:0.01489050999569885118	L_melissa:0.01327684420790779460):0.01197535686585503474	Warner_Mts:0.01797554322027074269):0.02133803049170135413	L_anna:0.03800218335423330429):0.0;
(Sierra_Nevada:0.02075549288157725950	(L_idas:0.01772557713577043934	(Warner_Mts:0.01247337664335129714	L_melissa:0.05052888951333613099):0.01288152777398513318):0.00789777500891406144	L_anna:0.03099429512021632457):0.0;
(L_melissa:0.06784214658258110042	((Warner_Mts:0.00442291484753334300	Sierra_Nevada:0.00000100000050002909):0.07261459060028237211	L_idas:0.00555283780357234118):0.00926584640510727357	L_anna:0.02541485682865520651):0.0;
(L_idas:0.02001065886562599164	(Warner_Mts:0.00926609420178426887	(L_melissa:0.06201601367414714266	Sierra_Nevada:0.03023577042920502431):0.02081519627630735308):0.01501515349638796182	L_anna:0.04129767743267143132):0.0;
(Warner_Mts:0.01131873683857903198	(Sierra_Nevada:0.03360452892475378900	(L_idas:0.01348876361267635493	L_melissa:0.03495832192275993150):0.03349883616468467273):0.01172124585011454292	L_anna:0.05034924734655369521):0.0;
(Sierra_Nevada:0.01891527122414889822	((L_idas:0.02129909568134919634	Warner_Mts:0.00870563453740492120):0.01466922914487139157	L_melissa:0.02478611765719429191):0.03795197846989706303	L_anna:0.02237972543329217259):0.0;
(((L_idas:0.01049648495603665993	L_melissa:0.04927416397732022751):0.00580864390581437452	Warner_Mts:0.01234043004705404241):0.00800094470953637872	Sierra_Nevada:0.02330341348710402230	L_anna:0.03891579106313138720):0.0;
(Warner_Mts:0.00769579764596029121	((Sierra_Nevada:0.01141888690344168740	L_melissa:0.03019419011189849664):0.02574689591747645473	L_idas:0.00634940936475665053):0.00398664130198459962	L_anna:0.03083709402289681878):0.0;
(Warner_Mts:0.00943082036586965697	((L_melissa:0.02453130110633094940	L_idas:0.00206546771868210913):0.02137578359750601231	Sierra_Nevada:0.06928320618077538073):0.02125866631969291348	L_anna:0.03994447572202178276):0.0;
((Sierra_Nevada:0.01244825093621165259	Warner_Mts:0.01540903342166045388):0.03863225359117827135	(L_melissa:0.01844854260057821743	L_idas:0.01389000051107561369):0.03802275418862900713	L_anna:0.06212042457623070252):0.0;
(Sierra_Nevada:0.00884630376796663800	((L_melissa:0.03583600421658760665	L_idas:0.01186456473053042887):0.00626881149005776520	Warner_Mts:0.01761782004961946063):0.03329477232530968916	L_anna:0.05408797135743469153):0.0;
(Sierra_Nevada:0.01995095948144645637	((Warner_Mts:0.00964882876112697387	L_melissa:0.01636297974389226348):0.02635822968904615385	L_idas:0.01379859671691360465):0.01798507973300446025	L_anna:0.05260116592241138866):0.0;
((Sierra_Nevada:0.01468111437218327757	(L_melissa:0.03509029342273095597	L_idas:0.01005496172268378723):0.02654420419793730376):0.00600873317433983384	Warner_Mts:0.00853700348065808412	L_anna:0.04374558532804884159):0.0;
(Warner_Mts:0.01539314378718439381	((L_melissa:0.02617630538108706162	Sierra_Nevada:0.02795494763527884771):0.01329327200221623075	L_idas:0.02553301958535311722):0.03284693964464190791	L_anna:0.05895537585103977074):0.0;
((Sierra_Nevada:0.04747775619551747317	Warner_Mts:0.01537813278071700242):0.02689044113956502030	(L_melissa:0.03254929576667073970	L_idas:0.01504109231883185745):0.02406272350523845291	L_anna:0.04793334575694987304):0.0;
(L_idas:0.02148383326172263394	(Warner_Mts:0.00740320248575964974	(Sierra_Nevada:0.02093604942036872071	L_melissa:0.05847964783072519962):0.00660128381949743378):0.00867202960222683561	L_anna:0.06095001772459441441):0.0;
(Sierra_Nevada:0.01276012020873262820	(Warner_Mts:0.01786983528524773573	(L_idas:0.01607926070980784591	L_melissa:0.01515285072875215133):0.01553084402362919260):0.03980983998248106837	L_anna:0.05100728553031667195):0.0;
((Warner_Mts:0.00989569889433274986	Sierra_Nevada:0.01815161267880254642):0.00673403422910326486	(L_melissa:0.04781569470191406046	L_idas:0.00812347418453809172):0.01594005113167537915	L_anna:0.04853117742140655722):0.0;
((Sierra_Nevada:0.01710964790734506927	Warner_Mts:0.02258034507242334329):0.01980840454305413112	(L_idas:0.00706900785874835409	L_melissa:0.02647903083730097570):0.01549145854882582989	L_anna:0.03735286814355728152):0.0;
(L_idas:0.02630216351632634619	((Warner_Mts:0.00355381265605045132	L_melissa:0.03953476696351571756):0.02129104846053484282	Sierra_Nevada:0.03235094193713640431):0.00884000539813908047	L_anna:0.04291598327299991217):0.0;
((L_idas:0.01850870108574378600	Warner_Mts:0.00482161954679315337):0.00769974012285771191	(Sierra_Nevada:0.01254387190006455398	L_melissa:0.08075737642459761279):0.01513111851793147097	L_anna:0.03245755234726643151):0.0;
(Warner_Mts:0.00970092885329413256	((Sierra_Nevada:0.01692611959523353943	L_melissa:0.02975679337848007033):0.00756725972575684937	L_idas:0.01349597129628143585):0.00808114284380401574	L_anna:0.01404827189093649405):0.0;
(Warner_Mts:0.01638949750330591371	((L_idas:0.00313313571979716415	L_melissa:0.05532046179230116351):0.01844232391893705150	Sierra_Nevada:0.01620085350527054185):0.08593870138592900332	L_anna:0.00630745288336935321):0.0;
(Warner_Mts:0.02613098196318977551	(Sierra_Nevada:0.02869618387823838490	(L_idas:0.00000100000050002909	L_melissa:0.13773601535914722915):0.02713585469018674201):0.03104882665363791622	L_anna:0.04468967419028721522):0.0;
(Sierra_Nevada:0.00518846371956561015	((Warner_Mts:0.00164997674004826642	L_melissa:0.02573708926714649015):0.02239196073141944826	L_idas:0.00566002112711262110):0.08217413333197456926	L_anna:0.02386233678871836281):0.0;
(Warner_Mts:0.01091771293076446853	(L_idas:0.00887667943548604670	(Sierra_Nevada:0.02869940693352000111	L_melissa:0.02814753467008886123):0.01280776511652780350):0.02753660888228209869	L_anna:0.03684645738185312464):0.0;
(Warner_Mts:0.02086158399655032095	(L_idas:0.00570212923031123819	(L_melissa:0.04458789977988216607	Sierra_Nevada:0.01338736493483123555):0.05188444444726323518):0.01951321615945703081	L_anna:0.03708849488424083296):0.0;
(Sierra_Nevada:0.00101805012573612718	(L_idas:0.12245966434180549642	(L_melissa:0.02059875952239806698	Warner_Mts:0.01103260649402621786):0.04006762083460499446):0.04579310558434399742	L_anna:0.01901138147079472693):0.0;
((L_melissa:0.02388388044203981417	(L_idas:0.01441919820388624235	Warner_Mts:0.01148438895917322337):0.01820910678434951510):0.01375839086464520668	Sierra_Nevada:0.00588955829324227555	L_anna:0.02436192772103408163):0.0;
(Sierra_Nevada:0.00515715704246004752	(Warner_Mts:0.01403049969221141328	(L_melissa:0.02488101287156168837	L_idas:0.01654918739925138535):0.06878189425961921122):0.04557158954277693713	L_anna:0.04023615315322583152):0.0;
(L_idas:0.01609045493779368008	(Sierra_Nevada:0.01608021661687303316	(L_melissa:0.00503532388207008231	Warner_Mts:0.00425269804506762245):0.03477209920762475148):0.02331011864165325256	L_anna:0.05211130268884832384):0.0;
(Sierra_Nevada:0.01363215458188653077	((L_idas:0.01076946339406719723	Warner_Mts:0.01145288973946364391):0.00833875474288620945	L_melissa:0.01735619069116079924):0.02914339465732290399	L_anna:0.05676211151638373836):0.0;
((Sierra_Nevada:0.01630806006811368752	(L_melissa:0.06649846798573408324	L_idas:0.02052877741763252731):0.02334989437254315903):0.01085161723307462474	Warner_Mts:0.01189137914798518714	L_anna:0.02326867200524609242):0.0;
(Warner_Mts:0.02768057434775141393	(Sierra_Nevada:0.01702989720023333556	(L_idas:0.01777579550734363981	L_melissa:0.01588172554537273587):0.01929522863784557951):0.03058704409632868187	L_anna:0.04820702711950005520):0.0;
(Warner_Mts:0.04530020616740187273	((L_melissa:0.03007780443298421758	Sierra_Nevada:0.01310814842396912719):0.03405030472328399171	L_idas:0.01002873189138563277):0.02117223864811894340	L_anna:0.02898320592105161492):0.0;
((Warner_Mts:0.01924999895138080133	(Sierra_Nevada:0.00773116127231174548	L_melissa:0.01483226275757766610):0.00535408827782461044):0.01128685585995523565	L_idas:0.01595108152315592026	L_anna:0.03578213254450115371):0.0;
((Sierra_Nevada:0.04281119400344188947	(Warner_Mts:0.00422388433029906134	L_melissa:0.02242535095709297099):0.01670187097269715260):0.01168417037291850577	L_idas:0.02209290064044088300	L_anna:0.03762711435474482696):0.0;
((L_idas:0.00735362198743778374	(Sierra_Nevada:0.01990213592212132163	L_melissa:0.02036677599435840827):0.02254487400104101050):0.01086539812273712609	Warner_Mts:0.01367042906637507341	L_anna:0.03040068857976323605):0.0;
(Sierra_Nevada:0.02604018862227866840	(L_idas:0.02608855607788869782	(Warner_Mts:0.01227416790929564475	L_melissa:0.03285820697232722659):0.01801042413972137393):0.01517490296850656367	L_anna:0.01946487670011317478):0.0;
(L_idas:0.01947809830392853436	((Sierra_Nevada:0.04174306103326273776	L_melissa:0.01863929345884160135):0.01327738624767289474	Warner_Mts:0.04327701575944700035):0.03867094544151175595	L_anna:0.04261489867806152881):0.0;
(Sierra_Nevada:0.02998064729485067775	(Warner_Mts:0.02291762891041907932	(L_melissa:0.05314471465793132315	L_idas:0.00865156520809465604):0.00685504441018156777):0.01400387522973333722	L_anna:0.02856749524950888061):0.0;
(((L_melissa:0.03986794058856359124	L_idas:0.01083626122031043984):0.02091058019516552069	Sierra_Nevada:0.01192090613697828483):0.01159648852971342445	Warner_Mts:0.01069022024378570371	L_anna:0.06633289230572687878):0.0;
(Warner_Mts:0.00860297457686927912	(L_idas:0.02387180406315867615	(Sierra_Nevada:0.02972352537328314115	L_melissa:0.01805189564943773806):0.03805426415261505685):0.01507557506549114627	L_anna:0.03477705640030273604):0.0;
(Sierra_Nevada:0.01945343555139951094	((L_idas:0.01405485913595293408	L_melissa:0.04595930445354057953):0.02136182255551084472	Warner_Mts:0.01019563919868798386):0.00506400985613979747	L_anna:0.03822890382692625821):0.0;
(Warner_Mts:0.01328295831801152779	((L_melissa:0.01846671548825458073	L_idas:0.00745016144170692826):0.01781534269966245088	Sierra_Nevada:0.00686916140936972858):0.00405497151977810347	L_anna:0.03834254894631055482):0.0;
((L_melissa:0.01318793173145794279	L_idas:0.00932268340976228141):0.01620061450501235692	(Warner_Mts:0.01001448553939343275	Sierra_Nevada:0.01176469621403129252):0.00000100000050002909	L_anna:0.02266430546631318169):0.0;
(Sierra_Nevada:0.01907846729137612635	((L_idas:0.01171091744510915043	L_melissa:0.03869354531028638966):0.04136807487431561764	Warner_Mts:0.01339758521892018064):0.01155229533780930198	L_anna:0.04836315374602909167):0.0;
(Sierra_Nevada:0.03172762078268348551	((Warner_Mts:0.02279753022287273403	L_idas:0.01089904611315094772):0.00544760559973837388	L_melissa:0.07549642468466695455):0.01767605082119725474	L_anna:0.05297310492727744236):0.0;
(Warner_Mts:0.02229696500801468806	(Sierra_Nevada:0.03712859594194156676	(L_melissa:0.02489235554541941939	L_idas:0.00404681254753312767):0.01258860533836968221):0.01022688128337412988	L_anna:0.03008694478037036296):0.0;
(((L_idas:0.02381249316810129732	L_melissa:0.04043523588626023874):0.01600986596272041887	Warner_Mts:0.00645234369439509799):0.04710014508142466860	Sierra_Nevada:0.01088986805240851723	L_anna:0.02148826206721076229):0.0;
(Sierra_Nevada:0.01324073339171419686	(Warner_Mts:0.02370673165084371051	(L_melissa:0.01611593654483052876	L_idas:0.02099810239423578750):0.02687734864489963946):0.01690442389961605008	L_anna:0.04630098327054071872):0.0;
(Sierra_Nevada:0.02470206296584543867	((L_idas:0.00286941884860609066	L_melissa:0.02011685573459783688):0.04635885446503340557	Warner_Mts:0.01458752658337302693):0.04045040225956593460	L_anna:0.01772166283880910465):0.0;
(Warner_Mts:0.01599073734092666330	((Sierra_Nevada:0.02128399505108106299	L_melissa:0.03386367732494939553):0.01750766786126241661	L_idas:0.02849425302888769843):0.01085798410085217838	L_anna:0.05011996790390044199):0.0;
(Warner_Mts:0.01655289569703927502	(L_idas:0.02827687943508365095	(Sierra_Nevada:0.01807799844074543458	L_melissa:0.04527816820162509220):0.01238371995918340768):0.01916451961096489465	L_anna:0.03688823132985272896):0.0;
(((L_idas:0.01273894811600919004	L_melissa:0.01419265886554987519):0.02178763514906891657	Warner_Mts:0.00706287112095057949):0.03952202536736659083	Sierra_Nevada:0.00238318927055003590	L_anna:0.04536972785294012683):0.0;
((Warner_Mts:0.01381007949946440501	L_melissa:0.03981488136752053819):0.01396467998375484042	(L_idas:0.02795153416947954508	Sierra_Nevada:0.02318473248302932097):0.01128433569203231290	L_anna:0.04464211962924315158):0.0;
(Sierra_Nevada:0.01884201074066451168	(Warner_Mts:0.02902219646676198681	(L_idas:0.04653988495390734559	L_melissa:0.03426411319608368977):0.01085534019655413213):0.01096789167049305389	L_anna:0.03884195580098634415):0.0;
(((L_idas:0.00499391000382957452	L_melissa:0.04818503417194416188):0.00185782048212643084	Sierra_Nevada:0.01168238597583781332):0.01630127955672592069	Warner_Mts:0.00259698819711758630	L_anna:0.02373701525078483060):0.0;
(((L_melissa:0.03268367896887279522	L_idas:0.01121641327142531425):0.01781527070402479790	Warner_Mts:0.01826312641455348287):0.03476312471932262171	Sierra_Nevada:0.03086587995657691721	L_anna:0.02819390903950115893):0.0;
(Sierra_Nevada:0.01923972173595183549	((L_idas:0.01468290313210974911	L_melissa:0.04256407229287274829):0.01548608721784514204	Warner_Mts:0.01987469348527266810):0.03595884653188134022	L_anna:0.03293695896827405351):0.0;
((L_idas:0.00863592357916602611	(L_melissa:0.01967060029174124217	Warner_Mts:0.01448570826061653001):0.01607717765116948444):0.03683928638645795478	Sierra_Nevada:0.00248495360493113234	L_anna:0.04188699504952781566):0.0;
(Warner_Mts:0.01458542674440362411	((L_idas:0.01125827315534736438	L_melissa:0.04072101062218878853):0.01593108630620956520	Sierra_Nevada:0.01723756556938853615):0.01993923786978231416	L_anna:0.04019846477668555240):0.0;
(Sierra_Nevada:0.02069445032702477497	((Warner_Mts:0.01134056967276906441	L_melissa:0.01445471103764087162):0.00288796576105209432	L_idas:0.01345718641565890432):0.02670422561201029818	L_anna:0.03118536068748141779):0.0;
(Sierra_Nevada:0.01769665719213136743	(L_melissa:0.02152520097251958697	(L_idas:0.01328954600436103167	Warner_Mts:0.01543349252917771731):0.00378944681522784977):0.04249022866170702739	L_anna:0.03615406438050506460):0.0;
(Sierra_Nevada:0.00868794614885824365	(Warner_Mts:0.02203060088490286714	(L_idas:0.02453230833083276316	L_melissa:0.01650771387706723506):0.01738267541427968368):0.04977897812202788930	L_anna:0.01129550458978790042):0.0;
(Sierra_Nevada:0.00220762199471761242	(L_idas:0.02816728856490523930	(Warner_Mts:0.01090559556289425261	L_melissa:0.03503513351293437855):0.03035888366254780452):0.05426349513302158867	L_anna:0.01576232959807231243):0.0;
(Sierra_Nevada:0.00521547605798202470	(L_idas:0.01057520125187711400	(L_melissa:0.02667628175157990209	Warner_Mts:0.00809163683418101867):0.02373544428805158396):0.06153908511746443433	L_anna:0.00682108296829704933):0.0;
((L_idas:0.02789296165706489986	(Warner_Mts:0.02150012790133764076	L_melissa:0.03888986534327398825):0.00751145324740321203):0.01260010286438903102	Sierra_Nevada:0.01475882635369358230	L_anna:0.04430873630611282393):0.0;
(Sierra_Nevada:0.02871716172712910492	(Warner_Mts:0.01548625596033911984	(L_melissa:0.02557939963569054106	L_idas:0.02840011472283143767):0.01673110370297254540):0.02499248879810322607	L_anna:0.03302995427014777940):0.0;
(Warner_Mts:0.03245637656438865593	((L_melissa:0.01477464220274228059	L_idas:0.01372830685368430989):0.04068408139712215155	Sierra_Nevada:0.02650102792976803331):0.01257799820108777139	L_anna:0.03690117857188433825):0.0;
(Sierra_Nevada:0.00605090300257902017	(Warner_Mts:0.01776955423101115802	(L_melissa:0.01681421708649909891	L_idas:0.01878821140048608437):0.03216033035763134901):0.03899625635242921773	L_anna:0.02951164408405609202):0.0;
(Sierra_Nevada:0.00729175102357599008	(L_idas:0.00990654975941688762	(Warner_Mts:0.01007785919593077659	L_melissa:0.00832267164577230045):0.03903658746822825237):0.02081795585861653808	L_anna:0.02871906126326255818):0.0;
((L_idas:0.01952497088408994969	(L_melissa:0.02493106174323300034	Warner_Mts:0.01243558653421792878):0.00864021473874523188):0.04646137624446003422	Sierra_Nevada:0.01586338268570834653	L_anna:0.01605710129177204820):0.0;
(Sierra_Nevada:0.00838653316969262957	(L_idas:0.01054360626381974780	(L_melissa:0.02459465675023580003	Warner_Mts:0.00418946678096151007):0.02093025317873490818):0.03086423175477138667	L_anna:0.03781793345923972066):0.0;
(Sierra_Nevada:0.01297293292149365174	(L_idas:0.01113574040250228658	(Warner_Mts:0.00747164023662547257	L_melissa:0.01355156200336867650):0.03169550184208261984):0.02123657714204837260	L_anna:0.03563773530808760082):0.0;
(Sierra_Nevada:0.01038984448119139800	(L_idas:0.01162417059750284892	(L_melissa:0.02707412749961832579	Warner_Mts:0.00649880138498600598):0.02026706841925911967):0.03418737179470150017	L_anna:0.02493823142343746038):0.0;
(Sierra_Nevada:0.01645778929050671288	(L_idas:0.01492245388646796372	(Warner_Mts:0.02558664258450586704	L_melissa:0.02463716245478539402):0.01924894733364505839):0.01822473401288934869	L_anna:0.04619024005587102355):0.0;
((Sierra_Nevada:0.00112070349646237991	(L_idas:0.00458803552954165604	L_melissa:0.01953846829403277363):0.03495939024976266185):0.02271121115036011870	Warner_Mts:0.02200453675414559829	L_anna:0.02660064906732547904):0.0;
(Sierra_Nevada:0.00290959573979914692	(Warner_Mts:0.00513957687559652744	(L_idas:0.00350031948311780227	L_melissa:0.03043997716517583829):0.01446155336670793511):0.03589450602240071980	L_anna:0.01233415876874183886):0.0;
((Warner_Mts:0.01103042752085017265	(Sierra_Nevada:0.01992545512875444971	L_melissa:0.03290114961575762997):0.00673248747946175296):0.00554393165058109788	L_idas:0.01671673344193613103	L_anna:0.03904875174628983509):0.0;
(Sierra_Nevada:0.01205487117134467455	((L_idas:0.01145563407395708624	L_melissa:0.01464771072306667206):0.00613641869939053706	Warner_Mts:0.01885070428662374148):0.02946592677449261580	L_anna:0.02405115623143148917):0.0;
((L_idas:0.01109208215498105193	(Warner_Mts:0.00180794618998929399	L_melissa:0.03006300083285876404):0.00882385959169118377):0.02982355640954485396	Sierra_Nevada:0.00920439622434186984	L_anna:0.02411496993611702416):0.0;
(Sierra_Nevada:0.00645261665328301318	(Warner_Mts:0.01056827059745317487	(L_melissa:0.03009033686009545197	L_idas:0.00639690833380359043):0.02211837314635901192):0.02998076864029316016	L_anna:0.04279495206328635948):0.0;
(L_idas:0.01639305289012820202	(Sierra_Nevada:0.03069166295584848866	(L_melissa:0.03416659445839937553	Warner_Mts:0.01031507208363438219):0.01049177485736647875):0.01793797033457196141	L_anna:0.03528841150821255407):0.0;
(Sierra_Nevada:0.00521382661914903452	(Warner_Mts:0.01182904482778777619	(L_idas:0.01102520788055344134	L_melissa:0.02409718589526920612):0.00982535999771683849):0.03837282642213474954	L_anna:0.02829240475317939402):0.0;
(((L_idas:0.01755905334422031353	L_melissa:0.01736396767244136052):0.01311458381560048729	Sierra_Nevada:0.01780060417803692660):0.00937353569573658348	Warner_Mts:0.00571789137462756260	L_anna:0.08032556969792986612):0.0;
(Sierra_Nevada:0.01767384890512505718	((L_idas:0.01209511200231188147	L_melissa:0.02328309620546969300):0.01509028160671662191	Warner_Mts:0.01344682531597701444):0.04097025744025193511	L_anna:0.07247488627071115019):0.0;
(((L_melissa:0.02915086441619958030	Sierra_Nevada:0.00381871172660502942):0.01467516222282074477	L_idas:0.00394295527679024756):0.02621797285201775754	Warner_Mts:0.00000100000050002909	L_anna:0.03578852538144124129):0.0;
((L_melissa:0.02044274718867856652	Sierra_Nevada:0.01605942901245389562):0.01483153739566411659	(L_idas:0.01225754914698509203	Warner_Mts:0.03574940588979023948):0.00885934800195169875	L_anna:0.02582965922038014950):0.0;
(((Sierra_Nevada:0.01642941505828115697	L_melissa:0.03967070478665517264):0.01722294519409527450	Warner_Mts:0.04816458080961122379):0.00933376133495561998	L_idas:0.00260405585631625497	L_anna:0.04218099692963814262):0.0;
(L_idas:0.01429086037257311370	(Sierra_Nevada:0.00563272070619644152	(L_melissa:0.02262339487834159543	Warner_Mts:0.01830700276793640127):0.03418198723041809828):0.00984776641501262234	L_anna:0.01825968933020679849):0.0;
((L_idas:0.02868631589747220115	Warner_Mts:0.00873629032044449978):0.01218207186748532754	(L_melissa:0.04365267250028941753	Sierra_Nevada:0.00920558771697961575):0.00173626310323656756	L_anna:0.02368554196495566838):0.0;
(((L_idas:0.02030793901568332324	L_melissa:0.04187996620912718543):0.02589334526005258527	Sierra_Nevada:0.01013659576183457110):0.04631536143042370990	Warner_Mts:0.01550937758589035487	L_anna:0.03826143299198244557):0.0;
(L_idas:0.01043759889097212352	(Warner_Mts:0.00415867094684691310	(Sierra_Nevada:0.00000100000050002909	L_melissa:0.04234250191191404195):0.02555649805225874635):0.00313056524555715412	L_anna:0.05809999083115307411):0.0;
(Sierra_Nevada:0.00226235270778305485	((Warner_Mts:0.00981783952573856387	L_melissa:0.01314729589381177961):0.02566304570765013879	L_idas:0.01681371990458490479):0.05420906415684830643	L_anna:0.02278199705397270305):0.0;
(Warner_Mts:0.00786035704895275342	(Sierra_Nevada:0.00507875428355970913	(L_melissa:0.04214830086780500806	L_idas:0.00759023563203878142):0.00865485009583767846):0.01465995734139883752	L_anna:0.03856409959190042896):0.0;
(Sierra_Nevada:0.01902086112656010963	((L_idas:0.01224654033516162956	L_melissa:0.04225636900117347300):0.01067406595713637704	Warner_Mts:0.01554325931087062809):0.01947114817214187082	L_anna:0.01523286261173046122):0.0;
(Sierra_Nevada:0.02211957477262167446	(L_idas:0.01833567738317463947	(Warner_Mts:0.00444944911483801091	L_melissa:0.02627260459763849226):0.03107284362192490670):0.01011616836118481647	L_anna:0.03702411244870949109):0.0;
(Sierra_Nevada:0.01649188689466164759	(Warner_Mts:0.03316298757277833659	(L_idas:0.00816633007049698614	L_melissa:0.03005692301449215328):0.02234180583452364394):0.03016613988938934843	L_anna:0.02543975352997045539):0.0;
((Sierra_Nevada:0.02953207381287983185	(L_idas:0.01114894563577175333	L_melissa:0.03886592318219309755):0.02247327507476005667):0.01279794236275794139	Warner_Mts:0.01209182827210306989	L_anna:0.02107455025380245220):0.0;
((L_idas:0.02536941123947070859	L_melissa:0.03233473666989412909):0.01016952616907874571	(Sierra_Nevada:0.02870856821957951110	Warner_Mts:0.01194032147580846408):0.00860688256036256163	L_anna:0.04590911615589569200):0.0;
(Warner_Mts:0.00897160769511502407	(Sierra_Nevada:0.02210371611696596017	(L_idas:0.01165262799204633618	L_melissa:0.02828144473440771453):0.00980525574331408446):0.01311077555056438561	L_anna:0.03939103024603932829):0.0;
((Warner_Mts:0.00562003733097750108	(L_melissa:0.02391169141528750458	L_idas:0.00278864937615612559):0.01542208451699111742):0.00458441536842568286	Sierra_Nevada:0.01050116224762088525	L_anna:0.04053530569967565139):0.0;
(Sierra_Nevada:0.03681893489257304086	(L_idas:0.00953499050845015537	(L_melissa:0.02436799618822012986	Warner_Mts:0.00743013356992744053):0.00831020074349018804):0.04709294008630086903	L_anna:0.00438887881856500368):0.0;
(Sierra_Nevada:0.01796238757492992985	((L_melissa:0.07218492353029250241	Warner_Mts:0.00868396220159365143):0.00289287182779653746	L_idas:0.00286259602197866479):0.01879441208997444449	L_anna:0.02428486216481582846):0.0;
(Warner_Mts:0.00931374458617240455	((L_melissa:0.02398397880556424680	L_idas:0.01404790672316363724):0.00963825686685835549	Sierra_Nevada:0.02516176735939192749):0.05206972684164385551	L_anna:0.05207932079822744087):0.0;
((L_melissa:0.06353662483125982474	Warner_Mts:0.00616035856820090072):0.00214155782697671333	(Sierra_Nevada:0.01599876375625984906	L_idas:0.00402307540858857799):0.00285583154371697907	L_anna:0.02869843104309699466):0.0;
(L_idas:0.00484312684307834120	((L_melissa:0.04418242654865984359	Sierra_Nevada:0.01133569405340873262):0.01065886514136047021	Warner_Mts:0.01424033207707699374):0.00322023309781878939	L_anna:0.03262243402224740407):0.0;
(Sierra_Nevada:0.01321050059769207814	(Warner_Mts:0.01325983280984392894	(L_melissa:0.01327754659251484913	L_idas:0.00751254324069649572):0.03809831017904604517):0.01922636043832560634	L_anna:0.03525109020877906923):0.0;
(Sierra_Nevada:0.00902261903719792785	((Warner_Mts:0.00466147945149370836	L_melissa:0.01216974633096417832):0.04442373444118250664	L_idas:0.01324568854532594438):0.01862944588514457017	L_anna:0.02792827850088754060):0.0;
(Sierra_Nevada:0.01260420514599223940	(Warner_Mts:0.01225385355874518759	(L_idas:0.02965990875059024839	L_melissa:0.03113977368571414772):0.01917225516196545063):0.06197815428098149559	L_anna:0.05997397406851744106):0.0;
(Sierra_Nevada:0.02729597905820589296	((L_idas:0.03430738939151269790	L_melissa:0.02395598757268184789):0.03637704459989912764	Warner_Mts:0.01862545569710094551):0.03711529533555894128	L_anna:0.07061739070047558242):0.0;
(Sierra_Nevada:0.01453077668008215945	(L_idas:0.02243051237828610350	(L_melissa:0.01354762331603915487	Warner_Mts:0.01126921960608264286):0.05427629983916115036):0.13066125948677628776	L_anna:0.02408846773178476702):0.0;
(Sierra_Nevada:0.01982672145598548055	(Warner_Mts:0.01351040606693237889	(L_idas:0.02968855835644652885	L_melissa:0.02394544864186867045):0.01951698950617548889):0.01710201013487180552	L_anna:0.01780443042001979628):0.0;
(Sierra_Nevada:0.01054188161957920512	((L_idas:0.01561272566323400508	L_melissa:0.01959539267396282272):0.01795504947787688460	Warner_Mts:0.00896056430208942711):0.04464931845547338851	L_anna:0.01407147920076925324):0.0;
(((Warner_Mts:0.01907537930486545227	L_melissa:0.02130307198221542686):0.01202825397950179481	L_idas:0.02024219153609574037):0.00727389074037786305	Sierra_Nevada:0.01367350802641313298	L_anna:0.05453363332624364818):0.0;
(Sierra_Nevada:0.00997613511478977373	(L_idas:0.01238076920475011250	(L_melissa:0.02597069371694830583	Warner_Mts:0.00884754476423050759):0.01210988860580650833):0.04425717270421105493	L_anna:0.01773915053404321457):0.0;
(Sierra_Nevada:0.00800534148276355918	(L_melissa:0.02953614251834249180	(L_idas:0.01701968180111946768	Warner_Mts:0.01347101703073313485):0.00896852479282844381):0.01980403911589969507	L_anna:0.04968274957793637758):0.0;
((Warner_Mts:0.00384524391665551444	(L_idas:0.01312214718338264828	L_melissa:0.03540766083264400288):0.00748735132940471851):0.02256814435700124633	Sierra_Nevada:0.03414242975231446264	L_anna:0.04930083444020613020):0.0;
(Sierra_Nevada:0.00264970854194812805	((L_melissa:0.00956349146352548744	Warner_Mts:0.00528268626333145124):0.02438554864403396499	L_idas:0.01476755261687111472):0.02350717050893888840	L_anna:0.03607352938527167568):0.0;
(Sierra_Nevada:0.01528684564692738522	((L_idas:0.00161689749029575339	L_melissa:0.06199360368611262634):0.00889756530820312065	Warner_Mts:0.00687133723587648060):0.01804764896629535570	L_anna:0.02698200946843688428):0.0;
((Sierra_Nevada:0.01396056109331667190	(Warner_Mts:0.00185279734313993465	L_melissa:0.02189872076017719202):0.00880116398775502955):0.03153151835183813645	L_idas:0.00482070752239963877	L_anna:0.04527069707692735201):0.0;
(Sierra_Nevada:0.01872728292050692897	(Warner_Mts:0.01687064110050439866	(L_melissa:0.02380151328683440676	L_idas:0.00961976788205767298):0.00503030172364054597):0.05171482603555149077	L_anna:0.03483906703930665649):0.0;
(L_idas:0.02270847208924097610	(L_melissa:0.04869978418638783169	(Sierra_Nevada:0.03391927622633757883	Warner_Mts:0.01803840765312617056):0.00718507681715857549):0.02365510105220382936	L_anna:0.02665733408433068954):0.0;
(Sierra_Nevada:0.02204366448872478734	((L_idas:0.01391324652502344897	L_melissa:0.02208122513360293721):0.02455321337589324790	Warner_Mts:0.01360396619316093202):0.04734312663280513395	L_anna:0.02418695243673501388):0.0;
(Sierra_Nevada:0.00876765668638177127	((L_idas:0.01620479098237133722	L_melissa:0.03383397388668113459):0.02847122799474442745	Warner_Mts:0.01296419868942547821):0.02556922977118115947	L_anna:0.03758540555022470142):0.0;
((L_melissa:0.06231811736953581787	(L_idas:0.00469421490123995717	Warner_Mts:0.02202085040894945223):0.01200799691408786091):0.07446812433459876202	Sierra_Nevada:0.01439066082101189865	L_anna:0.05175908917900312600):0.0;
(Warner_Mts:0.01312656357839686941	(Sierra_Nevada:0.02812229640107472006	(L_idas:0.00910144525754191802	L_melissa:0.01183103669830708193):0.02348106574071953320):0.00290963068673432464	L_anna:0.04395758218252769634):0.0;
(Sierra_Nevada:0.00000100000050002909	(L_melissa:0.04673534402997658183	(Warner_Mts:0.00264337554898692135	L_idas:0.03863008042882728338):0.03427150831962046118):0.03811599562181612610	L_anna:0.05486494700121062607):0.0;
((L_melissa:0.04857720366698101838	L_idas:0.01285453730039763307):0.02104799242695307507	(Sierra_Nevada:0.02111485389289486161	Warner_Mts:0.01756143530135756761):0.01530845757211041561	L_anna:0.04891279504394416278):0.0;
((Warner_Mts:0.03940421469176051683	L_melissa:0.04123246939406396278):0.02304643730571669102	(L_idas:0.00915571860406645503	Sierra_Nevada:0.02240115479728299261):0.00986237925516499428	L_anna:0.03693487075334461744):0.0;
((L_idas:0.00586082917409953483	(Warner_Mts:0.01167522894900412979	L_melissa:0.04611822314561800362):0.01379948055761594065):0.00717439696748410887	Sierra_Nevada:0.00700194838965665072	L_anna:0.03942576929901218941):0.0;
(Sierra_Nevada:0.00446526756615585590	(Warner_Mts:0.01312880536281877536	(L_melissa:0.03030225138165173332	L_idas:0.01317796062435392171):0.02426472922785313097):0.06947166387598673054	L_anna:0.01247122504646916256):0.0;
(Warner_Mts:0.01057089073660001308	(Sierra_Nevada:0.00658278884790906415	(L_idas:0.01794320136274875702	L_melissa:0.02353026980643150093):0.01511150046471576233):0.01849305744363421294	L_anna:0.06974717971258376226):0.0;
(Sierra_Nevada:0.02124419885584620873	(Warner_Mts:0.00930454815310359680	(L_idas:0.01152781543607752333	L_melissa:0.04974856593283194517):0.02544684164365988363):0.01464787520400101170	L_anna:0.04156491945125962567):0.0;
((L_melissa:0.02375688367349694866	L_idas:0.01666535785962652838):0.01361374489572726026	(Sierra_Nevada:0.01686794657081679139	Warner_Mts:0.02489978770231827954):0.00534146213458187510	L_anna:0.03918088588800811012):0.0;
(Sierra_Nevada:0.01825403745339308770	(Warner_Mts:0.00933905562697379815	(L_idas:0.01967213925632464028	L_melissa:0.01879492153951895644):0.00800900625498148638):0.02057678782372048681	L_anna:0.05030272895645980513):0.0;
(Sierra_Nevada:0.01852917854079925986	(Warner_Mts:0.00422688577973160794	(L_melissa:0.04790357314988471366	L_idas:0.01573491802239100970):0.02213821973063626741):0.03675560600272997219	L_anna:0.03477101685608194326):0.0;
((Sierra_Nevada:0.02383597873047217652	(L_melissa:0.03898598287541438223	Warner_Mts:0.02282505597785105741):0.00565202657683135361):0.01706860184813846146	L_idas:0.01395053990914791632	L_anna:0.05583866611925637768):0.0;
(Sierra_Nevada:0.01146420356396082516	(Warner_Mts:0.01634742358404587398	(L_melissa:0.02241689104576418193	L_idas:0.01064846610237294919):0.02503455722331681885):0.03645333817196113463	L_anna:0.02006099808709229868):0.0;
((L_idas:0.00792207738358710958	(L_melissa:0.02563667451728027236	Warner_Mts:0.01223457998322232017):0.06280758874512172574):0.03539725217133240370	Sierra_Nevada:0.01018705450785000431	L_anna:0.02767748767760376538):0.0;
((Sierra_Nevada:0.02545319858452032777	L_melissa:0.03457603099629052296):0.01241610765705012005	(Warner_Mts:0.04593057900209811945	L_idas:0.00247817997507048795):0.02824934243480336019	L_anna:0.04915166934882891220):0.0;
(Warner_Mts:0.02124575766247164058	(Sierra_Nevada:0.01653524171920298450	(L_melissa:0.01064250810872063337	L_idas:0.00656956789975704503):0.01992687288483131758):0.00420217547238602943	L_anna:0.01738186446337904728):0.0;
((Warner_Mts:0.03395693487121587834	(L_idas:0.00788217423652818466	L_melissa:0.02939418186807692471):0.00775058244811433102):0.01290104761457441969	Sierra_Nevada:0.02907059080103736523	L_anna:0.02201336726785658310):0.0;
((Sierra_Nevada:0.01650211273643001353	L_melissa:0.03189363602024999217):0.02128820562697933405	(L_idas:0.01064695811910110895	Warner_Mts:0.01739868760987245758):0.01409922532240771333	L_anna:0.01928945676438751505):0.0;
(Sierra_Nevada:0.02066096107378378316	(Warner_Mts:0.02343059358540500181	(L_melissa:0.04031526318649445578	L_idas:0.00416306404401077697):0.02327333796149758799):0.02559368500788990544	L_anna:0.05013464223849407181):0.0;
(Sierra_Nevada:0.02066096107378378316	(Warner_Mts:0.02343059358540500181	(L_melissa:0.04031526318649445578	L_idas:0.00416306404401077697):0.02327333796149758799):0.02559368500788990544	L_anna:0.05013464223849407181):0.0;
(Sierra_Nevada:0.02066096107378378316	(Warner_Mts:0.02343059358540500181	(L_melissa:0.04031526318649445578	L_idas:0.00416306404401077697):0.02327333796149758799):0.02559368500788990544	L_anna:0.05013464223849407181):0.0;
(Sierra_Nevada:0.00909292930363611758	(L_idas:0.01640869318234029414	(Warner_Mts:0.01070760598541280716	L_melissa:0.03381366074135877531):0.02446607773293945839):0.03083114046573577280	L_anna:0.04674128326221608370):0.0;
(Sierra_Nevada:0.01926881464095894433	((Warner_Mts:0.02701209538744353891	L_melissa:0.03196254990573189902):0.05430999819357738151	L_idas:0.01437041414870039203):0.00919418683402585708	L_anna:0.04952416710118279219):0.0;
(Sierra_Nevada:0.00186038061395154327	(L_idas:0.02553635524156181238	(Warner_Mts:0.02874797111554867890	L_melissa:0.01990672241183086277):0.02075947240386153206):0.13581882351243249052	L_anna:0.01672088108821252056):0.0;
((L_melissa:0.04508042901612122760	(Warner_Mts:0.02480424546550241000	L_idas:0.02311231659974015765):0.00632264701663369250):0.02647719327571675801	Sierra_Nevada:0.02235685395012929413	L_anna:0.03832740000625568799):0.0;
(Sierra_Nevada:0.02632768803367451643	(Warner_Mts:0.00799178193036788505	(L_melissa:0.02474305138644020477	L_idas:0.03534133463758531296):0.02001355409368989202):0.02414596872904550828	L_anna:0.04702891246577857454):0.0;
(Sierra_Nevada:0.00151120614548148858	(Warner_Mts:0.03149943813330462195	(L_melissa:0.05196291647914010048	L_idas:0.00787990513356870079):0.02166008476633742713):0.01656828098602730615	L_anna:0.01450154189656739125):0.0;
(Sierra_Nevada:0.00087964481306291350	(Warner_Mts:0.01385154921886377032	(L_idas:0.01177287288754525797	L_melissa:0.02567907136010182112):0.01604975883272057730):0.04052130705954842121	L_anna:0.03218540032159065978):0.0;
(Sierra_Nevada:0.01198867776989976687	((Warner_Mts:0.01327643896114633418	L_melissa:0.02431971304809314727):0.03086163734516009227	L_idas:0.02986265674611490381):0.04000792232241714291	L_anna:0.03695267523742058746):0.0;
(Sierra_Nevada:0.01974370563382074617	(L_idas:0.01095309176063745220	(L_melissa:0.02672155921835203327	Warner_Mts:0.01251041012995751309):0.01086030960483180645):0.03087213147857086754	L_anna:0.04178652718488343187):0.0;
(Warner_Mts:0.00284950663510153985	(L_idas:0.02119846870151927479	(L_melissa:0.02951654076389840717	Sierra_Nevada:0.01063582668545373124):0.00463697926224772121):0.01087354877379758007	L_anna:0.02224380285161734958):0.0;
(Sierra_Nevada:0.01278320095536618003	((L_melissa:0.01012758658598568277	Warner_Mts:0.00911416480345462153):0.01602911120949722726	L_idas:0.04034688179269898395):0.01903107919342779050	L_anna:0.03516124555125765827):0.0;
(Warner_Mts:0.00665350532770001002	((L_idas:0.00896538318461178804	L_melissa:0.03915401608487116547):0.01373550370917206095	Sierra_Nevada:0.02617136970013933875):0.01941059121799014811	L_anna:0.05321849606897031959):0.0;
(Sierra_Nevada:0.01572420976131784845	(L_idas:0.01638283896678029150	(L_melissa:0.03377970497429150926	Warner_Mts:0.00729880541239340524):0.01636686891118301068):0.02276539942731191368	L_anna:0.04279605951594112057):0.0;
(Sierra_Nevada:0.00592118585420060677	((Warner_Mts:0.00711491117391714091	L_melissa:0.01660001708644763194):0.02326919490780908484	L_idas:0.00486566394974543865):0.03399345714802862184	L_anna:0.02081332417293377604):0.0;
(Sierra_Nevada:0.00627336915882350556	(Warner_Mts:0.01749844353101073086	(L_melissa:0.02218912301463131162	L_idas:0.00918536225880391480):0.01766911561818846829):0.03947082562768458591	L_anna:0.02148572687369769071):0.0;
((L_melissa:0.03900864261276834610	L_idas:0.01317548171768193749):0.01420172102391206378	(Warner_Mts:0.02487166785381381140	Sierra_Nevada:0.03280093870044223370):0.00314846205333430430	L_anna:0.05774872315791790972):0.0;
((Sierra_Nevada:0.02277689275259341117	(L_idas:0.00595424506073897238	L_melissa:0.02454898362362046768):0.03928121181864930450):0.01309003776426436762	Warner_Mts:0.00384198775408820361	L_anna:0.03731866162402250331):0.0;
((Warner_Mts:0.02170700053364362642	(L_idas:0.01454267270639833347	L_melissa:0.01500837673149679578):0.01335689220388168973):0.01136859222656300128	Sierra_Nevada:0.01894905837986824923	L_anna:0.05037270076436359961):0.0;
(Sierra_Nevada:0.02181635432574779987	((Warner_Mts:0.01621107717117834662	L_melissa:0.03324604618054802924):0.00773771173946986857	L_idas:0.01307976048373789626):0.04200062322512694568	L_anna:0.04098357136370395920):0.0;
(Sierra_Nevada:0.00885680046019057463	((L_idas:0.02179979145910971444	L_melissa:0.02651189248603951637):0.00948272480747569015	Warner_Mts:0.00790103974434550743):0.02818029722950748939	L_anna:0.03609394296759717985):0.0;
(Sierra_Nevada:0.00873718164805089431	(Warner_Mts:0.01259825229329985564	(L_idas:0.01080220968018074518	L_melissa:0.04789038663202210833):0.00489538851097446291):0.05294266642595886474	L_anna:0.02057102338158150329):0.0;
(Sierra_Nevada:0.01690469690812948858	((Warner_Mts:0.01202267961193277147	L_idas:0.00818349718353454485):0.00492619112850930987	L_melissa:0.01048976988073019485):0.02402254555958870455	L_anna:0.03641872995161024584):0.0;
(Warner_Mts:0.00339687719174521299	(Sierra_Nevada:0.01796846336586413462	(L_idas:0.00188042347111841163	L_melissa:0.01939858614869824013):0.03522940027069092900):0.01640010488569089778	L_anna:0.03237895361500778280):0.0;
((Sierra_Nevada:0.00347584286794419160	(L_idas:0.01585409236937026373	L_melissa:0.03795201698028073667):0.02062993440313462198):0.00325791118310424536	Warner_Mts:0.01049190346436172649	L_anna:0.05730555500451740836):0.0;
(L_idas:0.00693072350422788922	((L_melissa:0.03216416915396250881	Warner_Mts:0.00608056985637309231):0.01038608312431873668	Sierra_Nevada:0.01241791124925987165):0.01264803884062705268	L_anna:0.05190637347283553332):0.0;
(Sierra_Nevada:0.00733861179984995199	((Warner_Mts:0.01010985024139858524	L_melissa:0.01159085300651711836):0.00367797028869048604	L_idas:0.00766003263899104302):0.06259757352437934907	L_anna:0.03087099403202021516):0.0;
(Warner_Mts:0.00894603125396093227	((L_melissa:0.01379686626448343653	L_idas:0.00876010907543922461):0.00502924375673244068	Sierra_Nevada:0.01531419056547098610):0.00671322100913294972	L_anna:0.03829354967685732331):0.0;
((Sierra_Nevada:0.02120902858672033334	Warner_Mts:0.05334973630168349940):0.00795277528406004852	(L_melissa:0.01799576097422069670	L_idas:0.00462952933218896065):0.03575853346546967876	L_anna:0.02638074253683943618):0.0;
((Warner_Mts:0.00375210322456742424	Sierra_Nevada:0.02004512632792538468):0.01048228871416924043	(L_melissa:0.05133464943759259019	L_idas:0.00136803850999098154):0.02251047536169423907	L_anna:0.03543456220225838643):0.0;
(((L_idas:0.00783790517648031218	L_melissa:0.04179444307072965187):0.02091028575219100460	Warner_Mts:0.01170949925359910000):0.04114175547517915504	Sierra_Nevada:0.00000100000050002909	L_anna:0.01925240237844281707):0.0;
(Sierra_Nevada:0.00000100000050002909	((L_melissa:0.02772628941529617363	Warner_Mts:0.00310035095701928021):0.00625582394922429182	L_idas:0.01044522559986120827):0.01586650858208690784	L_anna:0.02271135546911526651):0.0;
((Sierra_Nevada:0.02892390934773883537	Warner_Mts:0.00785878302386248256):0.01216543018642817289	(L_melissa:0.04639422113115782009	L_idas:0.00851169608953990416):0.01118581005041400719	L_anna:0.02242887899184889400):0.0;
(Warner_Mts:0.08133166988967500954	(Sierra_Nevada:0.04189395773165905529	(L_melissa:0.01900020909783011261	L_idas:0.00763914690417889005):0.02361863692660117961):0.02826354856449293795	L_anna:0.01935659044031729989):0.0;
((L_idas:0.00696310602343406214	Warner_Mts:0.00249173678677815438):0.05801712200013391108	(L_melissa:0.03888570508639549450	Sierra_Nevada:0.02678385895555087867):0.04306057536177574502	L_anna:0.02811747549555190448):0.0;
(L_idas:0.02342843819938853281	(Sierra_Nevada:0.04470328218830573602	(L_melissa:0.02258781476237809241	Warner_Mts:0.00263742041201217364):0.01749936305691412661):0.02312431232016760527	L_anna:0.03393485881733311615):0.0;
((Sierra_Nevada:0.00923584783204010190	(L_melissa:0.03111917643953978838	Warner_Mts:0.00319366572642406027):0.01118670815742327414):0.00715049370788742485	L_idas:0.00346264410488200799	L_anna:0.02316507256960498654):0.0;
((L_idas:0.01017631601534158166	(L_melissa:0.02142727465542386064	Warner_Mts:0.01909019196608045810):0.01248300773994435141):0.01665623625794951032	Sierra_Nevada:0.01543821792205983014	L_anna:0.06354621450188367715):0.0;
(L_idas:0.00752542070658652942	(L_melissa:0.04087436778104670820	(Warner_Mts:0.03751200780173757909	Sierra_Nevada:0.01071255733326802705):0.00559303745710999344):0.00375606236294719455	L_anna:0.03352938806709258174):0.0;
((L_idas:0.06306793994128760683	(L_melissa:0.02016761233263461919	Warner_Mts:0.03913360747882267676):0.01133105025576463046):0.06650452001970505456	Sierra_Nevada:0.02123577918161308892	L_anna:0.01746611605292517494):0.0;
(Sierra_Nevada:0.01975763359633653238	(Warner_Mts:0.03001185746353924461	(L_melissa:0.02744121622388459233	L_idas:0.02079121342880292309):0.02942734489517998334):0.00748179241537859970	L_anna:0.01962857082819087495):0.0;
(L_idas:0.01240951400694851985	(L_melissa:0.06885114844954692837	(Sierra_Nevada:0.02097794143701778649	Warner_Mts:0.01471996291609370573):0.00717624866453870237):0.01088087398802756005	L_anna:0.06712760070544750157):0.0;
((Warner_Mts:0.01562899092270527215	(L_idas:0.04745822981558189824	L_melissa:0.05421436160500908014):0.01463104261842971578):0.02336857761694470861	Sierra_Nevada:0.00837715854270880411	L_anna:0.02253398644064708717):0.0;
((L_melissa:0.01908816417400800713	Sierra_Nevada:0.04107220590852213998):0.02752279667131657739	(L_idas:0.00000100000050002909	Warner_Mts:0.02685889920424962968):0.02861894125319845023	L_anna:0.04416288820377151092):0.0;
(Sierra_Nevada:0.01449939402814423919	((L_melissa:0.02049937173789768974	Warner_Mts:0.03349935790980874961):0.01543070917232131078	L_idas:0.01940338222178688080):0.03334736622315453980	L_anna:0.03225174541527963540):0.0;
(L_melissa:0.05529432286339848457	(L_idas:0.01251995441459584704	(Sierra_Nevada:0.01615513981734903806	Warner_Mts:0.04032113327014296561):0.01409741268556592361):0.01669283371177835568	L_anna:0.03202969031112187087):0.0;
((L_melissa:0.05996322432732007629	(Warner_Mts:0.00453551034496360583	Sierra_Nevada:0.01469730379411947688):0.01684864598532368613):0.00671902403722689830	L_idas:0.01331366790247966864	L_anna:0.03967113940485809259):0.0;
(Sierra_Nevada:0.01363584975753259418	((L_idas:0.02695990587363773089	Warner_Mts:0.00135444561181675776):0.01024530945365028159	L_melissa:0.04191779060547883712):0.02831596164827713397	L_anna:0.04903320545942387726):0.0;
(Sierra_Nevada:0.02164300907610012051	(L_idas:0.00294822203085482425	(Warner_Mts:0.01584630024384516347	L_melissa:0.01572178890912444282):0.01047773674049897255):0.02119694433231817873	L_anna:0.01334484651625195313):0.0;
(Sierra_Nevada:0.01637838282627278666	(Warner_Mts:0.02611889011813649589	(L_melissa:0.03658627496504267967	L_idas:0.01277960634517874734):0.05373963221560799919):0.01077284652926861243	L_anna:0.02838711769605630278):0.0;
((L_idas:0.02078369654764820537	(L_melissa:0.02230343367505886396	Sierra_Nevada:0.00756455524022749300):0.01333657981791164238):0.01404540295896665805	Warner_Mts:0.00790922505268416322	L_anna:0.06010489737135762955):0.0;
((Warner_Mts:0.01475324565683704646	Sierra_Nevada:0.01289671329758811449):0.01010690578234339949	(L_idas:0.00413036513087475850	L_melissa:0.01301280428909066221):0.03829406955256756812	L_anna:0.03381480045909833476):0.0;
(Sierra_Nevada:0.00196358219027813023	((L_melissa:0.00793009113824255825	L_idas:0.04260864046855368514):0.04519814229467700867	Warner_Mts:0.02044589181283561902):0.05823210867507599281	L_anna:0.02544996944685518417):0.0;
((L_idas:0.00623480471272795916	(L_melissa:0.02889406406733095040	Sierra_Nevada:0.02078752865474577105):0.01288651482510465816):0.02206345465157955738	Warner_Mts:0.00867386188359658972	L_anna:0.02930436086573369805):0.0;
(Sierra_Nevada:0.01390118575411627283	(Warner_Mts:0.00845777104084103996	(L_idas:0.00103637734272220804	L_melissa:0.02323037152720482459):0.00665357548634169706):0.02525667792963975922	L_anna:0.04055601336025119186):0.0;
(Warner_Mts:0.00884882732531369967	((L_melissa:0.01252443405281033692	Sierra_Nevada:0.01601014488290700144):0.03227888627328655974	L_idas:0.00490383049866177211):0.00828606833833632310	L_anna:0.05792785714613294529):0.0;
(Warner_Mts:0.00956921671988085303	((L_melissa:0.03100559012239048964	L_idas:0.00940943869132082264):0.03187479336543793534	Sierra_Nevada:0.01225544808739873967):0.00381556414051414071	L_anna:0.02666839936821397902):0.0;
(Sierra_Nevada:0.01849046669107652641	((L_melissa:0.01736879398380990550	L_idas:0.02525411370179336465):0.03681834001559964459	Warner_Mts:0.02272651660789437589):0.01372774394130846579	L_anna:0.06092052525150408460):0.0;
((L_melissa:0.03147018549969961276	(L_idas:0.01856109088403194371	Warner_Mts:0.01864058614616170492):0.00983051916597326055):0.04261992586158312724	Sierra_Nevada:0.00646384287516625199	L_anna:0.01121237841280885335):0.0;
(Sierra_Nevada:0.01032448895040258968	(L_melissa:0.01483980779778286581	(L_idas:0.02345335145931945822	Warner_Mts:0.01510193995111426546):0.00239926113616307580):0.03514186408785011095	L_anna:0.03661106538029831881):0.0;
(((Warner_Mts:0.01302690234127359091	L_melissa:0.04017875545446586427):0.01169681692202377034	L_idas:0.00867387811565275939):0.02807309671005414620	Sierra_Nevada:0.02583470755919474102	L_anna:0.05874622368977854003):0.0;
((L_idas:0.02800331941498533303	(L_melissa:0.01251905739357219577	Warner_Mts:0.00779759693148698949):0.02653858431662890760):0.03806773279242298136	Sierra_Nevada:0.01182766763941209449	L_anna:0.06662577916241289866):0.0;
((L_idas:0.01955613527570927018	(L_melissa:0.04780536903624566653	Warner_Mts:0.01994926568426705349):0.00645572657498726457):0.01397085663389890410	Sierra_Nevada:0.02350304616324608992	L_anna:0.02595362630078006105):0.0;
(Sierra_Nevada:0.01276514041787102025	(L_idas:0.01083634769595319576	(L_melissa:0.01857437346083109717	Warner_Mts:0.04597589926280163525):0.00955648298791878133):0.06070311463756163095	L_anna:0.01716103864077133528):0.0;
((L_idas:0.00976406134637580747	(Warner_Mts:0.01847328711040673033	L_melissa:0.01628415882452692587):0.01234431606842972470):0.04326885909844933181	Sierra_Nevada:0.00508042375790076269	L_anna:0.01872534595165019355):0.0;
(Sierra_Nevada:0.01267268392104040423	(L_idas:0.00647392803610348597	(Warner_Mts:0.00692020973122512220	L_melissa:0.01564439803762551762):0.00872101267130360146):0.06623967566537675156	L_anna:0.01193955083947049849):0.0;
(Sierra_Nevada:0.01432510432805476040	((L_idas:0.01415987619672432959	L_melissa:0.01727672966245711803):0.00412891314075698040	Warner_Mts:0.00922803263721892579):0.01284876587040038355	L_anna:0.07402125267025552735):0.0;
(Sierra_Nevada:0.00441735812066119168	((Warner_Mts:0.01642381537325708629	L_melissa:0.01660758163996878256):0.02140337069389401659	L_idas:0.01603834440027053845):0.01716664765645697574	L_anna:0.02879356873147176366):0.0;
(((Warner_Mts:0.02795514081040588461	L_melissa:0.04356238742063761604):0.01806198537251877886	L_idas:0.02399846101190283160):0.01140305053244318814	Sierra_Nevada:0.01249456382020581145	L_anna:0.05090255735315694224):0.0;
(Warner_Mts:0.02745777013417331422	((Sierra_Nevada:0.01137358693149417149	L_melissa:0.03073513686755031601):0.01123144604423147869	L_idas:0.01623451980164060046):0.01354806418214994125	L_anna:0.03591752241906652487):0.0;
(Sierra_Nevada:0.00324726589839992785	((Warner_Mts:0.01654539073338513744	L_melissa:0.00779959474154490878):0.02620658919359229386	L_idas:0.00434140716009909135):0.13841816788089825185	L_anna:0.00913953524251304335):0.0;
((Warner_Mts:0.02848935597839042169	(Sierra_Nevada:0.01643145858501914025	L_melissa:0.06904802423815979695):0.01028079950019187769):0.00475171510626762328	L_idas:0.02184334028459617577	L_anna:0.02575251198551489762):0.0;
(Sierra_Nevada:0.01010252361568530870	(Warner_Mts:0.00478680157412627628	(L_melissa:0.02150120540677553233	L_idas:0.01281244548752255574):0.00813203516043746466):0.04580485667536056404	L_anna:0.02331464095114037932):0.0;
(Sierra_Nevada:0.01176362839851894347	(Warner_Mts:0.02132889872074762369	(L_idas:0.00926140507878008522	L_melissa:0.02408658672079739410):0.00943836422247790185):0.06344381364811278734	L_anna:0.01068373193149645302):0.0;
(Sierra_Nevada:0.00324425133490560506	(L_idas:0.01704015591065827923	(Warner_Mts:0.02579798342483040352	L_melissa:0.01685985594714634397):0.01739013568091820477):0.09194103721764079751	L_anna:0.02923584222463274790):0.0;
(Sierra_Nevada:0.00917264894074268367	((Warner_Mts:0.01231284874910268737	L_melissa:0.00319647911220185101):0.05069349504563747805	L_idas:0.00215277591514087194):0.07348493827216882879	L_anna:0.01312299545361690634):0.0;
(((L_idas:0.00368208110440395621	L_melissa:0.02986697460881442695):0.01753589877687437501	Warner_Mts:0.00413127781296251592):0.06881667690336365495	Sierra_Nevada:0.00670715785991880722	L_anna:0.02416377718496783705):0.0;
(Sierra_Nevada:0.00920478566194370129	(L_idas:0.02577489437508865763	(Warner_Mts:0.00906280907092563495	L_melissa:0.03663250213244739761):0.00718109970929914181):0.01904200945277941329	L_anna:0.03505176028406396110):0.0;
(Sierra_Nevada:0.00634116105401151282	((L_melissa:0.01741148614463425975	Warner_Mts:0.00770910221911174157):0.01274836517427744426	L_idas:0.00760696776331224248):0.02438654757081803320	L_anna:0.02071078984451012184):0.0;
(Warner_Mts:0.00743427475710610464	(Sierra_Nevada:0.00337092181056768960	(L_melissa:0.01520038341491466473	L_idas:0.01901396474585957674):0.01354773780403275771):0.00417214614737753103	L_anna:0.03014414105308652059):0.0;
(Sierra_Nevada:0.01140390514779140302	(L_idas:0.00842692913750900559	(Warner_Mts:0.00607136335887807372	L_melissa:0.01567117222894116174):0.04124426347638663476):0.02990282798134251754	L_anna:0.04296128322028605617):0.0;
(L_idas:0.01750313495119063673	((L_melissa:0.01530067435465111599	Warner_Mts:0.01460898122721739599):0.02692338066344097253	Sierra_Nevada:0.00921613199331288747):0.03545769607291122255	L_anna:0.05386244380728029413):0.0;
(L_idas:0.00936600008072191285	(Sierra_Nevada:0.02035290087156241268	(Warner_Mts:0.00291330778545226743	L_melissa:0.03692050624622850857):0.01932212811010278544):0.01326097445594643688	L_anna:0.07612922462610888230):0.0;
(L_idas:0.02072437182240550319	((L_melissa:0.02305970689752330494	Warner_Mts:0.01782040236165047947):0.02890509643664980824	Sierra_Nevada:0.00562413396871380786):0.02924170113475692279	L_anna:0.03458008431234561864):0.0;
(Sierra_Nevada:0.01243452015778036442	(L_idas:0.01440574854901349212	(Warner_Mts:0.00765501532503445881	L_melissa:0.01676004632226423333):0.02126642578569943459):0.00530204703098663410	L_anna:0.02762923951297927005):0.0;
(Sierra_Nevada:0.00334263688025447474	(L_idas:0.01482127899753716595	(Warner_Mts:0.02201429788131355203	L_melissa:0.01117915576279614881):0.02654889204357955071):0.04571475959275021067	L_anna:0.01301216963033365731):0.0;
(Sierra_Nevada:0.00334263688025447474	(L_idas:0.01482127899753716595	(Warner_Mts:0.02201429788131355203	L_melissa:0.01117915576279614881):0.02654889204357955071):0.04571475959275021067	L_anna:0.01301216963033365731):0.0;
(Sierra_Nevada:0.00334263688025447474	(L_idas:0.01482127899753716595	(Warner_Mts:0.02201429788131355203	L_melissa:0.01117915576279614881):0.02654889204357955071):0.04571475959275021067	L_anna:0.01301216963033365731):0.0;
(Sierra_Nevada:0.00798833902640123071	(L_melissa:0.02283416815446367293	(Warner_Mts:0.02018147578713472626	L_idas:0.00922457704572934856):0.00456605186067520017):0.01917622478245377751	L_anna:0.01239568656604368019):0.0;
(Sierra_Nevada:0.01223023242813991128	(L_idas:0.01711931691941755151	(L_melissa:0.02625330058480985010	Warner_Mts:0.02905059868595922731):0.02166399466894016260):0.05493344764715930861	L_anna:0.05047397219902460819):0.0;
(Sierra_Nevada:0.03372926721521345844	((L_melissa:0.06104676648117630250	Warner_Mts:0.01168023992580386958):0.02658983208905785212	L_idas:0.01207476604089539537):0.02624348479523010494	L_anna:0.02236000528386311234):0.0;
((L_idas:0.01318418233678164686	(L_melissa:0.02150809385039292171	Warner_Mts:0.03395522476482875501):0.01566555090929734606):0.02701004134066969237	Sierra_Nevada:0.00016925826287277678	L_anna:0.06772878249516357807):0.0;
((Warner_Mts:0.01799854604237800457	(L_melissa:0.03133911578752679450	L_idas:0.02350559014474185721):0.02782355540182791798):0.03945141214260795143	Sierra_Nevada:0.01023498602613242582	L_anna:0.04287801918046275224):0.0;
((Warner_Mts:0.02858131000874002473	(L_idas:0.00625397965080928733	L_melissa:0.06080916412342995264):0.02789669933089305304):0.02220790438960868959	Sierra_Nevada:0.01482391827307334535	L_anna:0.02081945574224515136):0.0;
(((L_idas:0.00732682832047348246	L_melissa:0.03287027699749576343):0.01510706147673994935	Sierra_Nevada:0.03935793141953693175):0.05294415273988964388	Warner_Mts:0.03637745209645954630	L_anna:0.02518542282572281549):0.0;
(Sierra_Nevada:0.00769971254290420255	(L_idas:0.01998957935959937149	(L_melissa:0.03127406623179296991	Warner_Mts:0.01127616857255268890):0.00359924481176519644):0.03768384414023400603	L_anna:0.04101135058194042837):0.0;
(Sierra_Nevada:0.00823201719746896078	(L_idas:0.02203316815921314148	(Warner_Mts:0.01014761132457979269	L_melissa:0.01058813600173917971):0.02472786474638798832):0.03359481926637170740	L_anna:0.01705428894507877990):0.0;
(Sierra_Nevada:0.00364604419558699861	(Warner_Mts:0.00885604150817354517	(L_idas:0.00611150065293581193	L_melissa:0.02789505424848781612):0.03756781917271483084):0.03254723678333953235	L_anna:0.03170326098679795285):0.0;
(Sierra_Nevada:0.01160974038078765175	(L_idas:0.01374910034907831161	(Warner_Mts:0.02161388359636863196	L_melissa:0.03003457131540394204):0.00820177951118524450):0.07702314982531877074	L_anna:0.02104459009355253568):0.0;
(((L_idas:0.00947230957609031775	L_melissa:0.04478450451528246529):0.00869841390406653030	Warner_Mts:0.00124816010140934392):0.00002081403939801736	Sierra_Nevada:0.03275165621266304394	L_anna:0.07268684288791565917):0.0;
(Sierra_Nevada:0.00469673823182951283	((L_idas:0.00951033585303664650	L_melissa:0.01866693309405076384):0.01755555426358626839	Warner_Mts:0.01722101113904955100):0.02336067469377452535	L_anna:0.01722923475970467022):0.0;
(L_idas:0.01575674586917913053	(Sierra_Nevada:0.02996440386902092523	(Warner_Mts:0.01381364832728247671	L_melissa:0.03846482327453756844):0.00483014874293593351):0.01298015305463584915	L_anna:0.03429982970248673935):0.0;
(Sierra_Nevada:0.01725406873922519235	(L_idas:0.01048528635723554314	(Warner_Mts:0.04279027959610818416	L_melissa:0.03501264054574045048):0.01097504992809088774):0.03233566194102067970	L_anna:0.03975638861063541390):0.0;
(((L_idas:0.00966758890189553521	L_melissa:0.03122471191266238538):0.03701469965437746701	Warner_Mts:0.01004115766591985766):0.01915800651549953368	Sierra_Nevada:0.00736502899961487874	L_anna:0.02242570803319487993):0.0;
(((L_idas:0.01469607810533841118	L_melissa:0.02348856556781739324):0.01678119601567625713	Sierra_Nevada:0.01689324711017916106):0.01192825513818962166	Warner_Mts:0.00900926922620938139	L_anna:0.02388567413528721109):0.0;
(Sierra_Nevada:0.01924674129536299572	(L_idas:0.01166004493315177769	(L_melissa:0.01078653862022352881	Warner_Mts:0.02084861761247018552):0.01361679696946550659):0.01810668401283830817	L_anna:0.04242713939838324566):0.0;
((L_melissa:0.03211787637024802328	(Sierra_Nevada:0.02790137918537086842	Warner_Mts:0.01851109500918429740):0.01052281164093849149):0.01182031517247251161	L_idas:0.01462775870815246834	L_anna:0.02592730925724455113):0.0;
(((L_idas:0.00298121720657064729	L_melissa:0.04185008077335962418):0.00829097092165545328	Warner_Mts:0.02911385955889640720):0.03390694109109414905	Sierra_Nevada:0.01233029371136088424	L_anna:0.05012235095162356768):0.0;
(((L_melissa:0.04073705697481110749	Warner_Mts:0.01784097494009791521):0.00589554761050579620	Sierra_Nevada:0.01864660920742753497):0.00908692856641484144	L_idas:0.01325944010466937641	L_anna:0.04723564314841947193):0.0;
(Sierra_Nevada:0.01838197881272437412	(L_idas:0.01901660033744894882	(Warner_Mts:0.02313284607480152466	L_melissa:0.01625230341007920243):0.01621538482492983213):0.01190589678132229420	L_anna:0.09167632603778233524):0.0;
(Sierra_Nevada:0.02376167426060986701	((Warner_Mts:0.00713552497706961084	L_melissa:0.01337010738294688687):0.02165025518536631277	L_idas:0.01314579907023655757):0.01670435099511120500	L_anna:0.02239823347813789042):0.0;
(Sierra_Nevada:0.00611574043592768863	((L_melissa:0.00923417622339168728	Warner_Mts:0.04031485024233496389):0.01395585746777896693	L_idas:0.01482336806974507946):0.02622893584897512120	L_anna:0.03623079280025773979):0.0;
(Sierra_Nevada:0.01535242667575943687	(Warner_Mts:0.01232231092608856125	(L_idas:0.01477016869406811567	L_melissa:0.04734033208914615459):0.02947357319843562848):0.03993141784137749228	L_anna:0.05677629342766556814):0.0;
((L_idas:0.02437705581561983026	L_melissa:0.01456988999728152032):0.01774113143187129940	(Warner_Mts:0.01264038133056466506	Sierra_Nevada:0.01834328828984864435):0.02913057225942043693	L_anna:0.06081580454358523347):0.0;
(Sierra_Nevada:0.02963365016806722776	((L_idas:0.00631056047350140106	L_melissa:0.03928276633588801553):0.01814231019112570384	Warner_Mts:0.03181320374363914849):0.00910316796759039898	L_anna:0.03180623755811385484):0.0;
((Sierra_Nevada:0.01667122754963797082	Warner_Mts:0.01577541431399909558):0.00740862891094766756	(L_idas:0.01271095946728575087	L_melissa:0.02845774593203607636):0.01601341229486743720	L_anna:0.01391843987525571286):0.0;
(Warner_Mts:0.00243150826201274893	((L_idas:0.01086580233267856604	L_melissa:0.02441671931652344626):0.01211533946335579918	Sierra_Nevada:0.03078936334365037913):0.01332061507396995262	L_anna:0.03130815216330804646):0.0;
(Sierra_Nevada:0.03989675364598965074	(Warner_Mts:0.01306726319463990399	(L_idas:0.01012046706126474779	L_melissa:0.02853662593636725406):0.02862713275354871606):0.01622286807589063892	L_anna:0.04425585231072944048):0.0;
((Sierra_Nevada:0.02181859430045504297	L_melissa:0.03001754816851722601):0.01458643073633852753	(L_idas:0.02221767908576916320	Warner_Mts:0.00729301049366918360):0.01738998947457838160	L_anna:0.03305632249644709086):0.0;
((L_melissa:0.03033332528896703559	Sierra_Nevada:0.01386761560432286759):0.01347354655830172374	(Warner_Mts:0.01429405490277147438	L_idas:0.00938926264597770427):0.02056529475164898049	L_anna:0.02496041585937063684):0.0;
((L_idas:0.00854204333916903924	(Sierra_Nevada:0.00774994620203643160	L_melissa:0.05931450505360410380):0.01806641545102145863):0.01000852016154026719	Warner_Mts:0.01098036938236643216	L_anna:0.02644207844168692395):0.0;
((L_melissa:0.02642083082529836022	(Sierra_Nevada:0.02290545718222360833	Warner_Mts:0.00664045938067253129):0.00872052351652187127):0.01286373414234385539	L_idas:0.02651789458824142798	L_anna:0.02427247826759998742):0.0;
(Warner_Mts:0.02111201667419543987	((L_melissa:0.03302629718226032796	L_idas:0.01752686176153627623):0.00538499780531158205	Sierra_Nevada:0.02583300276544042706):0.01155314224062501012	L_anna:0.03040018731670346419):0.0;
((L_idas:0.01426633203215538909	Sierra_Nevada:0.00987301235380242705):0.01039010035245717042	(L_melissa:0.04724237839255256144	Warner_Mts:0.00933365481948393756):0.00919458878771525247	L_anna:0.02810884884683892762):0.0;
((Sierra_Nevada:0.01540196016310271289	Warner_Mts:0.01496662314999334595):0.02344185885880104361	(L_idas:0.02770878862586933014	L_melissa:0.01357149171797768922):0.03225463197114634972	L_anna:0.04137796878787942251):0.0;
(Sierra_Nevada:0.02182596491297815119	(Warner_Mts:0.00945741694097207083	(L_melissa:0.02574967052904479983	L_idas:0.01506887525506220293):0.00548319108334824074):0.01587699531394527047	L_anna:0.02540097177673912923):0.0;
((Warner_Mts:0.02508708680751633655	(L_idas:0.00652411648641118471	L_melissa:0.02025232657342543666):0.00587285404250771897):0.01643127725823562840	Sierra_Nevada:0.02270066303473369448	L_anna:0.01696596254329246767):0.0;
(Sierra_Nevada:0.02827885086885343138	((Warner_Mts:0.01034631680413983408	L_idas:0.00561684466339124229):0.00927095736709546842	L_melissa:0.03478178912978858311):0.01418355478674955192	L_anna:0.07308295889467071593):0.0;
(Sierra_Nevada:0.01730791382429403349	(L_melissa:0.02100859227027594353	(L_idas:0.00962036593194535820	Warner_Mts:0.03689649951832265490):0.01146318371786687884):0.02385427659609386936	L_anna:0.04991805600056131026):0.0;
(L_idas:0.02639553757401663994	((Sierra_Nevada:0.01633638696192353523	L_melissa:0.03459137565446860491):0.01070760112808792457	Warner_Mts:0.01590072334036193857):0.01357825111913037175	L_anna:0.02225697751150711862):0.0;
((L_idas:0.01066369031170184313	(Warner_Mts:0.00775664980454688572	L_melissa:0.03185018483337955647):0.00664484718301057604):0.01291755429200383207	Sierra_Nevada:0.02079768996185184238	L_anna:0.02758696795494621282):0.0;
(Sierra_Nevada:0.01463825652583305992	(L_idas:0.02529758738514322272	(Warner_Mts:0.00972917598707768484	L_melissa:0.03210136340180859416):0.00961876206158314949):0.02284009733704013556	L_anna:0.05190705225694927649):0.0;
(Sierra_Nevada:0.01389846429511040933	(L_melissa:0.03669664339993972818	(L_idas:0.01905055440960486124	Warner_Mts:0.00727250193307857513):0.00550034221814565526):0.01957630475697420824	L_anna:0.00682812925542404265):0.0;
(Sierra_Nevada:0.01507969268509325687	(L_idas:0.00949444886800932496	(Warner_Mts:0.03515020576374250361	L_melissa:0.01767882888815497724):0.00861902232663769481):0.04766046253152857182	L_anna:0.03882388217468443758):0.0;
(((L_idas:0.00280736346283902774	L_melissa:0.04438179497015708186):0.01651794180411677096	Warner_Mts:0.00634648377203528118):0.01438276642342280892	Sierra_Nevada:0.03252271720296186913	L_anna:0.03546599036653340364):0.0;
(Sierra_Nevada:0.01972028525171344582	(Warner_Mts:0.01369949722448808929	(L_melissa:0.01477169064874840274	L_idas:0.00972082453727137440):0.02480575439308628505):0.04601884941108863591	L_anna:0.01881415817881741670):0.0;
(Sierra_Nevada:0.02161751411326153643	(L_idas:0.01893880675935536578	(Warner_Mts:0.00915896933717471814	L_melissa:0.01938020778729819538):0.00337513221481915279):0.01781838330910913426	L_anna:0.03064801377819671019):0.0;
(Sierra_Nevada:0.01807584526769440841	(Warner_Mts:0.01509937007004620579	(L_idas:0.01606518303629130354	L_melissa:0.02141063926932148392):0.01826368935743319377):0.02283067711122352406	L_anna:0.01847356546367889818):0.0;
(Sierra_Nevada:0.03125407682188881958	(Warner_Mts:0.01576807646428408580	(L_melissa:0.00563577221852330518	L_idas:0.01510416930175113859):0.00870835230559277064):0.01692075296417088620	L_anna:0.14973233965746965413):0.0;
((L_melissa:0.04679860738437251894	Warner_Mts:0.00581766440624240967):0.02560402720359968368	(Sierra_Nevada:0.02627520671844646091	L_idas:0.00758216700043192696):0.00344773186241951936	L_anna:0.05034409595072629473):0.0;
(Warner_Mts:0.00744791641640478192	((L_melissa:0.03259079768816373901	L_idas:0.03643675709494045845):0.03368100717665262200	Sierra_Nevada:0.02702105629902694373):0.01300715947672731639	L_anna:0.04399603997749500922):0.0;
((Warner_Mts:0.02020057786587411627	(L_idas:0.00722109003684925400	L_melissa:0.01487880643818294442):0.03888578287168267117):0.00794678418346966148	Sierra_Nevada:0.01687584776706667691	L_anna:0.04334566506372702910):0.0;
(Sierra_Nevada:0.02278033370211800593	((L_melissa:0.02550869164081381868	L_idas:0.00312277683946034917):0.01605322582577575416	Warner_Mts:0.01014332317434338097):0.02368699773910291212	L_anna:0.05034554305758142528):0.0;
(Sierra_Nevada:0.04500474918103742478	((L_idas:0.07470594429259651281	Warner_Mts:0.01662856005215075303):0.02609421744822703476	L_melissa:0.02388885896085307659):0.10518717758572801446	L_anna:0.04296570401432035086):0.0;
(Sierra_Nevada:0.01113904625408054447	(L_idas:0.02489540669824516494	(Warner_Mts:0.00502532528977456261	L_melissa:0.01219065430031073677):0.01600560258231979033):0.02296248508733439442	L_anna:0.03215823250787491067):0.0;
((L_idas:0.01734119212552347883	(Warner_Mts:0.00939617544855476418	L_melissa:0.00595878723883644552):0.01860594416886292984):0.01549773452480668681	Sierra_Nevada:0.01736948026529128164	L_anna:0.01913055283799725351):0.0;
(Sierra_Nevada:0.00536191901492191411	(Warner_Mts:0.03434049523898977108	(L_idas:0.02352369150267052608	L_melissa:0.03075463826057876077):0.01239756194643736389):0.02717860482141340808	L_anna:0.05552040398448904179):0.0;
(Sierra_Nevada:0.01029757548929148905	(Warner_Mts:0.00453640805446890900	(L_melissa:0.03628794617297941005	L_idas:0.00702604622738928989):0.01680060827429382536):0.00621017817993764921	L_anna:0.03546168167368202867):0.0;
(Sierra_Nevada:0.01230970686548243237	(L_idas:0.01333963139744509183	(Warner_Mts:0.01642580063410165742	L_melissa:0.03045545993760118836):0.00693620813296558312):0.02018657923145469185	L_anna:0.04161311621086261764):0.0;
(Sierra_Nevada:0.00542260166579643446	((Warner_Mts:0.00419801625628728452	L_melissa:0.01369075267887239974):0.02734475108946564370	L_idas:0.00886262599316416794):0.06132273177024293725	L_anna:0.03100622333689696114):0.0;
(Sierra_Nevada:0.02202510773802989277	(L_idas:0.00893768212649798111	(L_melissa:0.03978224999982511723	Warner_Mts:0.00767389501402806259):0.04039711699658873195):0.04335113234128393916	L_anna:0.01869194708097053972):0.0;
(Sierra_Nevada:0.01184656745135828117	(L_idas:0.01615016614862051919	(Warner_Mts:0.00305085518091554849	L_melissa:0.02067584792203270086):0.03221888272105803003):0.02193483228356732373	L_anna:0.04077755327761975468):0.0;
((L_idas:0.00640899523947898939	(Warner_Mts:0.02011777158172355778	L_melissa:0.02693590394200148438):0.01297749582649181110):0.03949690924083519572	Sierra_Nevada:0.05833706725186316860	L_anna:0.02855232043796589875):0.0;
(Warner_Mts:0.02026393721806551626	(Sierra_Nevada:0.03764977357946476533	(L_melissa:0.03239441258618710323	L_idas:0.00589336153831895599):0.02409630593942365187):0.02136432681724618338	L_anna:0.06886267832341824713):0.0;
(((L_idas:0.01144327496895780963	L_melissa:0.02434765058089575010):0.02007038871333828578	Warner_Mts:0.01870658735896424743):0.02358448802096840824	Sierra_Nevada:0.00841968175854600903	L_anna:0.03905167198407751006):0.0;
((Warner_Mts:0.01328334283036450986	(L_idas:0.00492339072640623262	L_melissa:0.05364181827457951968):0.01476978479100239661):0.02628980815266354978	Sierra_Nevada:0.06406297865776000577	L_anna:0.03932066038313931922):0.0;
(Sierra_Nevada:0.04163581337667033450	((L_melissa:0.04027129223975673550	L_idas:0.01744679047293059768):0.00928033210697856888	Warner_Mts:0.00812206661408957850):0.03877801069685711532	L_anna:0.04524884408647904255):0.0;
(Sierra_Nevada:0.01425576241261732220	((L_idas:0.03317232982572008299	Warner_Mts:0.01859402924128775517):0.02056586489452382621	L_melissa:0.03563316695469445627):0.02984498902584991481	L_anna:0.05111572545154675212):0.0;
((Warner_Mts:0.03079388269983764775	(L_melissa:0.02267467288025462949	L_idas:0.00838405614491648764):0.02267940834982160384):0.02672529245589177690	Sierra_Nevada:0.04634691364312705508	L_anna:0.02213262560463348516):0.0;
((L_idas:0.01678054352943365510	(L_melissa:0.02045356920099111395	Sierra_Nevada:0.00931747602962317706):0.02001418777702053398):0.02361140225286165531	Warner_Mts:0.01279676950450429895	L_anna:0.02905061110354106857):0.0;
(Sierra_Nevada:0.00734579591980012714	(L_idas:0.00655888376809952121	(Warner_Mts:0.00524755425394111095	L_melissa:0.04911322654816152600):0.01574442487865038848):0.03407308520159308546	L_anna:0.03087949443416550255):0.0;
((Warner_Mts:0.00000100000050002909	(L_melissa:0.01103994797220870724	L_idas:0.01479154435923555645):0.01598165850736198157):0.03803205797303507024	Sierra_Nevada:0.00771393101235557949	L_anna:0.01161599323233628543):0.0;
(Sierra_Nevada:0.00222629507233246780	(Warner_Mts:0.00308133841892618051	(L_melissa:0.00714028634224396670	L_idas:0.00711311696613480589):0.03459278332213611140):0.09533211472644728679	L_anna:0.01446343256663387179):0.0;
(Sierra_Nevada:0.00873756649519810344	((L_melissa:0.03357054364360686355	L_idas:0.00837387163629123819):0.02308792485297072802	Warner_Mts:0.01554115907644638972):0.05682508258025842363	L_anna:0.02130466039536289824):0.0;
(Sierra_Nevada:0.01739562195352461690	(Warner_Mts:0.01554092283674594031	(L_melissa:0.02798915635980002078	L_idas:0.03185555084529500397):0.01895273206870633914):0.04941527809882046568	L_anna:0.03301270196776090460):0.0;
((L_idas:0.02712367792314852519	L_melissa:0.03984554720388769344):0.01800992577218338969	(Warner_Mts:0.01395791905082980656	Sierra_Nevada:0.00841229832342131612):0.00962282189534357027	L_anna:0.04947046349667452714):0.0;
((Sierra_Nevada:0.01259349839597893525	(L_idas:0.01159695250034359013	L_melissa:0.02056216269732535906):0.01902347373075939652):0.00866128814638133723	Warner_Mts:0.02291730104848257663	L_anna:0.03517917535322888367):0.0;
((L_melissa:0.03289072811543965191	L_idas:0.01370699073825367049):0.03287545962391662246	(Sierra_Nevada:0.02423842520797235556	Warner_Mts:0.00891491194604298806):0.01737145438775004880	L_anna:0.03979601663153828350):0.0;
(Warner_Mts:0.01525895061866619495	(Sierra_Nevada:0.01007577272305359463	(L_idas:0.00764706792274197269	L_melissa:0.10328414657938296550):0.01809848702342756535):0.00719510844109333240	L_anna:0.06571716832310094125):0.0;
(Warner_Mts:0.02620388483707122851	(Sierra_Nevada:0.00683079173487894428	(L_idas:0.02113398849611186278	L_melissa:0.02698463912053640848):0.02227305049767160441):0.00879603953496181472	L_anna:0.04411931098312063537):0.0;
((L_idas:0.01870386109410304698	L_melissa:0.02199200409125301112):0.02216755385262546979	(Sierra_Nevada:0.01748963639077156032	Warner_Mts:0.04606142870598053940):0.01216037653243628655	L_anna:0.03461155146075044209):0.0;
((L_idas:0.01870386109410304698	L_melissa:0.02199200409125301112):0.02216755385262546979	(Sierra_Nevada:0.01748963639077156032	Warner_Mts:0.04606142870598053940):0.01216037653243628655	L_anna:0.03461155146075044209):0.0;
((L_idas:0.01870386109410304698	L_melissa:0.02199200409125301112):0.02216755385262546979	(Sierra_Nevada:0.01748963639077156032	Warner_Mts:0.04606142870598053940):0.01216037653243628655	L_anna:0.03461155146075044209):0.0;
(L_idas:0.00569980851735105414	(Sierra_Nevada:0.01458659539455960628	(L_melissa:0.03208217863854602447	Warner_Mts:0.00396602519750192083):0.02983578711480624340):0.00498645057670485219	L_anna:0.06232772691447002050):0.0;
(Sierra_Nevada:0.03903486374510366230	(L_melissa:0.03969199955866003354	(Warner_Mts:0.01199716847751538043	L_idas:0.01707429924661215195):0.01330038909558944188):0.01800958564044975382	L_anna:0.04232932687063127586):0.0;
(Sierra_Nevada:0.02113482401354967871	(Warner_Mts:0.02021197379677595191	(L_idas:0.00176734158664075547	L_melissa:0.04042865958094938456):0.02342161934687132102):0.00630892787790136942	L_anna:0.02940353657873235466):0.0;
(Sierra_Nevada:0.05707860819688120868	(Warner_Mts:0.01899117384263830643	(L_idas:0.02992845653245018028	L_melissa:0.02756571663999923816):0.00510759100194983339):0.02725097037495632576	L_anna:0.02420613541431731672):0.0;
(Sierra_Nevada:0.00371617279206727224	(Warner_Mts:0.01739028411880123859	(L_melissa:0.02234080426969590680	L_idas:0.02723164202097027448):0.00851826113209870790):0.02795112898359472520	L_anna:0.01780240378767484338):0.0;
((L_melissa:0.03774106872288664899	L_idas:0.00700408365131210183):0.02160718550425837908	(Warner_Mts:0.02555885491717767646	Sierra_Nevada:0.01921754554936744297):0.00888003325167987384	L_anna:0.04753787189684135356):0.0;
((Sierra_Nevada:0.08384265144892855126	(L_idas:0.01240405952290269016	L_melissa:0.03127246848616967861):0.01898170640707225881):0.04321359055738283744	Warner_Mts:0.01380491523964911225	L_anna:0.03796932938564755861):0.0;
(Sierra_Nevada:0.05413712242880477227	(L_melissa:0.03077198693903939949	(L_idas:0.01629872080281678792	Warner_Mts:0.01144632743767507246):0.01485216759328612801):0.03260217264627727346	L_anna:0.03852305563577877734):0.0;
(Sierra_Nevada:0.03015420879440886687	(Warner_Mts:0.00936736031736719321	(L_idas:0.02280051581838012098	L_melissa:0.02117246741171615113):0.03360261563613124031):0.04522830280033208333	L_anna:0.02820180136087231323):0.0;
(Sierra_Nevada:0.01472679084571065430	(Warner_Mts:0.00838761793508156599	(L_melissa:0.01881860888499928275	L_idas:0.00170949948701753043):0.03145230262822624329):0.09658732476807189993	L_anna:0.00993571661125462746):0.0;
(Sierra_Nevada:0.00621605388214243552	((L_idas:0.01542353048560357771	L_melissa:0.06954485951621577899):0.01056673840145570462	Warner_Mts:0.02463736212715154222):0.00951820220069678202	L_anna:0.04063937408633463977):0.0;
(Sierra_Nevada:0.01573248822181048945	(L_melissa:0.02652452074101957838	(L_idas:0.03727518069562056613	Warner_Mts:0.01262489436054989485):0.01910034614450273338):0.01372414379937623649	L_anna:0.01863376349221304920):0.0;
((L_idas:0.01166073320452584716	L_melissa:0.01439933617493032066):0.02307189329012395568	(Warner_Mts:0.02863152016818095932	Sierra_Nevada:0.00772080953697872312):0.00926476305354778998	L_anna:0.01832043415203416306):0.0;
(Warner_Mts:0.02044863957784982117	((L_idas:0.01125008311716229996	Sierra_Nevada:0.00000100000050002909):0.00152238573927123929	L_melissa:0.03116667921631248450):0.00675133575730402658	L_anna:0.04814752506736003079):0.0;
(Sierra_Nevada:0.03789729929109951490	((L_idas:0.00735615753768674961	L_melissa:0.04081632302063258055):0.04085459857373183179	Warner_Mts:0.01284668132577881927):0.01819641805546995741	L_anna:0.02881983407392085805):0.0;
((Warner_Mts:0.02169776777543361637	Sierra_Nevada:0.00751682469207471879):0.00910298188211106606	(L_idas:0.01195153905822899515	L_melissa:0.02605899464279922903):0.01014519798514941333	L_anna:0.02577626166480239886):0.0;
((L_melissa:0.04270512964139136503	(L_idas:0.04089989518442400246	Warner_Mts:0.00707770330358882278):0.02243662419365815772):0.02081615380391569833	Sierra_Nevada:0.01600195205783168720	L_anna:0.01081026546331710289):0.0;
(Warner_Mts:0.00729654955132362330	(Sierra_Nevada:0.01588155285214024395	(L_melissa:0.00957296478979204578	L_idas:0.00901836556400853820):0.08792041035943094773):0.01494510879432817477	L_anna:0.06219724207481210770):0.0;
(Sierra_Nevada:0.00610254891404459366	(L_idas:0.01090003093031765083	(L_melissa:0.01443807866181217973	Warner_Mts:0.00975555236388996570):0.08155855489595174868):0.02178155678323862032	L_anna:0.03648983675683659111):0.0;
((L_idas:0.01600181124272782862	(L_melissa:0.01849183595021993559	Warner_Mts:0.00765345053988473068):0.01359437519393707355):0.06815077791911287874	Sierra_Nevada:0.01012249692335995092	L_anna:0.01575151076909220640):0.0;
(Sierra_Nevada:0.00946869083346865530	(Warner_Mts:0.00249009846443064634	(L_idas:0.00854828475374878882	L_melissa:0.04068760911346324533):0.02060404973744069460):0.02042561606712099340	L_anna:0.03073210536102626012):0.0;
(Warner_Mts:0.01594922023854864965	(L_idas:0.00822578917552605447	(L_melissa:0.02949757684139004202	Sierra_Nevada:0.03255967866788853082):0.02551993643597394792):0.02614240775764044289	L_anna:0.01104412023123855537):0.0;
(Sierra_Nevada:0.01457831027003954859	(Warner_Mts:0.01627382511190237496	(L_idas:0.01026081965773315528	L_melissa:0.02866228782939904407):0.02493176984043835726):0.01836445853474427334	L_anna:0.03372335792457955422):0.0;
(Sierra_Nevada:0.02606795461069977629	(Warner_Mts:0.02919521915400984102	(L_melissa:0.06020492578249116156	L_idas:0.00863901049004199388):0.01326646653825972778):0.01948035932317902785	L_anna:0.04933985882031673847):0.0;
(L_melissa:0.01830522947347997670	((L_idas:0.02912910025640027059	Warner_Mts:0.02073356615969691036):0.00524573234449758705	Sierra_Nevada:0.00466644929057718431):0.00151938865885190553	L_anna:0.06519942346680893119):0.0;
(Sierra_Nevada:0.02806998831857087512	(Warner_Mts:0.00756995645467396262	(L_melissa:0.02236215903362645877	L_idas:0.01532975413725950857):0.01807297731419307829):0.02912604088006491218	L_anna:0.03356120983221729664):0.0;
(Sierra_Nevada:0.00717566683347893326	((Warner_Mts:0.01275648699827997175	L_idas:0.03588529688331646567):0.03324731908269817210	L_melissa:0.02232323712005527747):0.02013860320676491220	L_anna:0.02223728123703464996):0.0;
(Sierra_Nevada:0.01143602157201706153	(L_idas:0.00601512731535401406	(Warner_Mts:0.01926176898171205742	L_melissa:0.01348777848976223659):0.00570087281884019536):0.02249917937500851145	L_anna:0.04184729666563389433):0.0;
(Sierra_Nevada:0.05134210919483557511	((Warner_Mts:0.01397558749461414417	L_idas:0.02487502328871780966):0.02727994109655173388	L_melissa:0.01438733775143979411):0.01550730067887961042	L_anna:0.04103678789065981491):0.0;
(L_idas:0.00772695474578396699	(L_melissa:0.03056177658885741999	(Sierra_Nevada:0.02900462677104482731	Warner_Mts:0.01056445052831492433):0.00844510823785639755):0.01127358849281217407	L_anna:0.02579963125188784387):0.0;
(Sierra_Nevada:0.01820720220517252699	((L_idas:0.00824262744937071835	L_melissa:0.03381628974312456820):0.00810940131474499615	Warner_Mts:0.01595918973552461206):0.03045260262460669151	L_anna:0.02871624447370734606):0.0;
(Sierra_Nevada:0.00657820016329181603	(L_idas:0.02582185137616108475	(Warner_Mts:0.01082487893346363236	L_melissa:0.02598968661537268479):0.01261068420067287983):0.00850099465915457424	L_anna:0.03265629985260987828):0.0;
(((L_idas:0.00454835806058413554	L_melissa:0.03919630002760426946):0.04243550884577274723	Warner_Mts:0.01371167136288533629):0.04885508243600175660	Sierra_Nevada:0.01702864769424225141	L_anna:0.03099018434110040535):0.0;
(Sierra_Nevada:0.00859588321656561821	(L_idas:0.00706768211647702642	(L_melissa:0.02691988306398794550	Warner_Mts:0.01126771222017496597):0.01312293728982133131):0.03389671033009137441	L_anna:0.03316480655142049760):0.0;
(Sierra_Nevada:0.01670118137767883162	(L_idas:0.00581762001987375359	(Warner_Mts:0.00576261918395519837	L_melissa:0.04662052768545818515):0.00594501396858659967):0.05486688666917802215	L_anna:0.01933837489080664565):0.0;
(Sierra_Nevada:0.01760449337814892073	((L_idas:0.01131995925357176004	L_melissa:0.02012234999766866414):0.04804075245250169490	Warner_Mts:0.01062557656101959479):0.02342328964320105136	L_anna:0.03992638976157299874):0.0;
(Sierra_Nevada:0.00518351654189680693	((L_idas:0.01291329908466361601	L_melissa:0.03290836505595886446):0.02530107474336988974	Warner_Mts:0.01283813229751525932):0.01014352252319265096	L_anna:0.05890448168551948305):0.0;
(Sierra_Nevada:0.00345885433030346549	((Warner_Mts:0.01299427611791522871	L_melissa:0.03763835816709187876):0.00526452122006260299	L_idas:0.01215891934111561906):0.04089656342329892058	L_anna:0.04540151047121200600):0.0;
((Warner_Mts:0.00732512487190356901	(L_idas:0.13701973309264073309	L_melissa:0.04145164783975701511):0.02665582306471413199):0.03371705798844037982	Sierra_Nevada:0.00639567543392084888	L_anna:0.01844933276370116018):0.0;
(((L_idas:0.00889032040223523660	L_melissa:0.01583624921082249504):0.01977196545276280887	Warner_Mts:0.00293044547101592836):0.06464615039946390584	Sierra_Nevada:0.02284954756657356020	L_anna:0.06626768329012869274):0.0;
(Sierra_Nevada:0.00995053805868202461	(Warner_Mts:0.01701695924002195187	(L_melissa:0.01476803031432451230	L_idas:0.00369455340813886011):0.03064445984124532577):0.03209540567580789622	L_anna:0.02687279767164541325):0.0;
(Sierra_Nevada:0.00418129213261169558	(Warner_Mts:0.03282460423032199787	(L_idas:0.00167340668326865401	L_melissa:0.01229343889045100488):0.02839176452122217295):0.01256267101291921179	L_anna:0.03933487091269423364):0.0;
(Sierra_Nevada:0.01456270991534372450	(Warner_Mts:0.01365174642916455391	(L_idas:0.00454247702031057229	L_melissa:0.04756995032801103473):0.01422755370730793834):0.04116309056017108253	L_anna:0.02978916149650123399):0.0;
((Warner_Mts:0.03446759445256165205	(L_melissa:0.02564532625886504699	L_idas:0.00688041367375001774):0.03206720859993694717):0.01899060149443328183	Sierra_Nevada:0.01225387434807399985	L_anna:0.04182398870221443188):0.0;
(Warner_Mts:0.01259116957002519126	((L_melissa:0.07496719447724432828	L_idas:0.00487365269731199376):0.02522620022987867236	Sierra_Nevada:0.01652920845282230752):0.02195252382158352500	L_anna:0.04225082511719696621):0.0;
((L_idas:0.00552474614030738862	Warner_Mts:0.02249029696102636255):0.02021874139819449662	(Sierra_Nevada:0.00555007497909849531	L_melissa:0.01865564730497589266):0.00772011979429996099	L_anna:0.09375654600974650532):0.0;
(Sierra_Nevada:0.00726760708889930256	(L_idas:0.02055707015912084518	(L_melissa:0.01983641627699648732	Warner_Mts:0.00899585744403913132):0.00358172650697434090):0.03870650281136703980	L_anna:0.08303636128943606143):0.0;
(Sierra_Nevada:0.01834830338862197124	(Warner_Mts:0.02426080249408700887	(L_melissa:0.01609426358673854765	L_idas:0.00445982067389025672):0.02061129846214363945):0.01469639321887970980	L_anna:0.03332303478790289708):0.0;
(Sierra_Nevada:0.01359181088486153058	(L_idas:0.01691193178300858663	(L_melissa:0.04022429883372361653	Warner_Mts:0.01102842301417779856):0.01487750300436818489):0.00709929190468557795	L_anna:0.04490551699790590323):0.0;
((L_idas:0.02385999711977704676	(L_melissa:0.02663143624626991904	Warner_Mts:0.02655985548091803483):0.01269514842149991121):0.05416770479057585186	Sierra_Nevada:0.06061032535056783133	L_anna:0.08127199547668947921):0.0;
(Sierra_Nevada:0.01771594037975739513	(Warner_Mts:0.01498772257865879989	(L_melissa:0.00954419489158122095	L_idas:0.01024103813318633961):0.07842957714542665715):0.02330022899199475986	L_anna:0.02403127381661908021):0.0;
(Sierra_Nevada:0.00000100000050002909	(Warner_Mts:0.01608893388183249215	(L_melissa:0.00835446614398857243	L_idas:0.01276475151964210145):0.03047803218869828135):0.01423875623923955003	L_anna:0.04697854559993912965):0.0;
(Sierra_Nevada:0.01280801964464054442	(Warner_Mts:0.01200605954547744395	(L_melissa:0.02009387655351824523	L_idas:0.00656049641690157562):0.00718443255929259415):0.01666011545004477540	L_anna:0.03316842691874268001):0.0;
((Warner_Mts:0.01286041268210750058	(L_idas:0.01634370369750652932	L_melissa:0.01710710709077821468):0.01384375501335037562):0.04294705679894883499	Sierra_Nevada:0.01289412594882645771	L_anna:0.03954135875382105980):0.0;
(Sierra_Nevada:0.00359090777490774470	(L_idas:0.01856093227951008742	(L_melissa:0.02903891685535418821	Warner_Mts:0.01469623492978463543):0.01180003816067631654):0.05724802339936317652	L_anna:0.03343832085562375989):0.0;
((Sierra_Nevada:0.01712853832213915087	(Warner_Mts:0.00434767890513889244	L_melissa:0.04343023728488898394):0.02877111993294572886):0.01092528765694185389	L_idas:0.01672654245422818334	L_anna:0.02224815323608171289):0.0;
(Sierra_Nevada:0.01467163185851577158	((L_idas:0.03302262397198871963	L_melissa:0.04213962951597323425):0.01422358762735404479	Warner_Mts:0.02982883800052768541):0.02754449566537365071	L_anna:0.02084203199360360609):0.0;
(Sierra_Nevada:0.01735126969320997109	((Warner_Mts:0.01374818092495330712	L_melissa:0.02413482435510254723):0.01390227004254602355	L_idas:0.01797974083875321025):0.01447542300901481782	L_anna:0.03468642354311445020):0.0;
((L_idas:0.02220461425722550577	(Sierra_Nevada:0.01627554045347044676	L_melissa:0.01809866647878414017):0.01004499224887594674):0.00947497685621086390	Warner_Mts:0.00443935726754030643	L_anna:0.02712648745662927380):0.0;
(L_idas:0.00927075209437610258	((Sierra_Nevada:0.01692650009898358926	L_melissa:0.03365731108289660850):0.00911642490379120131	Warner_Mts:0.01581126657242680825):0.00214500670934381294	L_anna:0.04183879847831480092):0.0;
(Sierra_Nevada:0.01678210972514588770	(Warner_Mts:0.01746223713701801350	(L_idas:0.01261321997061466173	L_melissa:0.03043407111595658812):0.02463059424341353457):0.00769671417171689711	L_anna:0.02399408501191580348):0.0;
(Sierra_Nevada:0.01390800984664601614	((L_idas:0.02083700034122932393	Warner_Mts:0.01120586090846099545):0.00985172804641995005	L_melissa:0.02440143886172887328):0.02025164581768614316	L_anna:0.02826619344900392281):0.0;
(((L_melissa:0.05013967579463603219	L_idas:0.00717075982885417504):0.00412981550847168338	Warner_Mts:0.01647444683309449986):0.00907883290550531678	Sierra_Nevada:0.01183533979340610671	L_anna:0.02231277435306282253):0.0;
(Warner_Mts:0.01054974981338436223	(Sierra_Nevada:0.00500195479519900503	(L_melissa:0.03290879831869990280	L_idas:0.01880956847227003778):0.02461733649280893610):0.01437214931034522768	L_anna:0.05901708825711772521):0.0;
((Warner_Mts:0.01654311336792886264	(L_idas:0.02169598121983730421	L_melissa:0.03801886491145328034):0.01544648291111465691):0.02436219367848729139	Sierra_Nevada:0.02311154437136263978	L_anna:0.03326091046605044593):0.0;
(Warner_Mts:0.00359377807694633445	(Sierra_Nevada:0.01736465109371414586	(L_melissa:0.04407883734590303804	L_idas:0.00535460580279407267):0.03249915888641431716):0.01931599315022519345	L_anna:0.05700145476989109533):0.0;
(Sierra_Nevada:0.01541266954764426711	((L_idas:0.01243877335943354215	L_melissa:0.03014794546754126156):0.01076323364574455731	Warner_Mts:0.00652370880251410597):0.05604769830653801715	L_anna:0.01945816452974289193):0.0;
(Sierra_Nevada:0.01593150420858400682	((L_melissa:0.03263431920914061646	L_idas:0.01314492149490612168):0.01214988034843599192	Warner_Mts:0.00925734687398576186):0.02232640633213396966	L_anna:0.04534613857678568977):0.0;
(Warner_Mts:0.00516593715953353721	(Sierra_Nevada:0.01750374117718931158	(L_melissa:0.02991965518535895027	L_idas:0.00354616722428001928):0.03741200911578472510):0.02292712949988184520	L_anna:0.04594752069081170509):0.0;
(((L_melissa:0.01851082579523294705	Sierra_Nevada:0.02213778796492569048):0.01885422851353835486	L_idas:0.02794369107030474433):0.00887372219932213054	Warner_Mts:0.01342240476497312540	L_anna:0.03047078257877537666):0.0;
(((L_idas:0.02031446390625504111	L_melissa:0.02144749324831829104):0.03711670302210445110	Warner_Mts:0.02224197477107834123):0.04907827212820600749	Sierra_Nevada:0.01592780816326713061	L_anna:0.03533880055518515140):0.0;
((Sierra_Nevada:0.01390223116320604690	(L_idas:0.00956614505455049072	L_melissa:0.02412518042778142788):0.02679970133981197239):0.00704296589521181352	Warner_Mts:0.01104206463381844291	L_anna:0.04531889145100635730):0.0;
(Warner_Mts:0.01290797916908296115	(Sierra_Nevada:0.02405987700365733867	(L_idas:0.02685131032349900512	L_melissa:0.01614145509820093249):0.03337005966052820904):0.00517496535529348486	L_anna:0.04665529655381701196):0.0;
((L_idas:0.01964770831010387298	(L_melissa:0.04525835242029411370	Warner_Mts:0.00207592057976323241):0.03227157101552800139):0.01214449555965559091	Sierra_Nevada:0.04113437497811474330	L_anna:0.05090818394278239650):0.0;
(Sierra_Nevada:0.00646936276160418790	((Warner_Mts:0.01611182028950417650	L_melissa:0.02824702237270777447):0.00937074603590036873	L_idas:0.01322225527864894813):0.02950575341572561974	L_anna:0.03290770299752941719):0.0;
(Sierra_Nevada:0.00646936276160418790	((Warner_Mts:0.01611182028950417650	L_melissa:0.02824702237270777447):0.00937074603590036873	L_idas:0.01322225527864894813):0.02950575341572561974	L_anna:0.03290770299752941719):0.0;
(Sierra_Nevada:0.00646936276160418790	((Warner_Mts:0.01611182028950417650	L_melissa:0.02824702237270777447):0.00937074603590036873	L_idas:0.01322225527864894813):0.02950575341572561974	L_anna:0.03290770299752941719):0.0;
(Sierra_Nevada:0.01773574741392272211	(Warner_Mts:0.04508720759853353244	(L_melissa:0.01907281184147419442	L_idas:0.00465292234806319056):0.02102705037861038462):0.03387452297433486692	L_anna:0.01454303358956000186):0.0;
(Sierra_Nevada:0.01215021686313077706	(L_idas:0.01341900378127392629	(L_melissa:0.05187165665724614155	Warner_Mts:0.00924020648846310064):0.00939459818764435371):0.06009727895469930969	L_anna:0.03033130515886392486):0.0;
(Sierra_Nevada:0.01118723421495050434	(Warner_Mts:0.03354771290917466647	(L_melissa:0.02231934067340833952	L_idas:0.02097515875737227323):0.02210194956755535609):0.01749380248587506168	L_anna:0.05232449343452317408):0.0;
((L_melissa:0.05250205406776215639	Sierra_Nevada:0.02724965560941349299):0.03266128896652286534	(Warner_Mts:0.00684099750733188020	L_idas:0.01100875263401920011):0.00558134194635681764	L_anna:0.04998389207296867476):0.0;
(((Warner_Mts:0.08517020229010043020	L_melissa:0.02320491829346813667):0.01534048161813082733	L_idas:0.02594796899227326883):0.05736250492840073295	Sierra_Nevada:0.02527288721477752298	L_anna:0.03412107301088779937):0.0;
(Sierra_Nevada:0.01857854155902784882	(Warner_Mts:0.01663314587836517422	(L_melissa:0.05539730224788094737	L_idas:0.00984413606395937238):0.01750353992689327939):0.01590893644356756315	L_anna:0.05578619104895381209):0.0;
(Sierra_Nevada:0.03197999519986521877	(L_melissa:0.02982160963436486859	(Warner_Mts:0.02485939314457171617	L_idas:0.01992736195709255212):0.01613641806271003815):0.02590399355885298141	L_anna:0.02568446905266731292):0.0;
((Sierra_Nevada:0.00673142041787908041	(L_idas:0.01238661335520801002	L_melissa:0.02240761947204695029):0.00561286969216939595):0.00593386908617252185	Warner_Mts:0.00733642999243757764	L_anna:0.04519686770282251020):0.0;
(Sierra_Nevada:0.00522568052229246266	((L_melissa:0.02927202560612274934	Warner_Mts:0.02111074873448396880):0.00463555081918864704	L_idas:0.01894862985961760782):0.02905721497768345638	L_anna:0.03613483546184381723):0.0;
(Sierra_Nevada:0.00811619832632723415	((L_melissa:0.03165866565976890173	Warner_Mts:0.01034167182387965046):0.01218657601067948612	L_idas:0.02533624683693837948):0.01806162437443697283	L_anna:0.02130087025136733966):0.0;
(Warner_Mts:0.01315348344703055547	(Sierra_Nevada:0.03552109384214657134	(L_melissa:0.02217725752622108637	L_idas:0.00910436109058614280):0.06833068028886732370):0.02680805743805545968	L_anna:0.02887282081109969825):0.0;
(Sierra_Nevada:0.01086487103141248363	((L_melissa:0.01918969652785979668	Warner_Mts:0.01724405837682193091):0.03849838696578279651	L_idas:0.01242977982353069867):0.02043459943241332510	L_anna:0.05567203843081139358):0.0;
(Sierra_Nevada:0.01005740354465283794	(L_idas:0.01727826653796660575	(L_melissa:0.02430844587420470312	Warner_Mts:0.04055394474047077646):0.02080343937523581460):0.00970661142329514240	L_anna:0.07487700383947550054):0.0;
(Warner_Mts:0.01287195040629197582	(Sierra_Nevada:0.01448207900062351179	(L_idas:0.00693299325537999767	L_melissa:0.03702801810975669267):0.04688050305279062302):0.00777325376056925942	L_anna:0.08108950526614377985):0.0;
((Sierra_Nevada:0.01034865579624016756	Warner_Mts:0.01501151408754448566):0.01646668622913059418	(L_melissa:0.00990448398782372424	L_idas:0.01012744169374367974):0.03789642401731326687	L_anna:0.01207441283890612997):0.0;
(Sierra_Nevada:0.02123911886703366489	(Warner_Mts:0.02327562205642931883	(L_idas:0.02869406632121461811	L_melissa:0.03380378717796168886):0.01457247921305545278):0.04580598941729393386	L_anna:0.02735388096047722956):0.0;
(Sierra_Nevada:0.01128375335784390435	(L_idas:0.01533804575389100325	(L_melissa:0.03132266825134641386	Warner_Mts:0.01343548083331974272):0.00698797737880456956):0.01944039461471888663	L_anna:0.03478185501516595224):0.0;
((Warner_Mts:0.02086967550536539609	(L_idas:0.01722749648836190486	L_melissa:0.04730355613880691396):0.01533596535812986432):0.02462927229779706545	Sierra_Nevada:0.01908798877964526519	L_anna:0.04467287982626635262):0.0;
(Sierra_Nevada:0.00466013812037594042	(Warner_Mts:0.01590629392512711224	(L_melissa:0.02495345225312493517	L_idas:0.01407140203715589316):0.05010156957838761416):0.03930851923219589455	L_anna:0.01214125870145634813):0.0;
(Sierra_Nevada:0.01759045242858996508	((L_idas:0.00859912717934798072	L_melissa:0.02624204113113540182):0.01095757547044912301	Warner_Mts:0.01854020217466342824):0.01893371721524763490	L_anna:0.06457852660659905986):0.0;
(Warner_Mts:0.00984402169399123915	(Sierra_Nevada:0.02187735339714380264	(L_melissa:0.01944392136078735775	L_idas:0.01818390809871292535):0.01938336557004874047):0.01624670886352008042	L_anna:0.05035822677252856094):0.0;
(((L_idas:0.00562952404925412108	L_melissa:0.02641224972273821178):0.00766146602734250805	Warner_Mts:0.00972764985100807097):0.03388838254536382516	Sierra_Nevada:0.00915652709771470029	L_anna:0.01760489927100461829):0.0;
((Warner_Mts:0.03278919719548147038	(L_melissa:0.04265197685882847478	L_idas:0.06178079854616915639):0.01896349114837551572):0.04482923440641503610	Sierra_Nevada:0.00424790390541065349	L_anna:0.04451986903908447535):0.0;
(Sierra_Nevada:0.02085384474935563642	((L_melissa:0.02358335300752577995	L_idas:0.00192298829663085469):0.03674362021011078061	Warner_Mts:0.01796567921697472814):0.01485676188048936849	L_anna:0.03663544969333803331):0.0;
(Warner_Mts:0.02867438892517195845	((L_melissa:0.03657144099711199386	Sierra_Nevada:0.01211608849294703964):0.02946231051313168495	L_idas:0.02266081991771156864):0.01167807948788172727	L_anna:0.04944644199868637735):0.0;
((L_melissa:0.03162865523266317896	(Warner_Mts:0.00792680521318842903	Sierra_Nevada:0.02343092833339330272):0.00435149311760596891):0.01549558876609507217	L_idas:0.01124943850717707167	L_anna:0.06576778479893063967):0.0;
(Sierra_Nevada:0.02872944138919061169	(Warner_Mts:0.01765192509526960010	(L_idas:0.01546560138929144006	L_melissa:0.01450645540547079726):0.03861029293053989953):0.03260563744231356059	L_anna:0.05832819768499797330):0.0;
((Sierra_Nevada:0.01249892456409474641	Warner_Mts:0.01099698832652790288):0.01975588270236981400	(L_melissa:0.03056641622389814905	L_idas:0.00844670576376958630):0.00307610082858965654	L_anna:0.05778408037837792083):0.0;
(Sierra_Nevada:0.00979299492824045777	(Warner_Mts:0.00499743297278123187	(L_idas:0.01536772500408756063	L_melissa:0.03700226800026959473):0.00926009593150771415):0.05921366873777004353	L_anna:0.03346904453113688782):0.0;
(L_idas:0.02291052195755989909	(Sierra_Nevada:0.03261869381007317242	(L_melissa:0.01362312425960742791	Warner_Mts:0.02492574585675710538):0.03973366255834725330):0.00627695804408004866	L_anna:0.02330963493013959303):0.0;
(Sierra_Nevada:0.01075123469966514887	(Warner_Mts:0.02447210573993571434	(L_melissa:0.01014845137944150703	L_idas:0.03508695841571373569):0.00210512830554094796):0.05427707956332065986	L_anna:0.02537384524741896630):0.0;
(Sierra_Nevada:0.01040986369303658135	(Warner_Mts:0.02712360046728902116	(L_idas:0.01844573502098260237	L_melissa:0.01230212173213141545):0.01689653051399489514):0.02251806689496893207	L_anna:0.03439267289445580023):0.0;
(L_melissa:0.02383281333265974480	(L_idas:0.01846987308537204747	(Warner_Mts:0.01201370752590730576	Sierra_Nevada:0.01368066930821953270):0.00919586418340900130):0.00662001301871381186	L_anna:0.03527677724384860325):0.0;
((Warner_Mts:0.01437150346098747464	Sierra_Nevada:0.01472084301160009497):0.01387763135632938925	(L_melissa:0.05190738862341288951	L_idas:0.01072905946585300287):0.00367765484576376657	L_anna:0.04678639128572478767):0.0;
(Warner_Mts:0.00527468463072244039	(Sierra_Nevada:0.01203538074045452586	(L_melissa:0.02379862606180463760	L_idas:0.00348035128316101288):0.01158979472620774893):0.02707642136870916372	L_anna:0.03403975055183224019):0.0;
(L_idas:0.00926570781384930889	(Sierra_Nevada:0.00578582963363788449	(L_melissa:0.01953768757374039350	Warner_Mts:0.01647173932244602387):0.03352244360140264889):0.01417537844220421832	L_anna:0.03243646092088877525):0.0;
(((L_idas:0.00755524165681749956	L_melissa:0.01635291195011841572):0.00652178732246927288	Warner_Mts:0.01015953669610800830):0.04425666725081391084	Sierra_Nevada:0.00245990097831046139	L_anna:0.04656703716750566768):0.0;
(Warner_Mts:0.01241911182533259397	(Sierra_Nevada:0.01411633644080619726	(L_idas:0.01163353063763716486	L_melissa:0.08499989107663358245):0.01333574591472946186):0.03511895010252312488	L_anna:0.02096953134728900617):0.0;
(Sierra_Nevada:0.01056990253137618345	((Warner_Mts:0.01441774448836359232	L_melissa:0.02541708583037032357):0.01376839642472577584	L_idas:0.01255286555362836176):0.05586330501556120709	L_anna:0.04828223590373869473):0.0;
(L_idas:0.03129588551352698728	((Warner_Mts:0.01536047544919581960	Sierra_Nevada:0.01558494082198798834):0.00310523210466871584	L_melissa:0.03464712503785802311):0.00450719823477209805	L_anna:0.01863054788460669076):0.0;
((L_idas:0.00830687542104411106	(L_melissa:0.04978368168007103745	Warner_Mts:0.04436221633061348396):0.02586982777249258875):0.02842008850700259923	Sierra_Nevada:0.01728580577299465917	L_anna:0.01639202165523705179):0.0;
(L_idas:0.01301480204736078783	(Warner_Mts:0.00713561148609639755	(L_melissa:0.04129235596355876337	Sierra_Nevada:0.01972432222718111319):0.01020538867665702135):0.01438421148886033681	L_anna:0.02587715364406909663):0.0;
((Sierra_Nevada:0.01437386723556112640	(L_melissa:0.04193451482935327962	L_idas:0.01274423622850193692):0.01060443499788681770):0.01431272088604747424	Warner_Mts:0.01803594342904584272	L_anna:0.04784154848197909315):0.0;
(((L_idas:0.00176146754262535704	L_melissa:0.01020089321572386319):0.01557002706304122519	Warner_Mts:0.01790264990393606800):0.04833898414216717537	Sierra_Nevada:0.00272955744410610917	L_anna:0.04560765748743488696):0.0;
(L_idas:0.04577527190209977614	((L_melissa:0.00296135992051236056	Warner_Mts:0.02511404414699609788):0.03190340033075889092	Sierra_Nevada:0.00528346579219390444):0.04019817241573002409	L_anna:0.00871303845207608077):0.0;
((L_idas:0.01125518040377202281	L_melissa:0.02173332680895553176):0.00377683940550996777	(Warner_Mts:0.01649128977610027705	Sierra_Nevada:0.01569689911655909251):0.00761721032980394903	L_anna:0.06371972679825688157):0.0;
(Sierra_Nevada:0.00415228535484247780	(L_idas:0.01061039668992053153	(Warner_Mts:0.00593521727373997818	L_melissa:0.01884494897840223102):0.00879598442629741031):0.02363133331365870060	L_anna:0.01972048730111337217):0.0;
(Sierra_Nevada:0.04671110286031479597	((L_idas:0.01037343136582638201	L_melissa:0.02153437026700710452):0.02987620118290625418	Warner_Mts:0.02034404983724301397):0.03077123595204825368	L_anna:0.02824083162148845541):0.0;
(Sierra_Nevada:0.00895303220787570415	(Warner_Mts:0.00649471400918917412	(L_idas:0.00414362874163716390	L_melissa:0.02921018411186466351):0.01602484637996319863):0.04596055185300391283	L_anna:0.02042181707498546411):0.0;
(Sierra_Nevada:0.05088068586311372127	((Warner_Mts:0.02632743925879746719	L_idas:0.01608751590915692697):0.01122063289162578137	L_melissa:0.01858233287896637193):0.04516693521273729139	L_anna:0.03792942473009052601):0.0;
((Sierra_Nevada:0.00868761651318796478	(L_idas:0.02798282530042089933	L_melissa:0.01408728607714972332):0.01515587570642301304):0.00692584723223691606	Warner_Mts:0.02719564833388680297	L_anna:0.06535569469148018451):0.0;
(Sierra_Nevada:0.00793835693788277202	(Warner_Mts:0.01044478951272924741	(L_idas:0.01647083583514982741	L_melissa:0.02343385462708019729):0.00354699541003230569):0.04943320342874144013	L_anna:0.02434323645269224207):0.0;
(Warner_Mts:0.00737024594657447862	(L_melissa:0.04517288804571894384	(Sierra_Nevada:0.01004000818718504134	L_idas:0.08760384001905133222):0.02737095802439180534):0.00988740252144196252	L_anna:0.02889206957833976783):0.0;
((Sierra_Nevada:0.01422943792359119934	L_melissa:0.01372453604478664387):0.02400838648807410505	(Warner_Mts:0.00492840468739084905	L_idas:0.03576343507606774552):0.00686930678594715929	L_anna:0.06722649668549092461):0.0;
(Sierra_Nevada:0.01974714459219844426	((L_melissa:0.02286440345750664904	Warner_Mts:0.01405386821202538224):0.01631815253110930133	L_idas:0.00993976989722170252):0.01728354415284451967	L_anna:0.03231291084937876895):0.0;
(Sierra_Nevada:0.00975844668799478315	(L_idas:0.00309847871242441633	(Warner_Mts:0.01586187690626500099	L_melissa:0.01548247827473689213):0.02646971356865579494):0.06812423802622373514	L_anna:0.01664758861850181709):0.0;
((L_melissa:0.02502626716684100069	(Warner_Mts:0.00981135715592300339	L_idas:0.01385826097480676034):0.00294995029187995967):0.02655628014629203559	Sierra_Nevada:0.01240034511518892969	L_anna:0.03455930688848221632):0.0;
(Sierra_Nevada:0.01788872909484202217	((L_melissa:0.02314676363093325084	Warner_Mts:0.02041240735606204143):0.00863473574194797804	L_idas:0.00923113441110387165):0.01723902945471978213	L_anna:0.04943925681257530652):0.0;
(Sierra_Nevada:0.00000100000050002909	(Warner_Mts:0.01045951526009725359	(L_melissa:0.04106081450318387061	L_idas:0.00758025666414730796):0.00719699010618619905):0.10452803479839647971	L_anna:0.00240981549032687117):0.0;
(Sierra_Nevada:0.01422301734791187218	(Warner_Mts:0.01204202255528648985	(L_melissa:0.03072913686269873254	L_idas:0.01612138893610887483):0.04304290154126757389):0.08344204733754777281	L_anna:0.02259248608599747840):0.0;
(Sierra_Nevada:0.00121364431099994547	(L_idas:0.00527448591252099083	(Warner_Mts:0.00060967457514979741	L_melissa:0.02837165818053466113):0.00958086139582973138):0.06229597843089194203	L_anna:0.03686355898070465403):0.0;
(Sierra_Nevada:0.00653715061670362071	((L_melissa:0.07041530141843428681	L_idas:0.00547253560258518460):0.01919215917097961618	Warner_Mts:0.01742996463829582163):0.03779465958807289722	L_anna:0.00974561848195270794):0.0;
(Warner_Mts:0.01621592904246568767	((L_melissa:0.01415832560412422919	Sierra_Nevada:0.01148597678453796254):0.00646723087440956041	L_idas:0.01852264418674152285):0.02428266660578327213	L_anna:0.00763927304377794245):0.0;
(Warner_Mts:0.02350015393971493019	((L_melissa:0.03729435812370236053	L_idas:0.00849532830412616340):0.01275506462106429373	Sierra_Nevada:0.01302490850448395285):0.00399962842839497734	L_anna:0.04541566793260368162):0.0;
(Sierra_Nevada:0.02690320790141740789	(Warner_Mts:0.01771248733757945990	(L_melissa:0.03278916355446036268	L_idas:0.01301375038701840098):0.01142434399099295610):0.00341653063307203499	L_anna:0.03119899005762045291):0.0;
(L_melissa:0.03769659235110016382	(Warner_Mts:0.02601848259828992704	(L_idas:0.01205561878468930197	Sierra_Nevada:0.02273057261973237750):0.01128321318863517199):0.01409501544422427782	L_anna:0.07310629465801929405):0.0;
(Sierra_Nevada:0.01504593675641182661	((L_idas:0.03211524927981208172	L_melissa:0.02391545728452966479):0.01502960736680023467	Warner_Mts:0.01903687574448972158):0.02003739771211216283	L_anna:0.03964130094424637291):0.0;
(Sierra_Nevada:0.00874403079931591366	((Warner_Mts:0.01608030345864998670	L_melissa:0.00917822014844220206):0.07232222226015390387	L_idas:0.01528741286887535557):0.03412023139312073128	L_anna:0.04365342452279952906):0.0;
(Sierra_Nevada:0.01515004173174079420	((L_melissa:0.03872171376169711299	L_idas:0.01820605736115287615):0.02698853146298732519	Warner_Mts:0.02024537626897162865):0.02925265613643120502	L_anna:0.04311359465486076098):0.0;
((L_idas:0.00947166268607433151	(L_melissa:0.02534798675027327003	Warner_Mts:0.02877636312633932020):0.01851126285045310085):0.07075350833645074888	Sierra_Nevada:0.00968842814894366709	L_anna:0.00940023191881196769):0.0;
(Sierra_Nevada:0.02458362290937312830	((Warner_Mts:0.01035786039910049916	L_melissa:0.01556381670514955448):0.01161148159995751411	L_idas:0.02108602308662315197):0.03513361053035975179	L_anna:0.04281409354722143235):0.0;
(L_idas:0.01243287316075526727	((Warner_Mts:0.00655385582978229835	Sierra_Nevada:0.05706681935666967770):0.01474680879257848388	L_melissa:0.04040373595200132811):0.01415033191210625201	L_anna:0.03202572045332408718):0.0;
((Warner_Mts:0.01295206479582176363	Sierra_Nevada:0.02476735126471227635):0.02056739355673017564	(L_melissa:0.00943806457514594598	L_idas:0.01557100961734955366):0.00901137287439918166	L_anna:0.07161316006362333786):0.0;
(Sierra_Nevada:0.00472804546886338665	((L_idas:0.00546795919461816327	L_melissa:0.02429812580288379445):0.00535667137082486075	Warner_Mts:0.00299828902472200690):0.03354408139321586602	L_anna:0.02007770065519948188):0.0;
(Warner_Mts:0.01233843103247492072	((Sierra_Nevada:0.01374995505669102287	L_melissa:0.02567412394964700695):0.01572953815847107084	L_idas:0.01017684154182973977):0.00976563693336215954	L_anna:0.04341874393911854257):0.0;
((L_idas:0.01107403988590124032	(L_melissa:0.02105655199843859890	Warner_Mts:0.00477884455189784684):0.01440852253918097417):0.12803575581388129678	Sierra_Nevada:0.00049144847140017856	L_anna:0.01216254663076781276):0.0;
((Warner_Mts:0.00875032949249142378	Sierra_Nevada:0.02212018080228926944):0.03721865416945406568	(L_melissa:0.02820090468956802654	L_idas:0.01219400206035200010):0.06952008356958912227	L_anna:0.02172798264087341322):0.0;
(Sierra_Nevada:0.01187762773447122687	(L_idas:0.02084041325212719273	(Warner_Mts:0.00681457455352565879	L_melissa:0.03176960775460499486):0.01929116457696979786):0.03489313409536125288	L_anna:0.05043812893338282810):0.0;
(Warner_Mts:0.01546832290954140363	(Sierra_Nevada:0.01371882600267656724	(L_melissa:0.02719891175602406549	L_idas:0.02135135471840756902):0.04704665025300563269):0.01439899314475437050	L_anna:0.02854522881871269721):0.0;
(Warner_Mts:0.01546832290954140363	(Sierra_Nevada:0.01371882600267656724	(L_melissa:0.02719891175602406549	L_idas:0.02135135471840756902):0.04704665025300563269):0.01439899314475437050	L_anna:0.02854522881871269721):0.0;
(Warner_Mts:0.01546832290954140363	(Sierra_Nevada:0.01371882600267656724	(L_melissa:0.02719891175602406549	L_idas:0.02135135471840756902):0.04704665025300563269):0.01439899314475437050	L_anna:0.02854522881871269721):0.0;
(Sierra_Nevada:0.01535813008012932614	(L_idas:0.02222654813085515879	(Warner_Mts:0.01487130483143191302	L_melissa:0.02353622578444705682):0.02510126568006315270):0.01668439808946772795	L_anna:0.05857272252377179744):0.0;
(L_idas:0.01549587342345982478	(Warner_Mts:0.00697924662834811891	(Sierra_Nevada:0.02475242801980164289	L_melissa:0.06345420667299173090):0.01724389004012532450):0.01302495653890630573	L_anna:0.05365683872618842720):0.0;
(Sierra_Nevada:0.01969619611055157399	((L_idas:0.03096986683101004417	L_melissa:0.02782990871450095188):0.00758507197600184410	Warner_Mts:0.01410277201984594733):0.01564864096810409874	L_anna:0.05078163361999326469):0.0;
(Sierra_Nevada:0.02834975594039904762	((L_idas:0.02244526214164364528	L_melissa:0.02408757618976141782):0.02117714304355745522	Warner_Mts:0.00394693525267112485):0.01535595517107954736	L_anna:0.05065662896986764668):0.0;
(Sierra_Nevada:0.01020185636255476966	(L_idas:0.01198979588603907992	(Warner_Mts:0.00467701263371946268	L_melissa:0.02135525994825350493):0.01735113262122014652):0.01450524126980299970	L_anna:0.04601613666509816319):0.0;
((L_idas:0.01025104751938226907	(Warner_Mts:0.01407206753177175571	L_melissa:0.03035593062795396979):0.00891883135495269083):0.01690264353776099043	Sierra_Nevada:0.01444279022558034656	L_anna:0.02794732864454554933):0.0;
(Sierra_Nevada:0.00674980826744390420	((Warner_Mts:0.01872855706223179248	L_melissa:0.02792001936871857382):0.01503232290413720855	L_idas:0.01177585235098169841):0.01609591258738911346	L_anna:0.04235905866543011183):0.0;
(L_idas:0.01975390337306132116	(Warner_Mts:0.02922324941177381272	(Sierra_Nevada:0.02493216916759664198	L_melissa:0.02635688272122134468):0.00819387612701833780):0.01270259235780178339	L_anna:0.05638888985477925192):0.0;
(Sierra_Nevada:0.01633844194222402665	((Warner_Mts:0.02503568855756017203	L_melissa:0.00799624740209568807):0.01051499044648163822	L_idas:0.01824227065395684494):0.04013808164345600976	L_anna:0.06210532809761936529):0.0;
(Sierra_Nevada:0.02364128378785070733	((L_idas:0.00725846093327082217	L_melissa:0.04760475851032894973):0.00464420875411997169	Warner_Mts:0.00845205960069395773):0.03909253055591022097	L_anna:0.04559500175422110529):0.0;
((L_idas:0.01913087406030160656	(L_melissa:0.02691127246995846101	Warner_Mts:0.02074265283685181732):0.00311556070026081360):0.04920590700418195351	Sierra_Nevada:0.01346901498435863244	L_anna:0.02264317741326499211):0.0;
(Sierra_Nevada:0.00683334423848769388	(L_melissa:0.04289796263268373655	(L_idas:0.01121571919995376955	Warner_Mts:0.00817431298115841622):0.01974749069243034519):0.01590748897703955778	L_anna:0.03361062680902227040):0.0;
(Warner_Mts:0.01414076511757481579	(Sierra_Nevada:0.01587814966993946614	(L_melissa:0.01937965694053634183	L_idas:0.02329476184854967907):0.02595085057797822878):0.01697418042491327314	L_anna:0.06131531101979708492):0.0;
(Sierra_Nevada:0.02502920358707182852	(L_idas:0.01828746204908899414	(L_melissa:0.04191482946550337957	Warner_Mts:0.02472891322679847056):0.02816136639556224980):0.03947558512886638338	L_anna:0.02102919100915518272):0.0;
((L_melissa:0.02361926198590465903	(L_idas:0.03396801937813943156	Warner_Mts:0.01229048737578802494):0.00198576477598603161):0.00930425701450413728	Sierra_Nevada:0.01760942536431668592	L_anna:0.03968518864810133273):0.0;
(Sierra_Nevada:0.02015505892738969282	((Warner_Mts:0.01356578722430126088	L_melissa:0.02459685309607859832):0.02079078667686072232	L_idas:0.01618333629073633387):0.02946841611202419622	L_anna:0.05088133560648003262):0.0;
(Sierra_Nevada:0.00633791015119617492	(Warner_Mts:0.01666709235229681813	(L_melissa:0.03116637880887445158	L_idas:0.00696240225611315100):0.01070882520772395256):0.03516575419592770507	L_anna:0.05278677054231046412):0.0;
(Warner_Mts:0.01141672516752956223	(L_idas:0.00534050697126499906	(Sierra_Nevada:0.03968239216829939214	L_melissa:0.03695632921597354070):0.01022891518670266363):0.02833842171736998539	L_anna:0.03337522356341174334):0.0;
(Sierra_Nevada:0.00811114094644376123	((L_idas:0.03453642777665187624	L_melissa:0.02490046212321114089):0.01221355621856767479	Warner_Mts:0.01815736415561123446):0.02911895634281243608	L_anna:0.03035779689323810093):0.0;
((L_idas:0.01004921263603886401	(Warner_Mts:0.00886195188625574053	L_melissa:0.02802467856367840335):0.01531836594800231946):0.01726071812095319319	Sierra_Nevada:0.01825520490588714018	L_anna:0.03809230873346441948):0.0;
(L_idas:0.00553534618297461291	(Sierra_Nevada:0.01484112528565199700	(L_melissa:0.04371739025486942598	Warner_Mts:0.00172782799914314813):0.00811152536890642935):0.00525389578964624484	L_anna:0.05166160397028101564):0.0;
(Sierra_Nevada:0.00488622606567264920	(L_idas:0.01615520672748363418	(L_melissa:0.01285697891701613992	Warner_Mts:0.01664301126594564667):0.01038574449187714549):0.03499028036019017490	L_anna:0.05152169813995540609):0.0;
(Sierra_Nevada:0.00401551851113401363	(Warner_Mts:0.01013933238501064753	(L_melissa:0.01929288124348082362	L_idas:0.01129431352635508652):0.00725209156699166066):0.05480952012584275335	L_anna:0.03368750939977412789):0.0;
(((L_melissa:0.03225328938601207396	L_idas:0.00345090600300951202):0.00636268318863575637	Sierra_Nevada:0.02981861705628936765):0.01241457953429976786	Warner_Mts:0.02475869414284585096	L_anna:0.01925889059785585930):0.0;
(Warner_Mts:0.03628684866853382901	((Sierra_Nevada:0.00729413937206402959	L_melissa:0.02734831197919632140):0.00983203442392951640	L_idas:0.03073994511114975028):0.01628038124927055560	L_anna:0.03588788199395808592):0.0;
(Warner_Mts:0.01421758613814980143	(L_idas:0.00942344217374431990	(Sierra_Nevada:0.01180168589127687968	L_melissa:0.03239764323115306571):0.03299439178322959715):0.02015295672229312426	L_anna:0.09823621757211237204):0.0;
(((L_idas:0.01080619150255332679	L_melissa:0.02349149386764780648):0.02671807391537762283	Warner_Mts:0.00443998199270184083):0.02861860692013308907	Sierra_Nevada:0.02038768219096443943	L_anna:0.06534632772530546418):0.0;
(((L_idas:0.01677609579548444349	L_melissa:0.03140669016930219826):0.00753698638049204485	Warner_Mts:0.00953230487080080659):0.03276465997373200628	Sierra_Nevada:0.00648687241340673622	L_anna:0.01467233724357196872):0.0;
(Sierra_Nevada:0.00775564215941146589	((L_idas:0.01065473541590077934	L_melissa:0.02092073935355433928):0.01566911966936022221	Warner_Mts:0.01266733044302315557):0.03926772311563937051	L_anna:0.00413921754707756613):0.0;
((Warner_Mts:0.00416614650737237927	L_idas:0.02229122602020337449):0.01329848667179404226	(Sierra_Nevada:0.01981084249211419526	L_melissa:0.01742454948896978578):0.03078350687321909987	L_anna:0.05093054819842764841):0.0;
((L_idas:0.01121564544053693484	(L_melissa:0.02181011813653373904	Warner_Mts:0.00000100000050002909):0.02269414245758432855):0.01779807514213252104	Sierra_Nevada:0.00905764128022533768	L_anna:0.02963401776603599713):0.0;
(Sierra_Nevada:0.01830759708294799754	(Warner_Mts:0.00928136893037059818	(L_melissa:0.04364495037240644082	L_idas:0.03163995674437676542):0.03613241437403658801):0.03366579054504399704	L_anna:0.01739700721031001845):0.0;
(Sierra_Nevada:0.01164795149183126335	(L_idas:0.01866857097019368125	(L_melissa:0.03778794094021648703	Warner_Mts:0.00644320964637165941):0.00333330190584671610):0.00882650488578613432	L_anna:0.04205356512103834016):0.0;
(Sierra_Nevada:0.00891767502200002497	((Warner_Mts:0.00146899582363521066	L_melissa:0.04075053034572031357):0.01017308879311506521	L_idas:0.02236027636661638840):0.05088170707773478213	L_anna:0.01012342588845205511):0.0;
(Sierra_Nevada:0.02866010842366496433	(L_idas:0.00899564429227672421	(Warner_Mts:0.00262812799861143406	L_melissa:0.03018248352891064745):0.00673936643234884347):0.02168852632810352316	L_anna:0.04108528432060157276):0.0;
(Sierra_Nevada:0.00999577735625360557	((L_idas:0.00889026137990008708	L_melissa:0.02934243306700649173):0.05352886324826333642	Warner_Mts:0.00700749462153883815):0.01023435133158662885	L_anna:0.01860263083513269758):0.0;
((L_idas:0.00695651078730899226	(L_melissa:0.02590565779869302004	Warner_Mts:0.01454441315898098719):0.01228833864079568669):0.02298368495391671720	Sierra_Nevada:0.00507677970948575575	L_anna:0.00289779066539312680):0.0;
(Sierra_Nevada:0.01059463486418430953	(L_melissa:0.04164141774252488881	(Warner_Mts:0.01374290849861666691	L_idas:0.00926580936772522165):0.01039216991854160881):0.02819668795622806354	L_anna:0.05036035641980998734):0.0;
(Sierra_Nevada:0.02756327486975231750	(Warner_Mts:0.01379728719015818096	(L_idas:0.01598831554181055423	L_melissa:0.01497488544190059799):0.04784833175394830745):0.01429953932142336188	L_anna:0.01216197908506580320):0.0;
((Warner_Mts:0.02371145725127873916	(L_idas:0.02950088714147287502	L_melissa:0.02145049309806698959):0.01510202906546642861):0.01563259686266939286	Sierra_Nevada:0.01700893781338233893	L_anna:0.06841361882595584087):0.0;
(Sierra_Nevada:0.00574463868213980107	((L_melissa:0.02773753188681480145	L_idas:0.02809527659675416580):0.04575754754414829151	Warner_Mts:0.00763044502182264571):0.04490835280496483645	L_anna:0.02121994695733555453):0.0;
((Warner_Mts:0.01041982567496062273	L_idas:0.01362049470408161975):0.00786384998903422693	(Sierra_Nevada:0.01858062682736915869	L_melissa:0.02332592346455825139):0.01880994023927252956	L_anna:0.04310122754026318725):0.0;
(Warner_Mts:0.00772245517612233940	((L_melissa:0.01687952447376488835	L_idas:0.01466113662488950815):0.02542636433819202291	Sierra_Nevada:0.02385570058731224102):0.00870723541476958220	L_anna:0.03076143228664636464):0.0;
((L_melissa:0.01915817804612814437	(L_idas:0.02410099727770114580	Warner_Mts:0.01916847611241557017):0.00529195383331100468):0.06758559400483667157	Sierra_Nevada:0.01516089576232010697	L_anna:0.01654322425604598523):0.0;
(Sierra_Nevada:0.00970979185444588097	((L_idas:0.02245260730314373870	L_melissa:0.02066937497491582940):0.01214329282934135078	Warner_Mts:0.00846941930103144690):0.04940805172995833827	L_anna:0.02895519973119732235):0.0;
((L_melissa:0.02058071504937375104	(L_idas:0.01662316206266137991	Warner_Mts:0.01031783925548768709):0.00291760735055706776):0.01977421413837363376	Sierra_Nevada:0.00791961597430763595	L_anna:0.04353263290072517666):0.0;
(Sierra_Nevada:0.01507574066946046343	(L_idas:0.01910443636671292980	(L_melissa:0.02477836693662970741	Warner_Mts:0.01352307052228052774):0.01180424663668421144):0.02119988421284965327	L_anna:0.01940303784974901566):0.0;
(L_idas:0.01112917655925005529	((L_melissa:0.01540154161346004615	Sierra_Nevada:0.00293973150597737556):0.01787097666453805675	Warner_Mts:0.00956122645174374564):0.00675908146050697815	L_anna:0.01942272261566399885):0.0;
(Sierra_Nevada:0.01262648549169183808	(Warner_Mts:0.01771022406833735324	(L_melissa:0.01628453099654292302	L_idas:0.02051809139464053425):0.00518598742469007258):0.05048392816393033888	L_anna:0.01213771605097935767):0.0;
(L_idas:0.01295103189231478283	(Sierra_Nevada:0.01987078359507954764	(Warner_Mts:0.00468375279744169364	L_melissa:0.02621828611645251467):0.01423082115901572707):0.00599432396039562866	L_anna:0.03943908563839342712):0.0;
((L_idas:0.01113474592016997812	(L_melissa:0.00894273021867819824	Warner_Mts:0.00609618789739165782):0.03230498185794455218):0.02195975034603073195	Sierra_Nevada:0.01513116225319114175	L_anna:0.02477020585431399802):0.0;
(Sierra_Nevada:0.01249046183143317362	(L_idas:0.01853123096914026033	(Warner_Mts:0.01111465916854409430	L_melissa:0.04195964828929484719):0.01276934730725716276):0.01683496378886935665	L_anna:0.02542249842231984747):0.0;
(Sierra_Nevada:0.01211145573330184300	(L_idas:0.01906383436671340442	(Warner_Mts:0.01999127266039127729	L_melissa:0.02747152594219795865):0.01543432723717427617):0.02046199712642620544	L_anna:0.03150278395977543222):0.0;
(Sierra_Nevada:0.00597087317067006036	(Warner_Mts:0.01426915852131856698	(L_melissa:0.02643014015707691525	L_idas:0.01842845894030192833):0.00939916150308644192):0.03783533469010073175	L_anna:0.03874956832250462530):0.0;
((Warner_Mts:0.02901072137314707547	(L_idas:0.00243259321902977851	L_melissa:0.02828722121919313714):0.01831858571339691280):0.03202156361084031178	Sierra_Nevada:0.01535766668215811023	L_anna:0.03354147693142221082):0.0;
(Warner_Mts:0.02142659143320215648	(Sierra_Nevada:0.00893710314745169154	(L_melissa:0.02808649023778934245	L_idas:0.01375757751163095635):0.01829438535259491835):0.00432156914060927155	L_anna:0.01764104048950422207):0.0;
(Sierra_Nevada:0.02180544996927547344	((L_melissa:0.02153686586978922207	L_idas:0.00086161273747695222):0.03651015768036379450	Warner_Mts:0.00955026607615004977):0.01295143661967227550	L_anna:0.02740121093412835676):0.0;
((L_idas:0.00574598693710459511	(L_melissa:0.06559844413852886080	Warner_Mts:0.00184097010340756998):0.00364696317584395097):0.02515027093264664282	Sierra_Nevada:0.01751961403205387624	L_anna:0.05020656983526880501):0.0;
(Sierra_Nevada:0.02770180358973518830	(Warner_Mts:0.00925220379489582849	(L_melissa:0.02836195526726196028	L_idas:0.02605898425885347022):0.01175095118695919892):0.03175151025113745473	L_anna:0.01164782633439484516):0.0;
(L_idas:0.03161846704392030222	(Sierra_Nevada:0.03280946941026971486	(L_melissa:0.02316350439253413163	Warner_Mts:0.01066297017835181327):0.01883282703383076795):0.00815162571009698037	L_anna:0.03871019248789669964):0.0;
(L_idas:0.00589785411925712166	(Sierra_Nevada:0.00768597437785033689	(Warner_Mts:0.01740855325406022447	L_melissa:0.03644740311703128371):0.01354804175359537038):0.01333440783282717132	L_anna:0.07721348423005081063):0.0;
((Sierra_Nevada:0.03722094537961849470	Warner_Mts:0.01169940671914231067):0.00759830301231830679	(L_idas:0.01257001701997184119	L_melissa:0.04326000735073231435):0.01712552043518654823	L_anna:0.04560617157403856065):0.0;
(Warner_Mts:0.03515698530575182140	(Sierra_Nevada:0.00723288296899782506	(L_idas:0.01767310500790832128	L_melissa:0.04381573990827931225):0.01035066740602576425):0.03957746142328059935	L_anna:0.04427213756838964398):0.0;
((Sierra_Nevada:0.04043466295896649271	(L_melissa:0.04918465984239794170	Warner_Mts:0.01159800911465544079):0.00237689275293789673):0.01017673661378679442	L_idas:0.01855200605812630521	L_anna:0.03176321391192832994):0.0;
(Sierra_Nevada:0.00834183518229428614	(Warner_Mts:0.01974985157666266783	(L_idas:0.01533292744987997322	L_melissa:0.02356424542922544094):0.01367037838167487265):0.03395675397014438768	L_anna:0.02932505304499742269):0.0;
(Warner_Mts:0.01102597361849242362	(L_idas:0.01385411475918971701	(Sierra_Nevada:0.00726360993483747813	L_melissa:0.04162632064729025749):0.01499560903190903620):0.01480729395829283139	L_anna:0.02215628482496876869):0.0;
(Sierra_Nevada:0.01726958118196918537	(Warner_Mts:0.02271785712302459848	(L_melissa:0.02244223067567905142	L_idas:0.01705906435742091110):0.02412273832634316550):0.01304902106950675891	L_anna:0.02831939529423949456):0.0;
(Warner_Mts:0.01554298852758730781	((L_idas:0.01308839060601587646	L_melissa:0.02032661370246216168):0.03064401164707710248	Sierra_Nevada:0.01290788787523155200):0.00960193508528969092	L_anna:0.07260407831802703771):0.0;
(Sierra_Nevada:0.01937705141311436147	((Warner_Mts:0.01257748279631827788	L_melissa:0.02428918577788547264):0.00987115433883457155	L_idas:0.01246643148501378438):0.02286808348291487908	L_anna:0.04539930810126489164):0.0;
((L_idas:0.01539565519450710775	(L_melissa:0.01461936529967845788	Warner_Mts:0.01475829523571444736):0.00899370017781069182):0.03363135647708203474	Sierra_Nevada:0.00079540298378645872	L_anna:0.02608629090805787698):0.0;
(Sierra_Nevada:0.02744706236724713672	((Warner_Mts:0.00104243145108194103	L_melissa:0.02853843426193579738):0.02425002966383628389	L_idas:0.01036975772077394949):0.01708702601685413089	L_anna:0.02367664224351765517):0.0;
((L_idas:0.00681085784406261670	(L_melissa:0.02506944860417616508	Warner_Mts:0.00393396527956313847):0.03329381997494228196):0.01841157971148385877	Sierra_Nevada:0.00892239220902677974	L_anna:0.06526158095353906674):0.0;
((Sierra_Nevada:0.01541091896778539090	(L_melissa:0.01918410266498167885	Warner_Mts:0.01026570362405183380):0.02832887694955059724):0.00543842220914338582	L_idas:0.00738724842864292575	L_anna:0.06489349700818199118):0.0;
(Warner_Mts:0.01305062789211644189	(Sierra_Nevada:0.01316153858223074666	(L_idas:0.00340781750799132050	L_melissa:0.05653452513761726694):0.01600648319749277751):0.02955020800895026209	L_anna:0.02202843725489391641):0.0;
(((L_idas:0.01499041724113507959	L_melissa:0.01183489223977811540):0.00412172264120197300	Warner_Mts:0.02343659752458840395):0.02273580401764355857	Sierra_Nevada:0.00544077942770500918	L_anna:0.03610033451298007290):0.0;
(Sierra_Nevada:0.00749006403838393345	((L_melissa:0.03413459847898390326	Warner_Mts:0.00419122325994519210):0.03541964895936344782	L_idas:0.01315238665370435135):0.04611279721864511988	L_anna:0.04978696303500307341):0.0;
((Warner_Mts:0.04303428798995927868	(L_idas:0.01728126210520127687	L_melissa:0.01947237985894690118):0.01551417513406619549):0.01660188799433863840	Sierra_Nevada:0.01317868150409465602	L_anna:0.03576661390782120975):0.0;
((Warner_Mts:0.04303428798995927868	(L_idas:0.01728126210520127687	L_melissa:0.01947237985894690118):0.01551417513406619549):0.01660188799433863840	Sierra_Nevada:0.01317868150409465602	L_anna:0.03576661390782120975):0.0;
((Warner_Mts:0.04303428798995927868	(L_idas:0.01728126210520127687	L_melissa:0.01947237985894690118):0.01551417513406619549):0.01660188799433863840	Sierra_Nevada:0.01317868150409465602	L_anna:0.03576661390782120975):0.0;
(Sierra_Nevada:0.01439907144328394367	(L_melissa:0.03838786806812150010	(L_idas:0.02448569869844605118	Warner_Mts:0.00687644385286572367):0.00499799013049939417):0.01939332212458547491	L_anna:0.02468430459213252076):0.0;
((Warner_Mts:0.01265753363869926047	(L_melissa:0.01059034166008713911	L_idas:0.01291866133329999493):0.00666018605474725037):0.02459256911164740128	Sierra_Nevada:0.03810813181544617928	L_anna:0.06261682575491279990):0.0;
(Sierra_Nevada:0.00512074569848511296	(L_idas:0.01545763041608095613	(L_melissa:0.04162116599093195618	Warner_Mts:0.01682581915477948664):0.00620054558477950695):0.10773233752586605649	L_anna:0.02150593634715220262):0.0;
((Sierra_Nevada:0.03496524099817663322	(L_melissa:0.02630917506973349737	L_idas:0.01094553063051138635):0.01442387069437348589):0.02747428985211545008	Warner_Mts:0.02324455593692604377	L_anna:0.07196760037050194125):0.0;
(Sierra_Nevada:0.00520692262368794862	(Warner_Mts:0.00201537137868360028	(L_melissa:0.01231677042585717363	L_idas:0.02063390800011649998):0.04042393759197492747):0.10531103432526579822	L_anna:0.01661895082975661450):0.0;
(Warner_Mts:0.02596077578275446385	(L_idas:0.01267751834317590483	(L_melissa:0.04011445848369098177	Sierra_Nevada:0.02396523059189069674):0.00733786073242498598):0.02101454984943250739	L_anna:0.05214165771316189857):0.0;
((L_idas:0.02033101149091494711	(L_melissa:0.02126257165010317016	Warner_Mts:0.01642049449984384416):0.00924284532705754378):0.00856712813963449518	Sierra_Nevada:0.00826692016156697559	L_anna:0.03351561283659893614):0.0;
(Sierra_Nevada:0.00654192885552164292	((L_idas:0.01200743035532188079	Warner_Mts:0.01082272550083642100):0.00944337378538448804	L_melissa:0.03098014289390632961):0.05961672816470253017	L_anna:0.02464201901961426966):0.0;
((L_melissa:0.02668773587780658846	(L_idas:0.02179074388419594693	Warner_Mts:0.01266773545945256048):0.00994480393783666802):0.02415659649521765401	Sierra_Nevada:0.01247517056108643843	L_anna:0.07374606313469038443):0.0;
(Sierra_Nevada:0.02421272317582457562	(L_idas:0.01278814717728981795	(L_melissa:0.02571356501080418119	Warner_Mts:0.01834649472333656564):0.00206352386690668733):0.01972879291149954445	L_anna:0.04306033262341752571):0.0;
(Sierra_Nevada:0.02109506689454531195	(Warner_Mts:0.05292526959500778311	(L_idas:0.00709243126378313136	L_melissa:0.02898422714741520287):0.01334233829472881994):0.00888965449934742483	L_anna:0.03708832456222192764):0.0;
((L_idas:0.00695095944154873902	(Warner_Mts:0.00549965359991615773	L_melissa:0.04363384969794197044):0.02126226241286271329):0.02804108773440646893	Sierra_Nevada:0.04936011215809126690	L_anna:0.05867596894824383957):0.0;
(Sierra_Nevada:0.00744197847393722467	((Warner_Mts:0.00781572645983396805	L_idas:0.01834755987803967509):0.00378572374037951416	L_melissa:0.03830549444821619576):0.03041533993231371885	L_anna:0.07116307933681893794):0.0;
((Warner_Mts:0.03162522242055285093	(Sierra_Nevada:0.01405991223584649244	L_melissa:0.04284511391080246534):0.00563392361598056592):0.00939147728369331761	L_idas:0.00741836615914843230	L_anna:0.05138872293715705114):0.0;
(Warner_Mts:0.02257965118410787050	(L_idas:0.01794116107701700102	(Sierra_Nevada:0.02098671382502704033	L_melissa:0.04161099523187265087):0.01027800377018203530):0.01985846162302337681	L_anna:0.04338339411494688408):0.0;
(Sierra_Nevada:0.01012141132165634075	(L_idas:0.01496636092933865958	(Warner_Mts:0.01862544646354698588	L_melissa:0.02432072954200063461):0.02190178133700997759):0.02558557762275165404	L_anna:0.04293467201074879086):0.0;
(Warner_Mts:0.01258948652633153260	(L_idas:0.02133660974828105114	(Sierra_Nevada:0.01264448173370781581	L_melissa:0.02708695048569184985):0.01192089492538273704):0.00582857631820170655	L_anna:0.05836853036057936678):0.0;
(Sierra_Nevada:0.00409979323802075850	((L_melissa:0.02992846065833270480	L_idas:0.00755017337614499132):0.00596737733392420106	Warner_Mts:0.00768619511483525052):0.02695560896898373249	L_anna:0.05560914000882698216):0.0;
((L_idas:0.00483493351236240210	(L_melissa:0.04007071497327609894	Warner_Mts:0.00396654605174935355):0.01451140097590721857):0.02486228572951520652	Sierra_Nevada:0.01009604942599554717	L_anna:0.02246491679528726457):0.0;
((Warner_Mts:0.01547299809152258461	Sierra_Nevada:0.02104740010706409800):0.01000967482326005353	(L_idas:0.00850212252557614595	L_melissa:0.05037987161779214351):0.01899875449235368524	L_anna:0.03134577665795316992):0.0;
(Sierra_Nevada:0.00603810364952559690	((L_idas:0.01303753739126225358	Warner_Mts:0.01776467672921532709):0.00470308039930600243	L_melissa:0.04438472433410025481):0.04010266172791288053	L_anna:0.03329540802450862980):0.0;
(Sierra_Nevada:0.02366168684377375347	((L_melissa:0.01846867653156832045	L_idas:0.02568713306635849597):0.00785893074232477638	Warner_Mts:0.01718728353365771636):0.01564779314786372832	L_anna:0.05677247353951699049):0.0;
(Sierra_Nevada:0.01352313170977761936	((Warner_Mts:0.01676881351247390059	L_idas:0.00922365608598093960):0.01059842775735263254	L_melissa:0.04947141637949369758):0.01289363521217169913	L_anna:0.03599577859704360810):0.0;
(Sierra_Nevada:0.00991394496352294118	((Warner_Mts:0.02726955001707735693	L_melissa:0.01875754367121421767):0.02029948011688289394	L_idas:0.01835995362895170152):0.02297110858326993979	L_anna:0.02312066686109623750):0.0;
(Sierra_Nevada:0.00159708364881048647	(Warner_Mts:0.01178190343663219029	(L_melissa:0.03670326354025160026	L_idas:0.01006374226000645092):0.02528973382343345858):0.05069379521216244022	L_anna:0.01929107429456714679):0.0;
((Sierra_Nevada:0.02017572243043459779	(L_melissa:0.02469594271332543195	L_idas:0.01025821898245053015):0.00761460590423093144):0.01075417630887204844	Warner_Mts:0.02203967813751430554	L_anna:0.03876228730561642744):0.0;
(Sierra_Nevada:0.01435964706326505955	(L_idas:0.01417944188662211003	(Warner_Mts:0.00490166455221826940	L_melissa:0.02379892043399544493):0.02018551866111907914):0.04005859386623589202	L_anna:0.01267443057806311515):0.0;
(Warner_Mts:0.02907316984946370364	((L_melissa:0.05124969647596341882	Sierra_Nevada:0.01487588314660529855):0.01440143268326847699	L_idas:0.02461298644864239743):0.00567316515285515299	L_anna:0.04670279860185819892):0.0;
(L_melissa:0.06594652938800570074	(L_idas:0.02323447005799078244	(Sierra_Nevada:0.02973307022405269340	Warner_Mts:0.01733189692990615149):0.01942176671793710910):0.01246647794614393415	L_anna:0.03698944196723992495):0.0;
((L_melissa:0.05259039881917353110	L_idas:0.01573693379414045634):0.01080031056937887438	(Warner_Mts:0.00328755261252149751	Sierra_Nevada:0.02409533678885363017):0.01446819582889590471	L_anna:0.05281975241376007241):0.0;
(L_idas:0.01292466785110068725	((Warner_Mts:0.01075818508272229079	L_melissa:0.01152997188601230343):0.01693319680159798696	Sierra_Nevada:0.02266247250211650757):0.01601847340571545958	L_anna:0.03925738694478139029):0.0;
(Sierra_Nevada:0.01172659443790148061	(L_idas:0.01504562451459148624	(Warner_Mts:0.01205377169372735639	L_melissa:0.00573709162327999157):0.02747207206772642532):0.01632288571963988119	L_anna:0.04145387012829111761):0.0;
(Sierra_Nevada:0.02295959821639571505	((L_melissa:0.01824967575267568212	Warner_Mts:0.01291103881652620397):0.02315338765842363949	L_idas:0.01050083315306104235):0.02094697486837010167	L_anna:0.05583683303586187835):0.0;
(Warner_Mts:0.04048215121096367802	((Sierra_Nevada:0.02884960279991088603	L_melissa:0.02328101938148700173):0.02165446768799672919	L_idas:0.02335809852140039236):0.01215168120723595854	L_anna:0.04852049888884939904):0.0;
((L_idas:0.02322085298350332408	(Warner_Mts:0.01388927626441472003	L_melissa:0.01192622604538210417):0.01705415665012750132):0.02437874689970805087	Sierra_Nevada:0.01141073764782560632	L_anna:0.02428150741360277781):0.0;
((L_idas:0.02241504918727924359	(L_melissa:0.01982711555503173517	Warner_Mts:0.00694618418034679674):0.02821405101568576212):0.02022004084415205891	Sierra_Nevada:0.01926184389517016440	L_anna:0.03180783888610403537):0.0;
(((Warner_Mts:0.00607556620340359618	L_melissa:0.03541346955094476501):0.00215453886319714365	Sierra_Nevada:0.01770787757015199193):0.02569748786002487226	L_idas:0.00000100000050002909	L_anna:0.09026970022771863000):0.0;
(Sierra_Nevada:0.00512859298942419661	(Warner_Mts:0.00624168317714457639	(L_idas:0.03271865372549856432	L_melissa:0.03742883911108698530):0.00716113165721878747):0.03708881755243303990	L_anna:0.02258630097076956902):0.0;
(((Warner_Mts:0.00890301738229879597	Sierra_Nevada:0.02370570676708853158):0.00545915453629619834	L_melissa:0.01973836627547044531):0.04878589778724942011	L_idas:0.01232540154963705087	L_anna:0.04792564548453832896):0.0;
(Sierra_Nevada:0.01536151988595338934	((L_idas:0.00840590053533401237	L_melissa:0.02798618990316122102):0.01696888289560724225	Warner_Mts:0.01982943395339155715):0.02475001193721274376	L_anna:0.04146138348909023108):0.0;
(Warner_Mts:0.00972981916869537430	((L_idas:0.02315711511668377617	Sierra_Nevada:0.01670998384187485225):0.00917309633175374811	L_melissa:0.02120235500021328684):0.00431182820996008683	L_anna:0.02556235191900683296):0.0;
((Sierra_Nevada:0.01531377654381771772	L_melissa:0.03543924158210350062):0.01086999612419076514	(L_idas:0.01489428602778573515	Warner_Mts:0.00460568730627498434):0.00753801805842179221	L_anna:0.04785355623428625554):0.0;
((Warner_Mts:0.02137124961544206725	L_melissa:0.01343038426274087080):0.03292709619790065018	(L_idas:0.04007297770847779300	Sierra_Nevada:0.01268311464808356132):0.00546263436573535960	L_anna:0.06898428198363923403):0.0;
(Sierra_Nevada:0.01041903286710099685	((L_melissa:0.01372472631304151418	Warner_Mts:0.02819106997497410061):0.00723875169455341638	L_idas:0.01549563773501210460):0.01701322272302635205	L_anna:0.06935970060169573126):0.0;
(Sierra_Nevada:0.01481827582076129628	((L_idas:0.03565608467784938534	Warner_Mts:0.01485214844151576917):0.03855735773808303263	L_melissa:0.01549144848811797627):0.01722793355867466986	L_anna:0.06821221598834395494):0.0;
(Sierra_Nevada:0.00534997857770048643	(Warner_Mts:0.00759750637692541315	(L_melissa:0.01735930770599504111	L_idas:0.00675137523880379575):0.01519569764135235770):0.03341007861351611569	L_anna:0.02322555661952955056):0.0;
(Sierra_Nevada:0.00744668588903921701	(L_idas:0.00630849801887444633	(L_melissa:0.00831734491975698147	Warner_Mts:0.01082099475615767512):0.03420891261852093690):0.05050116617112376111	L_anna:0.04073387529437448584):0.0;
(Sierra_Nevada:0.00757003097741910935	((L_idas:0.01129347574704998858	L_melissa:0.02405811116256632506):0.01243700560485564745	Warner_Mts:0.01214395412043924559):0.02406619052775602410	L_anna:0.03612604237449545258):0.0;
(Sierra_Nevada:0.02362672552064542034	(L_melissa:0.02758196364209725485	(L_idas:0.03874893805222189708	Warner_Mts:0.01170204249739870139):0.03039992101851797870):0.02161817831993849415	L_anna:0.07071407291923895166):0.0;
(Sierra_Nevada:0.01191100670047062771	((Warner_Mts:0.03623073205712215583	L_melissa:0.01625338277248181834):0.01808281555580355804	L_idas:0.02566521103055188074):0.02978527062773815917	L_anna:0.02774003332125473190):0.0;
((L_melissa:0.01813907138859916987	Warner_Mts:0.00536823881048325170):0.03403861895532930143	(L_idas:0.01531559459837081999	Sierra_Nevada:0.05374043997174561549):0.00434025963244438154	L_anna:0.03792954077387428874):0.0;
((L_idas:0.01701025426238238908	(L_melissa:0.02579740975467374395	Warner_Mts:0.02136185833950147647):0.01607994951213888302):0.03460994065607867626	Sierra_Nevada:0.06016977682829310892	L_anna:0.02597109850093483677):0.0;
(Sierra_Nevada:0.02057492383939577701	(L_idas:0.01428220858299548805	(L_melissa:0.03523729893850814643	Warner_Mts:0.01663746053135587918):0.01702979444996228359):0.03515323776403799644	L_anna:0.01692024527908177201):0.0;
(Sierra_Nevada:0.01103554886317792937	(L_idas:0.02707697939564560063	(L_melissa:0.00707474385232664208	Warner_Mts:0.01657852894113488046):0.04311141819673606351):0.02235346738907387221	L_anna:0.03006320183458341053):0.0;
(Sierra_Nevada:0.02864430861665707637	((L_idas:0.00889078605031849364	Warner_Mts:0.03078587648309161554):0.00710100657472152990	L_melissa:0.04923861236698678923):0.02500512149009599325	L_anna:0.02002445407603132069):0.0;
(Sierra_Nevada:0.01265938228920082155	(Warner_Mts:0.02463452873004159938	(L_idas:0.01306670618775632176	L_melissa:0.01626972656247337515):0.01949284441327316791):0.02769036263279544066	L_anna:0.04433747343995849549):0.0;
(L_idas:0.03873416647614474212	(Sierra_Nevada:0.02636515144742762606	(L_melissa:0.03276034132678536798	Warner_Mts:0.00332209981892666890):0.01063766995156453614):0.02116316315804919052	L_anna:0.03118501769820861136):0.0;
(Sierra_Nevada:0.01149298285718756106	(L_idas:0.01720212761241462010	(L_melissa:0.01912204162999678672	Warner_Mts:0.01170126474313667488):0.02292449837609914637):0.09213078509223798784	L_anna:0.00496995633111563251):0.0;
(Sierra_Nevada:0.01284768768850689559	(Warner_Mts:0.01906042527615372031	(L_melissa:0.01125917744183062459	L_idas:0.01583321456814437700):0.00833262911044179745):0.07510560100253431404	L_anna:0.03594208134308028019):0.0;
((Warner_Mts:0.01722898032837184498	(L_melissa:0.02033511254263787454	Sierra_Nevada:0.02444494734585610229):0.01329769835314873090):0.00688701963743092605	L_idas:0.01528129406134751470	L_anna:0.03565823414149395937):0.0;
(Sierra_Nevada:0.01809523992610639204	(Warner_Mts:0.02833118188736268375	(L_idas:0.01194329156488607539	L_melissa:0.03105331354920787962):0.02134493458534431759):0.00744313697070671937	L_anna:0.03187467795666077547):0.0;
(Sierra_Nevada:0.01198601449117555305	(L_idas:0.01215598230293860570	(Warner_Mts:0.01073863041405032082	L_melissa:0.02577150804634840975):0.02186218876881018680):0.04466630645190004800	L_anna:0.02509658513433562013):0.0;
((Warner_Mts:0.00978297733826588578	(L_idas:0.01564163597707612582	L_melissa:0.01064015064845823429):0.01231806729463212277):0.07685521879791593070	Sierra_Nevada:0.01101795384159000128	L_anna:0.01122531420610104261):0.0;
(Sierra_Nevada:0.00989035335330006385	(Warner_Mts:0.02145008625824743054	(L_idas:0.01189874743315543111	L_melissa:0.03163868764978668147):0.01645077794135206203):0.02555107412188983851	L_anna:0.03680597826353666085):0.0;
(((L_idas:0.01285374498708116882	L_melissa:0.02174472017766197057):0.03086138202215642917	Warner_Mts:0.02434054862115936357):0.03818910468080264492	Sierra_Nevada:0.01061928506732782301	L_anna:0.02575150608265463700):0.0;
(Warner_Mts:0.01252926300367795953	((L_idas:0.02465913807182768328	L_melissa:0.01843553984308411720):0.00507492522668539538	Sierra_Nevada:0.02133477547172603350):0.00840023270682503306	L_anna:0.03287360205006588376):0.0;
(Warner_Mts:0.01252926300367795953	((L_idas:0.02465913807182768328	L_melissa:0.01843553984308411720):0.00507492522668539538	Sierra_Nevada:0.02133477547172603350):0.00840023270682503306	L_anna:0.03287360205006588376):0.0;
(Warner_Mts:0.01252926300367795953	((L_idas:0.02465913807182768328	L_melissa:0.01843553984308411720):0.00507492522668539538	Sierra_Nevada:0.02133477547172603350):0.00840023270682503306	L_anna:0.03287360205006588376):0.0;
(Sierra_Nevada:0.01058323976264820970	(Warner_Mts:0.02746854237137311139	(L_idas:0.02148385929932038543	L_melissa:0.00475818851132368738):0.01239011692518545392):0.04605219402762702335	L_anna:0.03245130624664476632):0.0;
((Sierra_Nevada:0.03316585885841456111	(L_melissa:0.05811970806550924296	L_idas:0.00476135390714018444):0.03092567903241958543):0.01128783180126675424	Warner_Mts:0.01346692996091866310	L_anna:0.05925450175314760787):0.0;
(Sierra_Nevada:0.00967605936708342169	(Warner_Mts:0.00510525248889284397	(L_idas:0.00728608698918868473	L_melissa:0.00586469384020929258):0.05056933080043262557):0.03874584247279797694	L_anna:0.11359138794194238720):0.0;
(Sierra_Nevada:0.01567149319119768777	(Warner_Mts:0.02549467310630131045	(L_idas:0.00853802430140060582	L_melissa:0.02842775502773531998):0.01584219060793780678):0.03025066726331025399	L_anna:0.02555375027779776403):0.0;
(Sierra_Nevada:0.01577995580778459445	(Warner_Mts:0.02036607942950561384	(L_melissa:0.02638904193336742005	L_idas:0.01196637969887678898):0.03854674046219660338):0.07314822553860150789	L_anna:0.01371736891844095758):0.0;
(((L_idas:0.01058540739097878387	L_melissa:0.01900553566753193993):0.01179835991530138808	Warner_Mts:0.03011707291995137370):0.06179644328646299173	Sierra_Nevada:0.00898029646585241786	L_anna:0.05361897163694059887):0.0;
(Sierra_Nevada:0.01590381762644132654	(L_idas:0.02705261011993096223	(Warner_Mts:0.01850620328262474884	L_melissa:0.04236092553849112735):0.01195523777061300620):0.03388304349385418135	L_anna:0.05173699045578197819):0.0;
(Sierra_Nevada:0.01528708966181578643	((L_melissa:0.03989920644085823836	L_idas:0.00252638555870768377):0.01779755110754655326	Warner_Mts:0.01293843639341112940):0.02757877612824611441	L_anna:0.04761638207187950111):0.0;
(Sierra_Nevada:0.02766788727237319903	(Warner_Mts:0.01818308961498812590	(L_melissa:0.02582079639581527294	L_idas:0.01638274262832430800):0.01058453679974474815):0.01271890958747058653	L_anna:0.02474470725968546531):0.0;
((L_idas:0.00812505757655461285	(L_melissa:0.03760861611983771363	Warner_Mts:0.01208064171966762544):0.02372849272459856204):0.01531335552612506958	Sierra_Nevada:0.01940429075651628824	L_anna:0.09014662795311144394):0.0;
(Sierra_Nevada:0.01723511752763542265	((L_idas:0.01612897710480506314	L_melissa:0.03015193399438645741):0.00347744165848054565	Warner_Mts:0.01587401616463945259):0.01686434867606461871	L_anna:0.02018253951685619607):0.0;
(Sierra_Nevada:0.02126323554023804366	(L_idas:0.01690891779994502242	(Warner_Mts:0.00908489647143457743	L_melissa:0.04008852539844202922):0.01260468450681197054):0.05095765333182419865	L_anna:0.04212359778152283130):0.0;
(((L_melissa:0.03919777227610655307	L_idas:0.01313463718073849817):0.01238944795603368586	Warner_Mts:0.01472289519619105792):0.02309563516535486846	Sierra_Nevada:0.01631745827073916716	L_anna:0.06199185270629526540):0.0;
(((L_melissa:0.01341699252191070994	Sierra_Nevada:0.00488195140098333751):0.04862013988811157011	L_idas:0.01495199214993817201):0.02665809606589733885	Warner_Mts:0.02381802681440031016	L_anna:0.06299464732365295250):0.0;
(Warner_Mts:0.02035676798759667588	(Sierra_Nevada:0.01402497479372820550	(L_melissa:0.02678712530437723019	L_idas:0.02293903891375706494):0.01040647932551694820):0.03580357680003599247	L_anna:0.04105521472505337804):0.0;
(Sierra_Nevada:0.00942743585308925859	(L_idas:0.02090023612248388327	(L_melissa:0.02227850599968601505	Warner_Mts:0.01363035162187704007):0.01860944819103722489):0.02945334914786411698	L_anna:0.12160953729930634726):0.0;
((L_idas:0.00895481064399788161	(L_melissa:0.03480515349768345534	Warner_Mts:0.00697155613438811203):0.01104651561679518938):0.01987983166597726697	Sierra_Nevada:0.02191282502102827670	L_anna:0.04687513055732420164):0.0;
(((L_idas:0.03090539472166612192	L_melissa:0.03466144477246672906):0.01154163053728068933	Warner_Mts:0.03157524776234332808):0.01998157247526740482	Sierra_Nevada:0.03026868881364020228	L_anna:0.11453879852786842675):0.0;
(Sierra_Nevada:0.02492326115136809378	((Warner_Mts:0.01097628921070612981	L_melissa:0.01979548206204632954):0.03547969988356471788	L_idas:0.00590714105238235483):0.00918731390612114764	L_anna:0.07638014180374910755):0.0;
(Warner_Mts:0.01598130584498638415	((L_idas:0.01299969855371658524	L_melissa:0.01937460831208386025):0.03398447442966617132	Sierra_Nevada:0.02975474183279570514):0.03595954878492692297	L_anna:0.05207248769100225605):0.0;
((Warner_Mts:0.01037547794285903491	(Sierra_Nevada:0.00991649427936417034	L_melissa:0.02004191442803959083):0.01185864634302379039):0.00520574346854939772	L_idas:0.01006248487339710292	L_anna:0.04198191360693075830):0.0;
((Warner_Mts:0.01114241365892206133	(Sierra_Nevada:0.02293423777055218424	L_melissa:0.03071199268671213206):0.01151759551301135935):0.01597304294817359846	L_idas:0.01533386405568500609	L_anna:0.03627148494573745330):0.0;
((Sierra_Nevada:0.01402902375787405155	L_idas:0.03752538884352857318):0.01700304438068979060	(L_melissa:0.02928696418899914486	Warner_Mts:0.01636213815072194364):0.00474906034238753785	L_anna:0.03104511235898116742):0.0;
(((L_idas:0.00840932705950802120	L_melissa:0.01750458049936184923):0.01769903667284616205	Sierra_Nevada:0.02088564441269011654):0.02181216281360311496	Warner_Mts:0.01416506104640598285	L_anna:0.05794803369956537387):0.0;
((Warner_Mts:0.02063008830204461977	(L_melissa:0.03679919661976630008	L_idas:0.01635678615348921949):0.02188255633104711773):0.01156844022638176157	Sierra_Nevada:0.02046484807371831000	L_anna:0.06730389568541798873):0.0;
((Warner_Mts:0.01867725710660176133	(L_melissa:0.02036228601753738848	L_idas:0.00701967792547634160):0.02530187231002198681):0.00709640753838829477	Sierra_Nevada:0.01174414985536672076	L_anna:0.03571916757279945676):0.0;
((L_melissa:0.02580748712267852407	L_idas:0.00000100000050002909):0.05743172327379806458	(Sierra_Nevada:0.01777134522699529845	Warner_Mts:0.01951072552532784679):0.00996199751744412595	L_anna:0.01788718560531094362):0.0;
((Sierra_Nevada:0.01724760110920053879	(L_idas:0.00502519026467952712	L_melissa:0.01743083965006359676):0.02305711383753030613):0.00454527942434219696	Warner_Mts:0.00320061718018173434	L_anna:0.05113756765743562860):0.0;
(((Warner_Mts:0.01613580749994780392	L_melissa:0.03213144575331457892):0.00699028088193404378	L_idas:0.01204998893359261053):0.02203428091936856029	Sierra_Nevada:0.01463244973255233353	L_anna:0.05358337640565748877):0.0;
(Warner_Mts:0.01535100814118393019	(Sierra_Nevada:0.00557017962552432480	(L_idas:0.00998015451257146941	L_melissa:0.02434293758307072911):0.01094823070348772617):0.00600810137255492534	L_anna:0.05037092055026927417):0.0;
((L_idas:0.02430708737032817937	(Sierra_Nevada:0.01428789622536835030	L_melissa:0.04063042814520839013):0.00582062824665149827):0.01936627838385243661	Warner_Mts:0.01762089870733818744	L_anna:0.01642614475722081399):0.0;
(L_idas:0.01513430563961300386	(L_melissa:0.06899683903915475314	(Sierra_Nevada:0.01042756984829282425	Warner_Mts:0.01980463965470003959):0.01712819271244388902):0.00822373098743462566	L_anna:0.06136545890414755317):0.0;
((L_melissa:0.02405906802879108006	(L_idas:0.00444839990921168035	Warner_Mts:0.00354331452196797068):0.00598861111000246679):0.04136484343259001772	Sierra_Nevada:0.00580048924304700855	L_anna:0.01721665118991530866):0.0;
(Sierra_Nevada:0.00604541183560401534	((L_melissa:0.01672842902218798708	Warner_Mts:0.00117033064868684515):0.02058778810243378637	L_idas:0.01604795725757145186):0.10966732959032027273	L_anna:0.02564178876078434394):0.0;
(Sierra_Nevada:0.00737254111519326794	((L_idas:0.01744523663813656034	Warner_Mts:0.00486355190013395243):0.01094926089560584355	L_melissa:0.04259014036348217347):0.02831614244283509746	L_anna:0.00973248829505314779):0.0;
(Warner_Mts:0.04647222205270962192	(Sierra_Nevada:0.01095933710456685646	(L_idas:0.00546553178914107284	L_melissa:0.03496402247735318908):0.04839366448335031407):0.02613596682546661873	L_anna:0.04923817616058100144):0.0;
(Sierra_Nevada:0.00899790062236071123	(Warner_Mts:0.00817082264044298109	(L_melissa:0.01783195626769103898	L_idas:0.02145223499767665021):0.01550210183740215360):0.06009517825411118258	L_anna:0.02736083160977876086):0.0;
((L_melissa:0.07384936471252831480	(Warner_Mts:0.01142353415610370196	L_idas:0.01401120679159923409):0.02757901991585973503):0.04377271284596075812	Sierra_Nevada:0.01438447202909738133	L_anna:0.02047709091790771846):0.0;
(Sierra_Nevada:0.00477351082363423797	((L_idas:0.01843929078401777832	L_melissa:0.00841534449540818665):0.01186512396449583041	Warner_Mts:0.01411916232499206038):0.07975242963124760942	L_anna:0.01234286619982482951):0.0;
(Sierra_Nevada:0.00703501630839735523	(L_melissa:0.01539230301652442720	(L_idas:0.02186247736196605951	Warner_Mts:0.00853083628654744373):0.01139505125496390395):0.02373666769372010862	L_anna:0.03155444086023938277):0.0;
((Warner_Mts:0.01625473580000317067	(L_idas:0.01602206393515950150	Sierra_Nevada:0.04453168632731414195):0.01326570020687103599):0.00993527295305784292	L_melissa:0.02740867250893960078	L_anna:0.13682967932912934450):0.0;
(Sierra_Nevada:0.00949625405144816429	(Warner_Mts:0.01123690775118723478	(L_idas:0.00737531055089009260	L_melissa:0.01844992867819284649):0.05010825081884168891):0.04722873863890041796	L_anna:0.00835970683499869492):0.0;
(Sierra_Nevada:0.00742198554064799499	((Warner_Mts:0.00748371781498391019	L_melissa:0.02651930718759263478):0.01705532128758512761	L_idas:0.00952193234791275794):0.03540916781763639443	L_anna:0.02836752534086713767):0.0;
(Sierra_Nevada:0.01152526047560341500	(L_idas:0.02220789759994503537	(L_melissa:0.05184275424763638840	Warner_Mts:0.01644702237755074972):0.00850948352492885904):0.02792623733465893210	L_anna:0.04743806152999659881):0.0;
(Sierra_Nevada:0.00944725003056677212	(L_idas:0.01222388600816067331	(Warner_Mts:0.01415777804671406251	L_melissa:0.03549287057811441326):0.01299654508321650311):0.06818916039764462422	L_anna:0.04730906551320184644):0.0;
(Sierra_Nevada:0.00595312066611404511	(Warner_Mts:0.00280982007270703807	(L_idas:0.01603759316026744097	L_melissa:0.03077279772048177250):0.01128864341701092677):0.02991030016363144250	L_anna:0.02940277066805016895):0.0;
(Sierra_Nevada:0.00633786542107305211	(Warner_Mts:0.01628777843038827638	(L_melissa:0.02397454762894793770	L_idas:0.00602116280311830888):0.00842658050887417319):0.00772897869194512539	L_anna:0.05407947472958452018):0.0;
(Sierra_Nevada:0.00562222988949631197	((L_idas:0.02134934378420380238	L_melissa:0.04447804558358588872):0.01090603087011121457	Warner_Mts:0.01556003749392479915):0.02892491915158239280	L_anna:0.07270646363009494739):0.0;
(Sierra_Nevada:0.00399826028455175456	(L_idas:0.00945497479347171682	(Warner_Mts:0.01943004297878880154	L_melissa:0.02551070032021413719):0.01336591951084760768):0.03899253596998680793	L_anna:0.05143147806858473781):0.0;
(Sierra_Nevada:0.00271162395472120815	((Warner_Mts:0.00421994850061265664	L_melissa:0.00527934961202752417):0.02790788147696987923	L_idas:0.00921970664969333671):0.02871952479631592614	L_anna:0.03008427258525013526):0.0;
(Sierra_Nevada:0.00329818612186512589	((Warner_Mts:0.00589445246611556249	L_melissa:0.04274955566498808007):0.01502049529869284132	L_idas:0.00923014465128917105):0.05456696930012209373	L_anna:0.06540918996139313824):0.0;
(Warner_Mts:0.00884217906527538962	(Sierra_Nevada:0.01597812529305711604	(L_melissa:0.02092285250718892500	L_idas:0.01439594479561325663):0.01494366613348542885):0.01057915678447703990	L_anna:0.06958607656846664546):0.0;
(Sierra_Nevada:0.00576295921775801800	(Warner_Mts:0.00753554736425223522	(L_melissa:0.02605094751335724698	L_idas:0.00582369554910337154):0.01791022290049061258):0.03862124103671211311	L_anna:0.02070416961585781757):0.0;
((L_melissa:0.03398404302242220842	(Sierra_Nevada:0.02587380089419104301	Warner_Mts:0.00415146058760887740):0.00486218615416156644):0.00846440859501120663	L_idas:0.01526417065413668978	L_anna:0.02740012338035087772):0.0;
(Warner_Mts:0.01708344424102169537	((L_melissa:0.06832897117887909433	L_idas:0.01466337449892717373):0.01636281181371035398	Sierra_Nevada:0.02457957814608745239):0.01174476196589588871	L_anna:0.02181324725105648205):0.0;
((Warner_Mts:0.01244686798142313408	(L_idas:0.00072835710074462033	L_melissa:0.02521985434621176053):0.00207923988422890676):0.02433709836459388778	Sierra_Nevada:0.01073027738583059304	L_anna:0.03230511611779889741):0.0;
(Sierra_Nevada:0.00839879316985178530	((L_idas:0.01198478693397541685	L_melissa:0.02122780595397813497):0.01948543767930836432	Warner_Mts:0.01258190638554638509):0.02133879997081578397	L_anna:0.03556298454409698162):0.0;
(Warner_Mts:0.01977167719839352522	(Sierra_Nevada:0.02189425401589771558	(L_melissa:0.01332010434403280673	L_idas:0.02453977766580701242):0.01068773705650016663):0.01474445453767436048	L_anna:0.03704231374269439242):0.0;
(Sierra_Nevada:0.01388007493094155220	((L_melissa:0.00737422706665695222	Warner_Mts:0.01600193251643287559):0.02711111827739668551	L_idas:0.00819665781422841688):0.01139643098228085988	L_anna:0.03484700067287575115):0.0;
(Sierra_Nevada:0.00296062466203031276	(L_idas:0.01629461410070925237	(Warner_Mts:0.01004719184852622023	L_melissa:0.03801052948495756145):0.02197961972476719650):0.07791283762923771616	L_anna:0.03786628618238361416):0.0;
(((L_idas:0.01932117124327458954	L_melissa:0.04516059771985746901):0.03381201121509849056	Warner_Mts:0.03423867074445254705):0.04849851071255545376	Sierra_Nevada:0.02002304568113484617	L_anna:0.01846703401148554191):0.0;
(Sierra_Nevada:0.00338495232792273247	(L_idas:0.02351798680141578904	(Warner_Mts:0.00953952364331693559	L_melissa:0.03661529709427552987):0.01799128081528546599):0.05243766024284100824	L_anna:0.04990292215692002792):0.0;
(Sierra_Nevada:0.01518523071246353010	((L_idas:0.00324224747907776072	L_melissa:0.02224188210665021398):0.05059229033457898761	Warner_Mts:0.01110779528468061432):0.02391480979869574017	L_anna:0.05265822425775002619):0.0;
(Sierra_Nevada:0.02341125716701432033	((Warner_Mts:0.01488631245764459807	L_melissa:0.01853257250146030446):0.01441467808517748160	L_idas:0.00629456425802303859):0.04974455135177460741	L_anna:0.02837138454229472251):0.0;
(Sierra_Nevada:0.00848418400650216564	((L_idas:0.06278260265733126566	L_melissa:0.02537941113831302525):0.00580891604113190855	Warner_Mts:0.01883574590431313922):0.02861616891279136765	L_anna:0.02534789579590649572):0.0;
(Sierra_Nevada:0.00848418400650216564	((L_idas:0.06278260265733126566	L_melissa:0.02537941113831302525):0.00580891604113190855	Warner_Mts:0.01883574590431313922):0.02861616891279136765	L_anna:0.02534789579590649572):0.0;
(Sierra_Nevada:0.00848418400650216564	((L_idas:0.06278260265733126566	L_melissa:0.02537941113831302525):0.00580891604113190855	Warner_Mts:0.01883574590431313922):0.02861616891279136765	L_anna:0.02534789579590649572):0.0;
(Sierra_Nevada:0.04768360102774082260	((Warner_Mts:0.02269646218195436188	L_idas:0.01159186021427423274):0.01780537733805668751	L_melissa:0.05109753077426384266):0.02010811786030713283	L_anna:0.02961963231048626508):0.0;
((Warner_Mts:0.00806397731183462405	L_idas:0.01641182212864874396):0.00501875858548236214	(Sierra_Nevada:0.03013454397420919223	L_melissa:0.01462617108728848231):0.01013737293375042460	L_anna:0.03496474908555426836):0.0;
(Sierra_Nevada:0.00479850621591395871	((Warner_Mts:0.01399281298206399987	L_melissa:0.01581023547869549878):0.01038895331868263869	L_idas:0.01347266412653173179):0.06308086173401949992	L_anna:0.01705715734718387874):0.0;
(Sierra_Nevada:0.03528053210547020535	((L_melissa:0.00965885998357929668	Warner_Mts:0.00477940066898903046):0.05841116668154557046	L_idas:0.02964550141721992993):0.09507540938160478905	L_anna:0.01042323972025504218):0.0;
((L_idas:0.00108632178422110180	(L_melissa:0.02662707550553658487	Sierra_Nevada:0.00913590508712407157):0.02450209550069820316):0.01233400370936486162	Warner_Mts:0.00576009422417766027	L_anna:0.01651651629933938506):0.0;
(Warner_Mts:0.01625853005177067476	((L_idas:0.01497209756990375631	L_melissa:0.04271889087545702179):0.02022359272401275110	Sierra_Nevada:0.01305344011688484331):0.02139878768054620864	L_anna:0.01558665689614902213):0.0;
(Sierra_Nevada:0.01449908456218119632	(L_idas:0.02082930682606881634	(Warner_Mts:0.01144085327520386573	L_melissa:0.01350021761872430281):0.01005251499871334317):0.01591762912934993265	L_anna:0.07985366206351517115):0.0;
((Sierra_Nevada:0.01085605182903419050	(Warner_Mts:0.00843784494839151279	L_melissa:0.02187583378901838613):0.01859904927232168201):0.01978658284033236320	L_idas:0.01171513055822494091	L_anna:0.06011287150296723558):0.0;
(Sierra_Nevada:0.02102159838850158058	((L_melissa:0.01520754095996842969	L_idas:0.01269564170394281433):0.01251943918972549426	Warner_Mts:0.01242699759001964117):0.00788695004081203105	L_anna:0.04784591424027750950):0.0;
(Warner_Mts:0.01265942293541033430	((L_idas:0.00583964212205200645	L_melissa:0.02306041000702539409):0.00402964899129153783	Sierra_Nevada:0.01131897958717445994):0.02314088618000658196	L_anna:0.01742142738525481044):0.0;
((Sierra_Nevada:0.00662933840390103352	(L_idas:0.00699252191185719026	L_melissa:0.03729440604467391257):0.03070977128750029123):0.02270343530347196381	Warner_Mts:0.00141645062196152404	L_anna:0.02684016579141766667):0.0;
((L_melissa:0.03819064672161002344	L_idas:0.01234268652616860203):0.01460092305159112029	(Sierra_Nevada:0.02064301821931125575	Warner_Mts:0.01576185174760357313):0.00695007086323794643	L_anna:0.02951368489074682883):0.0;
((Warner_Mts:0.01264316091447258671	Sierra_Nevada:0.01582847833093856821):0.00634218534085007231	(L_melissa:0.03215966266511215144	L_idas:0.01244614700772176362):0.00686270492128580965	L_anna:0.04528866031326010677):0.0;
(Sierra_Nevada:0.01797101402269061371	(L_melissa:0.02227402963735770208	(Warner_Mts:0.04054787258960926982	L_idas:0.02013881990621273557):0.01937072834171793892):0.03119142724130011604	L_anna:0.04534201575835019454):0.0;
(Sierra_Nevada:0.00429867173587151867	(L_idas:0.02182003941544545175	(Warner_Mts:0.00889365882640791999	L_melissa:0.02423512481130878776):0.01868758539245694156):0.04133565455623078311	L_anna:0.04495339489937137667):0.0;
((Warner_Mts:0.01950290901175754515	(L_melissa:0.02561032411069978990	L_idas:0.01284645956299023187):0.03088079703639648108):0.01263441310168621906	Sierra_Nevada:0.01779445400136396918	L_anna:0.02829731868276600185):0.0;
(Warner_Mts:0.01810516272599504289	(Sierra_Nevada:0.03221931362432932378	(L_melissa:0.05359109320779675834	L_idas:0.00537481233570368498):0.02541448624223702907):0.01536526791726523962	L_anna:0.04293724082784453056):0.0;
((Warner_Mts:0.05576563554024824981	(L_melissa:0.02119965878799466921	L_idas:0.02692438397207654738):0.02584174233313846561):0.01236267867845420969	Sierra_Nevada:0.01900051376036227674	L_anna:0.03667074152210764854):0.0;
(Sierra_Nevada:0.01877230620071240058	((Warner_Mts:0.01022390135470989218	L_melissa:0.03121126939933445074):0.00398619355310930127	L_idas:0.00783839231792081426):0.02185434524402961320	L_anna:0.03521750599523260084):0.0;
(Warner_Mts:0.00272164320638349291	(Sierra_Nevada:0.01552040686042091382	(L_melissa:0.01635675042464716442	L_idas:0.00453163284115412450):0.01509922709072620411):0.03031126365312577023	L_anna:0.07000607744594873616):0.0;
((Sierra_Nevada:0.01133836006039779486	(L_idas:0.00985942223003712093	L_melissa:0.04100460679374880874):0.01749696602025580319):0.01355796061240342569	Warner_Mts:0.01006840458076177676	L_anna:0.05599710726097484326):0.0;
((L_melissa:0.01288507036930500345	L_idas:0.01774808879094586650):0.02137467419880783800	(Warner_Mts:0.00994989958215027927	Sierra_Nevada:0.05650672967322109552):0.00574580522620039228	L_anna:0.03280544879512011652):0.0;
(Warner_Mts:0.01486739869974714606	((Sierra_Nevada:0.01656878840230706709	L_melissa:0.02846843119217714810):0.00640978867421195409	L_idas:0.02021792176639763267):0.01019712811965622912	L_anna:0.06292548502851921799):0.0;
(Sierra_Nevada:0.02337294602755248321	((L_idas:0.01252969093592628397	L_melissa:0.05173177218895448626):0.00788531141025371196	Warner_Mts:0.01684038674609970171):0.00965077401375379063	L_anna:0.02923668060042419400):0.0;
((Warner_Mts:0.02476446478152393924	(L_melissa:0.02179025916678413444	L_idas:0.00755173651442304136):0.02422137212330451733):0.03732127638375436207	Sierra_Nevada:0.00596415632938660477	L_anna:0.03140832601677361752):0.0;
((Sierra_Nevada:0.03637901520567450586	(L_melissa:0.01811485415862745807	L_idas:0.03806701908889240787):0.04145467379665742497):0.02225466000818198883	Warner_Mts:0.01078652099787881687	L_anna:0.03135124365375736161):0.0;
(Warner_Mts:0.00417854792248077526	(Sierra_Nevada:0.02476930524995938493	(L_melissa:0.01602835286259235437	L_idas:0.02715603825123274681):0.00819848321286833701):0.01770863689888579548	L_anna:0.01881604934686101349):0.0;
((Warner_Mts:0.00199184741117766455	(L_idas:0.02585809287338523485	L_melissa:0.03694365950644673546):0.04378340498526706731):0.03954457454694933205	Sierra_Nevada:0.00819919983745615207	L_anna:0.02134875191570376196):0.0;
(((L_melissa:0.04644335902858400672	Sierra_Nevada:0.01656353515280054034):0.02233495637296911002	Warner_Mts:0.00622165362198533536):0.00498781255352873272	L_idas:0.01200757815514108019	L_anna:0.06474036695336800318):0.0;
((Warner_Mts:0.01344253253434416276	(L_idas:0.01507665189837423085	L_melissa:0.02273703232487307713):0.01780332788879811570):0.02545212272093356348	Sierra_Nevada:0.01291391181238414794	L_anna:0.03236654004162715925):0.0;
((L_melissa:0.04476409639930467588	L_idas:0.01601392120459326635):0.01123084229320541090	(Warner_Mts:0.01532433757913157987	Sierra_Nevada:0.00821040657135953429):0.01071766881960024495	L_anna:0.05797558687485069445):0.0;
(Sierra_Nevada:0.00360005758533712061	((L_idas:0.00138985025672957140	L_melissa:0.03695699052749192026):0.00615299718344520727	Warner_Mts:0.01131445864176847810):0.09753885342726187346	L_anna:0.00405438403221499658):0.0;
(Sierra_Nevada:0.01271400678503198031	((L_idas:0.00946615629734452908	L_melissa:0.02685035930791689757):0.02072800587556535706	Warner_Mts:0.00486310047372271251):0.03452119402380566388	L_anna:0.01998525879981640982):0.0;
(Sierra_Nevada:0.00454401553277024219	((Warner_Mts:0.01084855542185485591	L_melissa:0.02643111958510358656):0.00768568062565741419	L_idas:0.00542069107525053676):0.07627582528551590801	L_anna:0.01378613795239349259):0.0;
(Sierra_Nevada:0.00533682232568384075	((L_idas:0.00622908697741785585	L_melissa:0.00855038608251088364):0.04559003383101284390	Warner_Mts:0.00694881083409218392):0.09205006767334705797	L_anna:0.04569540857601694234):0.0;
(Sierra_Nevada:0.02699296960555880656	((Warner_Mts:0.01047821657034858113	L_melissa:0.01731398131459489786):0.01099971620198251371	L_idas:0.01877942644815009873):0.01644602674121558444	L_anna:0.02945215752785309768):0.0;
((Sierra_Nevada:0.01331451015804109919	(L_idas:0.01111407399313389145	L_melissa:0.03431481884360713941):0.00359341311896558754):0.01734342148197720590	Warner_Mts:0.00731041718235738661	L_anna:0.02080245169163523478):0.0;
(Sierra_Nevada:0.00320660247921231460	((L_idas:0.00417715585828574466	L_melissa:0.03316411525233656232):0.01672352559427377899	Warner_Mts:0.02272252098366562764):0.01051019921978437258	L_anna:0.01577146757601514265):0.0;
(Sierra_Nevada:0.03317606652814489299	((Warner_Mts:0.00846790271450897220	L_melissa:0.01930534425153032640):0.02505666067075423484	L_idas:0.00188255891275152659):0.01900823251463725633	L_anna:0.01408374063656021857):0.0;
((Warner_Mts:0.01146060952995037359	(L_melissa:0.02998860359638473236	L_idas:0.01584228086327929899):0.01613466485436633804):0.00628979673612671455	Sierra_Nevada:0.02960908507250218508	L_anna:0.03665910544351978773):0.0;
(Sierra_Nevada:0.01316800480722604694	((L_idas:0.00563616212105422492	L_melissa:0.01695143402184080481):0.01874328947575181967	Warner_Mts:0.02535041314909460691):0.01595414005924837564	L_anna:0.02596373837314712094):0.0;
(Sierra_Nevada:0.01322595665371744875	(L_melissa:0.04030529121648521867	(Warner_Mts:0.00450068011242087725	L_idas:0.01414357401369757510):0.01085104068428375569):0.04039398029155737840	L_anna:0.04444950446998726518):0.0;
(Sierra_Nevada:0.02171818810484111781	((L_melissa:0.02167577120339491195	L_idas:0.01423610938137032274):0.01982809945444114624	Warner_Mts:0.00348973615052618723):0.04896250236920222931	L_anna:0.01809184737301635509):0.0;
((L_idas:0.01351624054164342684	(L_melissa:0.01621597290331002611	Sierra_Nevada:0.01745111498931356531):0.01085756098412438315):0.01028382521606389932	Warner_Mts:0.01068595455831634206	L_anna:0.04047343836271894563):0.0;
((L_melissa:0.04902239915963844258	L_idas:0.02668579440463124397):0.01252411791541831881	(Sierra_Nevada:0.02088199118609334812	Warner_Mts:0.00242035509357721055):0.00402490436570497601	L_anna:0.04643796897000508628):0.0;
(Warner_Mts:0.01273107803235220235	(Sierra_Nevada:0.00690531303211920459	(L_idas:0.00357613299975509348	L_melissa:0.03845170691463140750):0.01499805792339251043):0.01427584658883295984	L_anna:0.02488168848729946717):0.0;
(L_idas:0.01172931345784060733	(Warner_Mts:0.01823409088636027825	(Sierra_Nevada:0.01885490864974741221	L_melissa:0.03160442633334538398):0.01256394039322820608):0.01085677178719294221	L_anna:0.05088789455514623750):0.0;
(L_idas:0.02620146551624676773	((L_melissa:0.05863791218943445460	Sierra_Nevada:0.00877219815952881912):0.00529404448557525657	Warner_Mts:0.01016048752237459253):0.01605005537563018725	L_anna:0.03702024454621771071):0.0;
((Warner_Mts:0.03704645293267635336	(L_idas:0.01099105818619270335	L_melissa:0.01297456800321365560):0.00888736080418974124):0.01870983477644048640	Sierra_Nevada:0.02672575599848240474	L_anna:0.04034298982034816017):0.0;
(Sierra_Nevada:0.00462415846764250779	((Warner_Mts:0.00945025890922033401	L_melissa:0.02488953204785740794):0.00830956557601666632	L_idas:0.00628352034491977754):0.03239833874118130952	L_anna:0.03759524382281297789):0.0;
(Warner_Mts:0.00262434025953792562	((L_idas:0.01387051783303193224	L_melissa:0.01959614326826835881):0.01833280645690588823	Sierra_Nevada:0.00827811347406828650):0.02333730452233361008	L_anna:0.05214671439664413793):0.0;
((Sierra_Nevada:0.02274574837811755429	L_idas:0.01146981121517622049):0.01185395275583498408	(L_melissa:0.05684619248676127390	Warner_Mts:0.00795940421810850500):0.01012265722548453921	L_anna:0.08156835714733359777):0.0;
((Warner_Mts:0.01357701133974879154	L_idas:0.00744940485707701328):0.01011221542006808700	(L_melissa:0.01815657576042646951	Sierra_Nevada:0.00687248867717693643):0.02239573300997659347	L_anna:0.04314838643635752341):0.0;
(Sierra_Nevada:0.02900878109061173077	(L_idas:0.01066106556573954284	(L_melissa:0.03477784500473911355	Warner_Mts:0.00759476786827988862):0.01071284936687830203):0.07402895042116966473	L_anna:0.02555067978536955733):0.0;
((Warner_Mts:0.01551472235254564187	(L_melissa:0.03693093720600341967	L_idas:0.01706647425497358206):0.01853326887613097884):0.02232118735839002180	Sierra_Nevada:0.02229910068023211595	L_anna:0.01043276776949197092):0.0;
(Sierra_Nevada:0.02154365124322028119	(Warner_Mts:0.00858959014234348880	(L_melissa:0.00488510161226682338	L_idas:0.01313916574982334877):0.00883448638227830874):0.03801988893388279916	L_anna:0.03963831058629622289):0.0;
((Warner_Mts:0.00797662231604085066	Sierra_Nevada:0.01902528881027625365):0.01108306542902258614	(L_melissa:0.04091252372908130847	L_idas:0.02623588723966760461):0.01603416580262717953	L_anna:0.05527211704658503699):0.0;
(Sierra_Nevada:0.03055517971874641484	((Warner_Mts:0.02950524192526854383	L_melissa:0.01727746044407553819):0.03119189850011172896	L_idas:0.02646505171484486371):0.05328280750803442850	L_anna:0.04455291028729627817):0.0;
((Sierra_Nevada:0.01977909882201266470	(L_idas:0.02071279985669935431	L_melissa:0.03751294224725024162):0.01204893096263553662):0.00710190691367086624	Warner_Mts:0.01913836712363932088	L_anna:0.02369582388495307737):0.0;
((L_idas:0.01610196242265431524	(L_melissa:0.01149235393093877948	Warner_Mts:0.02131502323929726495):0.01587621399243408296):0.03481345787443704959	Sierra_Nevada:0.00944856032850640085	L_anna:0.04973736916037751338):0.0;
((L_idas:0.01539189605126596930	(L_melissa:0.01553723810407637781	Warner_Mts:0.02536666617133031057):0.01514218986028405788):0.06861561539611539529	Sierra_Nevada:0.01823605816820899825	L_anna:0.02900680879736409687):0.0;
((Sierra_Nevada:0.00926354936412771522	(L_idas:0.01877188739492168315	L_melissa:0.02474646077064849431):0.03222724055348679534):0.00873611299324271624	Warner_Mts:0.03472060522481244804	L_anna:0.02386876514618801320):0.0;
(Sierra_Nevada:0.01511354257258269371	(L_idas:0.03169618499467839745	(Warner_Mts:0.00767335279798388864	L_melissa:0.02533225701605839458):0.00421384659439925577):0.03370590446642969529	L_anna:0.05229884155478674301):0.0;
(((Warner_Mts:0.00239499685457096601	L_melissa:0.06274416773711713469):0.02393536561745839009	Sierra_Nevada:0.02210568793123219439):0.00449693723485240001	L_idas:0.03290435712143663372	L_anna:0.02404793926221109046):0.0;
((Warner_Mts:0.00472787085519245712	(L_idas:0.02452720218001941399	L_melissa:0.02083196844995962443):0.01727131391912353417):0.01980802278048670803	Sierra_Nevada:0.01775627998676357344	L_anna:0.01662863099418651278):0.0;
(L_idas:0.02085760754397513947	((L_melissa:0.02048105904720033676	Warner_Mts:0.00277038117308097678):0.01735648192090796446	Sierra_Nevada:0.03225862893718056679):0.03526748011683952799	L_anna:0.01197029248074766260):0.0;
(Sierra_Nevada:0.01235681579422174929	((L_idas:0.00981257979967367806	L_melissa:0.01406955653514641372):0.00516055905088397184	Warner_Mts:0.00876607734311843530):0.01900177834009526140	L_anna:0.02539729095814196799):0.0;
(L_idas:0.01136327431926946289	(Sierra_Nevada:0.01043273611636132484	(L_melissa:0.01822835638591539104	Warner_Mts:0.01181838238437514510):0.03203452708106383634):0.01091188227615150393	L_anna:0.03720022197196520136):0.0;
(L_idas:0.04416594315225608886	((L_melissa:0.02493313665102502713	Warner_Mts:0.00827350279565144085):0.03453385802908718466	Sierra_Nevada:0.03701407818144832745):0.03660200172111752193	L_anna:0.07234555242500557981):0.0;
(L_idas:0.04416594315225608886	((L_melissa:0.02493313665102502713	Warner_Mts:0.00827350279565144085):0.03453385802908718466	Sierra_Nevada:0.03701407818144832745):0.03660200172111752193	L_anna:0.07234555242500557981):0.0;
(L_idas:0.04416594315225608886	((L_melissa:0.02493313665102502713	Warner_Mts:0.00827350279565144085):0.03453385802908718466	Sierra_Nevada:0.03701407818144832745):0.03660200172111752193	L_anna:0.07234555242500557981):0.0;
((Warner_Mts:0.01474177021452455563	(L_melissa:0.00725738033472110317	L_idas:0.00847054070396037299):0.01200184233186935359):0.00669613164325391381	Sierra_Nevada:0.02048627900012392478	L_anna:0.03950442115530686249):0.0;
(Warner_Mts:0.02275238648930087010	((L_idas:0.02208488293353228979	L_melissa:0.01761333364633025159):0.01142810833390045348	Sierra_Nevada:0.01436578175696264122):0.01042313619411054833	L_anna:0.04147725942868623478):0.0;
(Sierra_Nevada:0.01778361807872963843	(L_idas:0.00674605193824822768	(L_melissa:0.01915404242823281339	Warner_Mts:0.00883603545931750840):0.01777043119925801606):0.03586458270324460046	L_anna:0.03832085092398843096):0.0;
(Sierra_Nevada:0.02633570094943102693	(Warner_Mts:0.00772143112175947399	(L_idas:0.00573090780033782849	L_melissa:0.00985783646975808836):0.02706716897712661135):0.01231123294820990130	L_anna:0.03582829655283018694):0.0;
(Sierra_Nevada:0.02934763654545339412	(Warner_Mts:0.00456613726276278772	(L_melissa:0.03430015419500640622	L_idas:0.01136948711930225141):0.03609994483552016187):0.02044408384655838767	L_anna:0.04201630021528662134):0.0;
(Warner_Mts:0.00665566598567421397	((L_idas:0.03107600346058626839	L_melissa:0.02446729577810573264):0.03117956205745512493	Sierra_Nevada:0.04809308505908450881):0.02423816418305061240	L_anna:0.05597640084645072456):0.0;
(Sierra_Nevada:0.02190453812228571398	(Warner_Mts:0.00862954972030245682	(L_melissa:0.04468900009923729849	L_idas:0.00587107521706274355):0.02317159148447408418):0.03060451838981984377	L_anna:0.00892049730007936185):0.0;
(Sierra_Nevada:0.00722143410475414946	(Warner_Mts:0.01623862817143126303	(L_idas:0.00406496723594999918	L_melissa:0.05737473374881223165):0.03162947788283478751):0.02075592208972764155	L_anna:0.03854330740421767210):0.0;
(Sierra_Nevada:0.00108243306510225588	((L_idas:0.00818073813852512356	L_melissa:0.04469219128437851296):0.00000100000050002909	Warner_Mts:0.00462749358974169980):0.06773247795739256727	L_anna:0.00655348525269065525):0.0;
(Sierra_Nevada:0.02510278328204573403	((Warner_Mts:0.00274142432737192829	L_melissa:0.01686122309841349420):0.04223733293056361471	L_idas:0.01899588458673728483):0.01696690118497293925	L_anna:0.03668882792993023723):0.0;
(L_idas:0.00931375337489863744	(Warner_Mts:0.00819076353912834981	(L_melissa:0.01660268006052515247	Sierra_Nevada:0.02959478539787853066):0.02560501694411416312):0.01452682210746701792	L_anna:0.03707388202278714268):0.0;
((L_melissa:0.03185369864909727566	L_idas:0.00134651463908933857):0.02261652408492976357	(Sierra_Nevada:0.01413194600245674254	Warner_Mts:0.01723354514691904232):0.00414200713164464968	L_anna:0.04201178997386506575):0.0;
(Sierra_Nevada:0.00000100000050002909	(Warner_Mts:0.00586726560818879705	(L_idas:0.02230439906976641740	L_melissa:0.03595489088776575998):0.02258115346740917004):0.05911374826226757639	L_anna:0.02462332695012125691):0.0;
(Sierra_Nevada:0.00517109120281806535	(L_idas:0.00832142154273203712	(Warner_Mts:0.01073537839977170040	L_melissa:0.02844018156007457887):0.01657725673213916728):0.05020643092995233370	L_anna:0.05302476424219954715):0.0;
(Sierra_Nevada:0.00000100000050002909	((L_idas:0.00849645470897317408	L_melissa:0.03554421132702613451):0.02772357037146496936	Warner_Mts:0.02349038986293843639):0.02527568486108572668	L_anna:0.04723837935911760072):0.0;
(((L_melissa:0.09477796632524763953	L_idas:0.01116518180416181845):0.02001754043037012182	Warner_Mts:0.00394164084567644006):0.03660123196687961600	Sierra_Nevada:0.00996497411372059515	L_anna:0.02942959613055147819):0.0;
(Warner_Mts:0.00774760771249488698	((L_melissa:0.02548024020075036894	Sierra_Nevada:0.01949635007509273668):0.01124248491622248033	L_idas:0.01474557005716030551):0.00494988888308430658	L_anna:0.03765821818251360864):0.0;
(Sierra_Nevada:0.00282787816482306300	(L_idas:0.02457803360206901877	(L_melissa:0.04986870197591085352	Warner_Mts:0.00246599065650238971):0.03401160063830870051):0.00771918358865962290	L_anna:0.03797338956461286663):0.0;
(Sierra_Nevada:0.01453682456516186029	(Warner_Mts:0.00438169551351607050	(L_melissa:0.02841583461229659283	L_idas:0.00249643158773082919):0.04332744944315285868):0.01756882424420393163	L_anna:0.03133185194303945292):0.0;
(Sierra_Nevada:0.01222501040036907960	(Warner_Mts:0.01447301753875203552	(L_melissa:0.02666200082574431141	L_idas:0.00000100000050002909):0.03180649907478674127):0.03424465155751905271	L_anna:0.02611402508193181454):0.0;
(Sierra_Nevada:0.01313871299032012135	((L_melissa:0.02060033125987487806	Warner_Mts:0.00805469757381596478):0.01179534961076367759	L_idas:0.01526717108844410226):0.03249908135701830986	L_anna:0.06423115909950097291):0.0;
(Sierra_Nevada:0.00837140788572492134	(Warner_Mts:0.01772403438646909593	(L_idas:0.00401088993239442915	L_melissa:0.04381775744201215489):0.02677134934992333321):0.02008789704844868990	L_anna:0.04274687225788061790):0.0;
(Warner_Mts:0.00897870166704918711	(L_idas:0.00955980718223459550	(L_melissa:0.04634939834642128748	Sierra_Nevada:0.01278573396902576639):0.00686006873470148323):0.02509800248753569357	L_anna:0.01630021620519852416):0.0;
(Warner_Mts:0.01798821231372167706	((L_melissa:0.04953549280525160192	L_idas:0.00562359434232125033):0.02642611609200109721	Sierra_Nevada:0.01363435838023606059):0.02807961174337420679	L_anna:0.00798241386006815802):0.0;
((L_idas:0.00566945931171953209	(L_melissa:0.02899665753178024691	Warner_Mts:0.00886624613577313182):0.02375567120033264881):0.01466435898452695709	Sierra_Nevada:0.02167222927364335222	L_anna:0.03701578043340098684):0.0;
(Warner_Mts:0.01053306391699844122	((L_idas:0.01071261020314437373	L_melissa:0.02772768082447222074):0.01513457993812082451	Sierra_Nevada:0.01115486116213377024):0.02485654447549692087	L_anna:0.05441682160358488757):0.0;
(Warner_Mts:0.02031649855537902977	(Sierra_Nevada:0.01329134863162759542	(L_melissa:0.00832986057730465169	L_idas:0.00679237508482714077):0.09018550620482213009):0.03342759034486800229	L_anna:0.02966159830294139849):0.0;
((Sierra_Nevada:0.02076158323073301615	(L_idas:0.00848196537061251914	L_melissa:0.03415081758070908496):0.00459929453004529788):0.01350260320327649304	Warner_Mts:0.01154823901478786198	L_anna:0.02879815804447276306):0.0;
(Warner_Mts:0.02139672564111113826	((L_idas:0.01440060771263388870	L_melissa:0.05476303733106371169):0.03109520149477642756	Sierra_Nevada:0.00306418390208492613):0.01993826494534105612	L_anna:0.05814094460470909526):0.0;
(Sierra_Nevada:0.01971972777109652630	(Warner_Mts:0.07163186351051209488	(L_melissa:0.02843770598419959397	L_idas:0.01015404263245480755):0.02145841108983843545):0.01839779960082067040	L_anna:0.03942593036261325679):0.0;
((Sierra_Nevada:0.00863695689566850583	Warner_Mts:0.02258642519589522737):0.03526448054048744729	(L_melissa:0.02182770923816667805	L_idas:0.00478007405028184860):0.05975975255499133693	L_anna:0.03228648241924662182):0.0;
(L_idas:0.00056377573610011367	((Sierra_Nevada:0.02592424267369775048	L_melissa:0.04220975224913416091):0.02883529788382137998	Warner_Mts:0.00599977819806111947):0.00556057061965019566	L_anna:0.04819751552298168901):0.0;
(L_idas:0.00759404806121110037	(Sierra_Nevada:0.01771227663516802830	(Warner_Mts:0.00159323339533697702	L_melissa:0.03859183091943677729):0.02908543821612611172):0.01455381169496679054	L_anna:0.04106934814831648267):0.0;
(((L_melissa:0.05260075186005957332	Warner_Mts:0.01240596411272026738):0.02115658707043078374	Sierra_Nevada:0.02762227267761071040):0.02505924214466363417	L_idas:0.00909869218637327296	L_anna:0.04189107872055557874):0.0;
((Sierra_Nevada:0.01122327822846316131	(L_idas:0.00171438708281019332	L_melissa:0.03753460616816902545):0.04084804756182909558):0.01042766961990087594	Warner_Mts:0.00509896064563241345	L_anna:0.01874673859906091783):0.0;
(Sierra_Nevada:0.00145973722893137214	((L_melissa:0.00231900468996529708	L_idas:0.00423763851554418390):0.04616058999288846082	Warner_Mts:0.01376630057574284444):0.00851647282216072728	L_anna:0.03387877556686073877):0.0;
(Sierra_Nevada:0.01304011747746036329	((L_idas:0.01235055959242480766	L_melissa:0.03788202706913991469):0.03303971069856337373	Warner_Mts:0.00459214099327769250):0.05440738147678491482	L_anna:0.01727478283438216994):0.0;
(Sierra_Nevada:0.01390111278499747520	(Warner_Mts:0.02135368155044978927	(L_melissa:0.04617682860061665673	L_idas:0.01569334050582398693):0.03352606255344992014):0.03218910382803656656	L_anna:0.02215451193573172647):0.0;
(Warner_Mts:0.01732651499015515698	(L_idas:0.02448019966906679265	(L_melissa:0.02156966115270733328	Sierra_Nevada:0.04325591658019607710):0.03078811442447145635):0.00724165473966408707	L_anna:0.06134225588034043775):0.0;
(Warner_Mts:0.01505135008376551342	((L_idas:0.00255038060082712122	L_melissa:0.00710621650434762903):0.05235104420344270648	Sierra_Nevada:0.00873427824657147488):0.03146219622084290429	L_anna:0.04822044574926612898):0.0;
((L_idas:0.01890760416690362780	(L_melissa:0.04983020472598600342	Sierra_Nevada:0.02559953948019101644):0.01408774842273834670):0.05506304357864531124	Warner_Mts:0.02303542355542512535	L_anna:0.03473253552376978637):0.0;
(Sierra_Nevada:0.02986377798228381786	(Warner_Mts:0.00509661490121489022	(L_melissa:0.02416205315617568627	L_idas:0.00750990853210808593):0.02188580767186193779):0.01615044417596173815	L_anna:0.02109611036947971197):0.0;
(((Warner_Mts:0.00443415439922948632	L_idas:0.01899741246405565326):0.00299924241359191988	L_melissa:0.02790052689934380270):0.02161326710710517046	Sierra_Nevada:0.01237039741283831387	L_anna:0.01894683528472995704):0.0;
((L_melissa:0.02690830049556124093	Sierra_Nevada:0.01542973946821572621):0.02390649045576382151	(Warner_Mts:0.00383281838573130192	L_idas:0.01422726829004854025):0.01246910281443484522	L_anna:0.05873838486599590458):0.0;
(L_idas:0.02776737428011494604	(Warner_Mts:0.00976533985840516948	(L_melissa:0.04443174486126696965	Sierra_Nevada:0.00194249147799241016):0.03612294925144871049):0.00183180373545623314	L_anna:0.04327280853737333621):0.0;
(Sierra_Nevada:0.00309583446429855446	((L_melissa:0.03077486446446845922	L_idas:0.00463326179568463673):0.00330690552043372667	Warner_Mts:0.00000100000050002909):0.03571524890066238994	L_anna:0.03256288464572829056):0.0;
(L_idas:0.00234021854891275751	(Warner_Mts:0.00619584157206312918	(L_melissa:0.02249602972889594432	Sierra_Nevada:0.03757437748926562016):0.02265101401283863697):0.01657513939649270934	L_anna:0.02580563505189308049):0.0;
(Sierra_Nevada:0.00840904468051733786	(Warner_Mts:0.00958233506482181543	(L_idas:0.00487146478282957183	L_melissa:0.03115514656718195927):0.01533322331371293062):0.00745881506057426927	L_anna:0.02997574780936265726):0.0;
(Warner_Mts:0.01340422838831125014	(Sierra_Nevada:0.03033669738602811153	(L_melissa:0.05892876766928118598	L_idas:0.00514956804606433397):0.01143252561277188599):0.00413328096856655988	L_anna:0.04855035209604681434):0.0;
(((Sierra_Nevada:0.02487014330617158195	L_melissa:0.02069690310168699129):0.01819562418916792837	Warner_Mts:0.02332714000604458465):0.00638041513395207639	L_idas:0.01442643141361695663	L_anna:0.03467510882185234622):0.0;
(Sierra_Nevada:0.01633186377661839314	((L_melissa:0.01613153869142872759	L_idas:0.01369032315921452948):0.03260327462720370023	Warner_Mts:0.03282219991058030195):0.01091596481208354820	L_anna:0.04326101231832755328):0.0;
((L_idas:0.01502619632376754957	(L_melissa:0.02206042688187431766	Warner_Mts:0.00381847697787159567):0.03077204208469181204):0.01869045131968777307	Sierra_Nevada:0.01131866717024529630	L_anna:0.04515586533429775951):0.0;
((Sierra_Nevada:0.01414317031507689171	L_melissa:0.02447069224693816658):0.00661297409894062455	(L_idas:0.00503211716812799071	Warner_Mts:0.00953446729201517899):0.00495149372702594331	L_anna:0.04938239429559170002):0.0;
(Sierra_Nevada:0.02462658796886313742	(L_melissa:0.02759923006962248723	(Warner_Mts:0.00282311602342280935	L_idas:0.02641898187395115560):0.00206989211305400175):0.00751258925234081238	L_anna:0.01501392524473756096):0.0;
((L_idas:0.01043578724657361935	(Sierra_Nevada:0.02549105663797745364	L_melissa:0.04231828531924283071):0.01335226907801486187):0.02074242005094911745	Warner_Mts:0.00859679250320392538	L_anna:0.03789124953304276455):0.0;
((L_melissa:0.03073597155682070842	Sierra_Nevada:0.02330029668503599827):0.00763780240888427189	(L_idas:0.00150383572070256297	Warner_Mts:0.02235435115210671411):0.00894438289862605797	L_anna:0.05680547988519134978):0.0;
((Sierra_Nevada:0.02256506077373881744	(L_idas:0.00526330773913757065	L_melissa:0.04150570719385233281):0.04758889298800432488):0.01270590882979613472	Warner_Mts:0.00868560877631975939	L_anna:0.04407078434792439936):0.0;
(Sierra_Nevada:0.01648976189380125038	(Warner_Mts:0.01216003907346924727	(L_melissa:0.05346678615770097953	L_idas:0.01186042422241381789):0.03122676758699314409):0.00938923488260878271	L_anna:0.03254428603173152579):0.0;
(((Warner_Mts:0.00055964634019950357	L_melissa:0.04181056593842028685):0.01167592719913215261	Sierra_Nevada:0.01985624770037378722):0.02857129614681869212	L_idas:0.01493930909031433371	L_anna:0.05737398955084622304):0.0;
(Warner_Mts:0.00000100000050002909	(L_idas:0.01662499129576904683	(L_melissa:0.04694641547602212278	Sierra_Nevada:0.00645097302578383994):0.02512123078043460023):0.00692823479112100217	L_anna:0.03028887451658932375):0.0;
(Sierra_Nevada:0.00958528710342494705	(Warner_Mts:0.01081860188005947208	(L_idas:0.01986716921395896562	L_melissa:0.02468173576414615239):0.02603078631968013673):0.01514796843479210980	L_anna:0.02641467697452093422):0.0;
(((L_melissa:0.01836740697816832690	Warner_Mts:0.00708540905886870156):0.00967562098821629288	Sierra_Nevada:0.02374717354047005749):0.01806338695113385642	L_idas:0.00381138424411351382	L_anna:0.09050725270869545980):0.0;
((Warner_Mts:0.01455832236012792776	Sierra_Nevada:0.01474873172308228605):0.01172981268861316914	(L_melissa:0.03297242410356435866	L_idas:0.01077277263768805157):0.01832798964705589090	L_anna:0.08060673553137397140):0.0;
(L_idas:0.00833236418911338129	(Sierra_Nevada:0.02166060427928515747	(L_melissa:0.01014478833374474025	Warner_Mts:0.01419709243310951670):0.03606655394429809230):0.01175686713620581123	L_anna:0.07846029364401065076):0.0;
(L_idas:0.02111620873232910797	(Sierra_Nevada:0.03305255709272016118	(Warner_Mts:0.01046950068786531123	L_melissa:0.04103681829425456784):0.02619878101853248542):0.01613251486478247884	L_anna:0.03296366332371775815):0.0;
(L_idas:0.00547860897769682741	(Warner_Mts:0.00979951013844527520	(Sierra_Nevada:0.01202072867393121254	L_melissa:0.02141786432527495107):0.02137447099409982634):0.00613804253405843790	L_anna:0.02376622778952879739):0.0;
(Sierra_Nevada:0.04583507953901078125	(L_idas:0.00473153188717638767	(L_melissa:0.01595530296459474542	Warner_Mts:0.01579709594630303651):0.01612770180343030962):0.04721973353416075020	L_anna:0.06378265261021430488):0.0;
(Sierra_Nevada:0.02558260154861312363	((L_idas:0.00249864689584497869	L_melissa:0.03205856438060719626):0.01368552382852589178	Warner_Mts:0.00321784895512643295):0.01973154944205960520	L_anna:0.06509630521903922440):0.0;
(Sierra_Nevada:0.08220172057130842314	(L_melissa:0.01777154237544522827	(Warner_Mts:0.00000100000050002909	L_idas:0.00796252451963183443):0.00128503292218711419):0.09312103551918381183	L_anna:0.09191096542501848987):0.0;
(Sierra_Nevada:0.01585825353770337759	(Warner_Mts:0.00874702448729639155	(L_idas:0.02622886299427949416	L_melissa:0.00145394822025017882):0.01403858872084990522):0.05938578523632588591	L_anna:0.07672291941604830745):0.0;
(Sierra_Nevada:0.00418339913065327203	((Warner_Mts:0.00278602794531921565	L_melissa:0.00000100000050002909):0.03926199067937079235	L_idas:0.00609655543322867519):0.05101624919026811339	L_anna:0.01803908891061681286):0.0;
(L_idas:0.00863731848251611187	((Warner_Mts:0.00010519861688207223	L_melissa:0.05176357243949434445):0.03092474070462538152	Sierra_Nevada:0.01777979519333127215):0.03996860537708447209	L_anna:0.02689147721626839946):0.0;
(Sierra_Nevada:0.01831038332881027714	(Warner_Mts:0.00586850744176433282	(L_melissa:0.04779805991443460828	L_idas:0.01128181086061944179):0.00885926724985204236):0.06011046181320588155	L_anna:0.04372961320023624476):0.0;
(Sierra_Nevada:0.00290216203133161288	(L_idas:0.00955697112360565267	(Warner_Mts:0.00574928885466539918	L_melissa:0.03046822348534663355):0.01337515560355624113):0.02234996814833597675	L_anna:0.04019215729394610276):0.0;
(Sierra_Nevada:0.00264255794138586880	(Warner_Mts:0.00616841471412114643	(L_idas:0.01060328430480651438	L_melissa:0.02027013136048192582):0.01015256725200741270):0.05787040433233568010	L_anna:0.03522151524554339302):0.0;
(Sierra_Nevada:0.01897888586456374094	((L_idas:0.01554943007662059999	L_melissa:0.04822392987209225129):0.00634394407758591232	Warner_Mts:0.00656309382892344886):0.02153029195218703756	L_anna:0.04747972824609626719):0.0;
(Sierra_Nevada:0.06216733513526080668	(Warner_Mts:0.01749779142561051076	(L_melissa:0.01962540705950422196	L_idas:0.01520809394970422564):0.06775363282117477515):0.03164813388603501809	L_anna:0.02668626655891243385):0.0;
(Sierra_Nevada:0.02783675326995204216	((L_idas:0.01807212509206063827	L_melissa:0.01524190622648651829):0.02491183521218174116	Warner_Mts:0.01106883485674464707):0.01524324368694878092	L_anna:0.01377550743596970065):0.0;
((Sierra_Nevada:0.03508965382610580025	(L_melissa:0.02955960264005578694	L_idas:0.03564858541767433608):0.01235186317761207721):0.01196644139550540921	Warner_Mts:0.01436949477483777035	L_anna:0.02014161644462252390):0.0;
((L_idas:0.00778311198315554884	(L_melissa:0.02033655610314699311	Sierra_Nevada:0.02081936299597079293):0.01136751193079990618):0.01667184441185932606	Warner_Mts:0.01871397771863090448	L_anna:0.03495237447570988254):0.0;
(Warner_Mts:0.01160229939913065556	((Sierra_Nevada:0.01203203044409837177	L_melissa:0.02615403764508201709):0.00663280488767964936	L_idas:0.01642163926681841288):0.01109045311998941089	L_anna:0.03114834533588270449):0.0;
((Sierra_Nevada:0.03487686473849303803	(L_idas:0.00702269773131040421	L_melissa:0.04930699798707472575):0.01323378258924266630):0.03165207847492797211	Warner_Mts:0.00279469871165363530	L_anna:0.01032278438541496014):0.0;
(((L_idas:0.00582645017495294921	L_melissa:0.02204818742536479234):0.04611288950286343558	Warner_Mts:0.00500455729739042888):0.04917389269040777638	Sierra_Nevada:0.00699641474608658949	L_anna:0.02163221459284804526):0.0;
(Sierra_Nevada:0.01844595164980286292	((L_idas:0.00642167224680386447	L_melissa:0.07933087544037684125):0.02380968757840070532	Warner_Mts:0.01050676057528552275):0.02021236439467741577	L_anna:0.04543383383868342812):0.0;
(Warner_Mts:0.01393713618373530055	(L_idas:0.02733725697736001312	(Sierra_Nevada:0.01325185026024431299	L_melissa:0.06332478253017267966):0.01400886329273763956):0.00940425294500063340	L_anna:0.02851046192525493253):0.0;
(Sierra_Nevada:0.04064651175536826422	((Warner_Mts:0.01035463192891155834	L_melissa:0.01782219846995027751):0.02044071341015659890	L_idas:0.00960362440074332552):0.08327892471831915833	L_anna:0.02115943343933490706):0.0;
((L_idas:0.00903138504136585980	(L_melissa:0.02327728845917093753	Warner_Mts:0.05514488768438290806):0.02033197738269451257):0.04205371158442714613	Sierra_Nevada:0.00028965097636011246	L_anna:0.09012651853041750427):0.0;
(Sierra_Nevada:0.00119306062823285931	(L_melissa:0.04075257902955612549	(Warner_Mts:0.00584064691422123312	L_idas:0.00430653103082374953):0.00722893936993404193):0.02658966795669658739	L_anna:0.03374917376876699487):0.0;
((L_idas:0.01644409350551415822	(L_melissa:0.00944946939940411422	Warner_Mts:0.00690304993082063029):0.04648731699666523720):0.03368408545356402911	Sierra_Nevada:0.00000100000050002909	L_anna:0.02888750632658809714):0.0;
((Sierra_Nevada:0.02124374415983976833	(L_idas:0.00643584385778026360	L_melissa:0.02167438035152682504):0.00866501796299621457):0.02741661097921069268	Warner_Mts:0.00724158327628926946	L_anna:0.02067993789927815435):0.0;
((Sierra_Nevada:0.03086369435784807810	(L_idas:0.00545308009673562463	L_melissa:0.01625944533116636601):0.02596913346435815104):0.01029279555114986228	Warner_Mts:0.02883577306909983554	L_anna:0.02225863237058417141):0.0;
((Warner_Mts:0.00681691270664939661	(L_idas:0.00605870316105154832	L_melissa:0.03585101727507989527):0.01799674223590388630):0.01350004408211026401	Sierra_Nevada:0.01092646749499709587	L_anna:0.04430848838601473411):0.0;
((Warner_Mts:0.02735012211851190270	(L_melissa:0.04231890590130282098	L_idas:0.02689217980424074561):0.06159419387128354378):0.02013597119993278464	Sierra_Nevada:0.02288703595438096663	L_anna:0.03848990416953142896):0.0;
(Sierra_Nevada:0.00794544917315231393	(Warner_Mts:0.00802490199017332449	(L_melissa:0.01873990931327493975	L_idas:0.01366107797815479391):0.04626756550289685271):0.05825070405750137903	L_anna:0.01182572279958965522):0.0;
(Sierra_Nevada:0.01822859791921824582	(L_idas:0.01612781129822888487	(L_melissa:0.02471591470866462553	Warner_Mts:0.00756307863056446088):0.01994243274808903468):0.03275567638436963774	L_anna:0.03682706040314870366):0.0;
(Sierra_Nevada:0.00436542700088431851	((L_idas:0.01221828187004997228	L_melissa:0.01857893079246925733):0.00405600230560250029	Warner_Mts:0.00936297906402758055):0.05260475559198228568	L_anna:0.01640399890252731627):0.0;
(Sierra_Nevada:0.02419968224495593415	((L_idas:0.01524031274154099939	L_melissa:0.04479623004644239098):0.01803351480595403664	Warner_Mts:0.00335120285087429394):0.02398377599613306030	L_anna:0.04687493245678471532):0.0;
((L_idas:0.02319957064852300188	(Sierra_Nevada:0.04581508341061044098	Warner_Mts:0.01974596999401930994):0.00925835184409917050):0.01044201507523809594	L_melissa:0.02491379322641246521	L_anna:0.06441641156887549513):0.0;
(L_idas:0.00648218332291792057	(Sierra_Nevada:0.06325845351022348073	(L_melissa:0.01901932653077546831	Warner_Mts:0.03270083525750797776):0.03354354997965101198):0.02696929762596078639	L_anna:0.03830953857603532076):0.0;
(((L_idas:0.01629520297962154876	L_melissa:0.02954773942278406812):0.06664740895695629719	Warner_Mts:0.00627307988731852506):0.01245144319516660290	Sierra_Nevada:0.02949104881772285011	L_anna:0.03830475795522835653):0.0;
(Sierra_Nevada:0.01513533827150419057	((L_idas:0.01639722400169567676	Warner_Mts:0.02414601113222802561):0.00677413261339161396	L_melissa:0.02120614458777014127):0.02953284161168426986	L_anna:0.02986233272795527083):0.0;
(L_idas:0.02504811612910597118	((Warner_Mts:0.04521833290776917924	L_melissa:0.02114819643977844041):0.02620258814147335968	Sierra_Nevada:0.00898269185113498639):0.02658581981532200447	L_anna:0.04231327440340240664):0.0;
(Warner_Mts:0.00485026311916480959	((L_idas:0.00746122317658785925	L_melissa:0.06053239622475622972):0.00541941019095855403	Sierra_Nevada:0.05110217830383407406):0.01359975672249155894	L_anna:0.02145982524580358763):0.0;
((L_idas:0.01197146733671991883	(Warner_Mts:0.01394468409187741599	L_melissa:0.04093573623706130843):0.01629860527929657271):0.01184975126500343624	Sierra_Nevada:0.01920034851220309494	L_anna:0.03706196338873520707):0.0;
(Sierra_Nevada:0.02119472197674500749	(L_idas:0.01393453757503540502	(L_melissa:0.01033049632309814524	Warner_Mts:0.01935947774362097376):0.03094767188702423136):0.01019314587333914300	L_anna:0.02222435483450637198):0.0;
(Sierra_Nevada:0.02677226637282027755	((Warner_Mts:0.01138629550024785990	L_melissa:0.02655425590403243802):0.01154267116086082380	L_idas:0.01305667042256995758):0.01549566567605193193	L_anna:0.03084307929906477883):0.0;
((L_idas:0.04918062399434214305	(L_melissa:0.04895329952685095048	Warner_Mts:0.02633582289160359136):0.01870489356502076303):0.01752442409425838260	Sierra_Nevada:0.03222587678089915836	L_anna:0.04541261518573336958):0.0;
((L_idas:0.00577490035988352871	Warner_Mts:0.01925413417563984209):0.00309859488950214867	(Sierra_Nevada:0.02410640335607714194	L_melissa:0.01999399564552225422):0.00926062339395524597	L_anna:0.04240330942235477629):0.0;
(Sierra_Nevada:0.01717512104305320142	((L_melissa:0.00962711409049550083	Warner_Mts:0.01004032618550489142):0.09393602280155097239	L_idas:0.02230587879263594767):0.03060497775026753756	L_anna:0.03680318081863701019):0.0;
(Sierra_Nevada:0.00312931719610945458	(L_idas:0.01688166330981987276	(Warner_Mts:0.00465349382123880946	L_melissa:0.03457460554455333429):0.02040687850791259722):0.02032844299588611528	L_anna:0.03178431515969385585):0.0;
(Sierra_Nevada:0.01410543244440705217	((Warner_Mts:0.00473852124307484746	L_melissa:0.03066989683801734506):0.02416128406087742625	L_idas:0.01798569077365204383):0.03519720061512975756	L_anna:0.02886026160037332214):0.0;
(Sierra_Nevada:0.00967016560393691577	(L_idas:0.01890311686226393839	(L_melissa:0.04450689615331536453	Warner_Mts:0.00953812375089040793):0.01540228684978928696):0.02174508415558971258	L_anna:0.02573904236168383583):0.0;
((L_idas:0.02347276198633777705	(Warner_Mts:0.00110043874755624718	L_melissa:0.02869576944235696994):0.00937463238505279080):0.02008188496983417601	Sierra_Nevada:0.01684556216104422799	L_anna:0.01463023956949973184):0.0;
(Sierra_Nevada:0.02417335998564602156	(Warner_Mts:0.01737517694450687461	(L_melissa:0.01747113098258131630	L_idas:0.01758481104983224477):0.02942508709657744650):0.01922336328029566194	L_anna:0.01892347452385521878):0.0;
((Warner_Mts:0.01525506472396262816	L_idas:0.00981458779297467859):0.00211463974070882086	(Sierra_Nevada:0.01236265895212325383	L_melissa:0.02847139289780873175):0.00879850638454348667	L_anna:0.02274750957489623387):0.0;
(Warner_Mts:0.00342603697187831343	((L_melissa:0.03437489160511017494	Sierra_Nevada:0.00220534149436931023):0.01140640371885047466	L_idas:0.02419862388096251371):0.00680858891882984291	L_anna:0.03522749968055469139):0.0;
((L_idas:0.00171916551875454576	(L_melissa:0.02152523382935769142	Warner_Mts:0.06125112570920893118):0.01699395877129336943):0.02703635734525628234	Sierra_Nevada:0.01945688675857818600	L_anna:0.07411450704840376325):0.0;
(Warner_Mts:0.02752650966396914117	((L_melissa:0.03211119996263083615	Sierra_Nevada:0.03542213061945358177):0.01929564211641045246	L_idas:0.01969488190740711908):0.00810272071667128731	L_anna:0.04326147336667481025):0.0;
(Sierra_Nevada:0.01376807176795438042	((L_melissa:0.02057343228173636254	Warner_Mts:0.00618379058745260023):0.01084531335851933800	L_idas:0.00829899236288721490):0.05293477756225042213	L_anna:0.02100988361635083498):0.0;
(((L_idas:0.01602453964409217974	L_melissa:0.03343021553449657818):0.01934801956219494787	Warner_Mts:0.01252643202417060182):0.02399043805993070211	Sierra_Nevada:0.00925283822648416930	L_anna:0.04573126186612983674):0.0;
(Sierra_Nevada:0.02333046734899173191	((L_melissa:0.03434117107706548960	L_idas:0.01077127978479615507):0.00861962172144218469	Warner_Mts:0.01482817661771471986):0.03489817422828035004	L_anna:0.02585014726154429704):0.0;
((L_idas:0.01619152583829885222	(L_melissa:0.04315269200608076033	Warner_Mts:0.03995056134192676023):0.02112189080528696292):0.04963584529438500731	Sierra_Nevada:0.01502711460298739206	L_anna:0.02558353388203881904):0.0;
(((L_melissa:0.01918294834342965799	Warner_Mts:0.01438703014818367397):0.01010714847329697956	L_idas:0.00579873173265050331):0.02711973140655611972	Sierra_Nevada:0.01730389612478447706	L_anna:0.03844098660226669129):0.0;
(Warner_Mts:0.00258156918772048643	(Sierra_Nevada:0.02961884424387618148	(L_melissa:0.03223144752708309579	L_idas:0.01582506359247180111):0.01049708584346832965):0.01551060940517109792	L_anna:0.03264515164995451107):0.0;
((L_idas:0.00845276585302017977	Warner_Mts:0.01301694363215369875):0.00185668202309686482	(L_melissa:0.06959741541590998282	Sierra_Nevada:0.02581881123963106553):0.02352767405885513793	L_anna:0.04305552758618574200):0.0;
(Sierra_Nevada:0.04373060728707135053	((L_idas:0.00343267866237900905	L_melissa:0.06339362261531790443):0.00930809622428439842	Warner_Mts:0.01576031330366460884):0.03777243743810434345	L_anna:0.02721099360635153425):0.0;
((Warner_Mts:0.03809686642503213455	(L_idas:0.00785815812477986923	L_melissa:0.04291287423302189014):0.02468535056580836370):0.00995317479004185698	Sierra_Nevada:0.01526752039933784201	L_anna:0.01019402791709369920):0.0;
(Sierra_Nevada:0.00777967759389415741	((Warner_Mts:0.01770845744352349260	L_melissa:0.01195424478905529608):0.02392049906033517567	L_idas:0.00989644316861457672):0.04378267406762691855	L_anna:0.02939349460688531201):0.0;
(Sierra_Nevada:0.00310178574021714075	((L_melissa:0.04532596819836767071	L_idas:0.00291227327348249181):0.03075929550390466005	Warner_Mts:0.01817456684982006118):0.03813653384080919334	L_anna:0.02755557128994731361):0.0;
(Sierra_Nevada:0.01451699424318490632	(L_idas:0.01405970455213315790	(L_melissa:0.00874922197066976479	Warner_Mts:0.01042513938591053957):0.04099530140638072556):0.02999383475533106899	L_anna:0.02375786677175297651):0.0;
(Warner_Mts:0.01654848776079265865	(L_idas:0.02063423177493172930	(Sierra_Nevada:0.01471606169605579537	L_melissa:0.01063318105079329688):0.01204129127949774350):0.02000818483841108539	L_anna:0.02290754144975407774):0.0;
(Sierra_Nevada:0.02480080852077861525	(Warner_Mts:0.01263368296344531162	(L_idas:0.00549766494395473315	L_melissa:0.04164224971980720613):0.01488198423152940764):0.00530288543591342365	L_anna:0.02435217079446662033):0.0;
((L_idas:0.01944508213948494685	(Warner_Mts:0.00867595572787649254	L_melissa:0.03862218345540298359):0.00818417278622303977):0.04216463809689486447	Sierra_Nevada:0.03679130806472036275	L_anna:0.06129191150561470736):0.0;
(Sierra_Nevada:0.01320769836047502345	((L_melissa:0.06899697352992195665	L_idas:0.01689943835102756045):0.00755050634228742433	Warner_Mts:0.01605490785591189712):0.03247759304897900046	L_anna:0.06258407014679015501):0.0;
(((L_idas:0.02213649337882899609	L_melissa:0.02555983353298448349):0.01924696738952776098	Warner_Mts:0.00696128367824581928):0.03069660717750663168	Sierra_Nevada:0.01656777542521012045	L_anna:0.04476963648166985138):0.0;
(Sierra_Nevada:0.00944202381448163396	((L_idas:0.00900982264459612020	L_melissa:0.03593378452104852017):0.01429762871435466542	Warner_Mts:0.00678888386910074526):0.04708536521750265186	L_anna:0.03022086663848622817):0.0;
(Warner_Mts:0.00536745992478091481	((Sierra_Nevada:0.01110145729352115043	L_melissa:0.04680233186902965636):0.02465920644423312547	L_idas:0.01883994224023802233):0.00000100000050002909	L_anna:0.03923601102708957483):0.0;
((L_idas:0.00421190407493447511	(Warner_Mts:0.01073389223081790307	L_melissa:0.02160583615058609894):0.02650236491349114085):0.01539132926323911500	Sierra_Nevada:0.01265919622387564128	L_anna:0.06390458295510557940):0.0;
(Sierra_Nevada:0.00348776774477390543	((L_melissa:0.04460941202897966695	L_idas:0.02489440707403885525):0.01659498870526472658	Warner_Mts:0.02726195699677519749):0.02911090539420128215	L_anna:0.03363698550076313354):0.0;
((L_idas:0.01004363936798792316	(L_melissa:0.01294041138341762640	Warner_Mts:0.00437379363166840850):0.03581179599265216229):0.04515959911384762743	Sierra_Nevada:0.01148474358958644949	L_anna:0.02685171200685712231):0.0;
(Sierra_Nevada:0.02270705766119276645	((L_melissa:0.02146099067583658732	Warner_Mts:0.00318281101980549038):0.03716875318421836161	L_idas:0.00485781086901561528):0.00466376573593413075	L_anna:0.03426917642898601180):0.0;
(Sierra_Nevada:0.00945885843097296099	(L_melissa:0.03742686092300768347	(Warner_Mts:0.00784350948533709541	L_idas:0.01691146812087570422):0.01746137511997190514):0.02582148417383161101	L_anna:0.03925152908115124573):0.0;
(Sierra_Nevada:0.01636951127348137969	((Warner_Mts:0.00799329650287474228	L_melissa:0.01609313853741381820):0.03916024041217561896	L_idas:0.00840878940573162176):0.01558864755804459205	L_anna:0.09252222189046963030):0.0;
(Sierra_Nevada:0.00381832589547417747	((L_melissa:0.01692557675438223844	Warner_Mts:0.02293977189233410707):0.01389319979527651669	L_idas:0.01477200468356202820):0.09116939422908032498	L_anna:0.01441795664054460434):0.0;
(L_idas:0.02119674207152574819	(Sierra_Nevada:0.01329499654401339152	(L_melissa:0.02507462848923835627	Warner_Mts:0.00480464337152436416):0.01026060555314223938):0.01319528844098463195	L_anna:0.04210857782199073363):0.0;
((Sierra_Nevada:0.01877897591119197587	L_idas:0.01212588264421497926):0.01086844349213495452	(L_melissa:0.02099154894712488770	Warner_Mts:0.00174931529642269215):0.00566745510345793239	L_anna:0.03503287208185981716):0.0;
((L_idas:0.02416043571260276593	(L_melissa:0.02604477597097062599	Warner_Mts:0.02298094210860756464):0.00345410802711331724):0.04111461419919903298	Sierra_Nevada:0.01201102717452706865	L_anna:0.04060194937006544880):0.0;
((L_idas:0.01231988046417212788	(L_melissa:0.01471269778879645898	Warner_Mts:0.01034131737271387456):0.04062280441599312036):0.07174331753339995010	Sierra_Nevada:0.01069981769001942563	L_anna:0.02797660567179614810):0.0;
(Sierra_Nevada:0.00715464868084272811	((L_melissa:0.01357363460854742708	Warner_Mts:0.00680763755738894843):0.00856433006782795526	L_idas:0.00473966696873989301):0.02641674656249845196	L_anna:0.05943857228747709970):0.0;
(Sierra_Nevada:0.00994014286573219503	((L_idas:0.01086869856624233903	L_melissa:0.03868702440527157366):0.01270172339164594988	Warner_Mts:0.02152407885977091623):0.03414668449889297908	L_anna:0.03988226722374865751):0.0;
(((L_melissa:0.02091644316771684720	L_idas:0.00460185084543748932):0.00417978937400586680	Warner_Mts:0.02862742244121908863):0.03861027208490611790	Sierra_Nevada:0.01486956848130632607	L_anna:0.02252094131348355080):0.0;
(Sierra_Nevada:0.02408347395328733556	(L_idas:0.01082462051150705380	(Warner_Mts:0.00865395897723489176	L_melissa:0.04714827319996330035):0.04051679559125398455):0.04555450997037611277	L_anna:0.02471426740054646562):0.0;
(Sierra_Nevada:0.00414405466413159465	(L_idas:0.02021226106116590093	(Warner_Mts:0.02900477913141101191	L_melissa:0.03144149157044548448):0.02424981264325700922):0.04140499471519744346	L_anna:0.03482966793727082511):0.0;
(Sierra_Nevada:0.00116833774999990461	(L_melissa:0.02037490858265539675	(L_idas:0.01097314132865557026	Warner_Mts:0.02563910439635530558):0.01281633956152965909):0.07380541335886270371	L_anna:0.04626745329669709750):0.0;
(Sierra_Nevada:0.02743642642662959957	(Warner_Mts:0.02846575891075904183	(L_melissa:0.01485497749147354947	L_idas:0.01702381426944338944):0.01526410061692650387):0.05729078060488575902	L_anna:0.04000972451356720611):0.0;
(Sierra_Nevada:0.02111680442728562992	(L_idas:0.03676081575924457917	(L_melissa:0.04180499836447333639	Warner_Mts:0.02609198250136661110):0.00944438395597879850):0.05866531730592088045	L_anna:0.02484864914440512371):0.0;
(L_idas:0.01783860626543877156	((L_melissa:0.01300931082964752218	Warner_Mts:0.01336207390075965992):0.01830394144541653417	Sierra_Nevada:0.01172262765006218226):0.01724613262824854429	L_anna:0.04490172593505603604):0.0;
(Sierra_Nevada:0.01511884829115775833	((Warner_Mts:0.00228929054836068653	L_melissa:0.02372541601269477843):0.00944630999838072700	L_idas:0.02153719621544751203):0.06945225355021936164	L_anna:0.02361783062664100930):0.0;
(Sierra_Nevada:0.01333868129210392592	((Warner_Mts:0.00964666838445527031	L_melissa:0.03207822231225897214):0.01266330917877462117	L_idas:0.01713877037877093931):0.04795506993275055335	L_anna:0.02078538119901886250):0.0;
(Sierra_Nevada:0.00840655281638423915	(L_idas:0.00521257301033163731	(Warner_Mts:0.02579566120540994351	L_melissa:0.02489102146231020676):0.00524771599305604193):0.08652500261856839459	L_anna:0.01688636460415483820):0.0;
(Sierra_Nevada:0.01066598030205456391	((Warner_Mts:0.01495232359050762717	L_melissa:0.01059238608037089274):0.01618380193177203219	L_idas:0.00640071307126549756):0.02627816323775191906	L_anna:0.03298953989081838956):0.0;
(Sierra_Nevada:0.00840655281638423915	(L_idas:0.00521257301033163731	(Warner_Mts:0.02579566120540994351	L_melissa:0.02489102146231020676):0.00524771599305604193):0.08652500261856839459	L_anna:0.01688636460415483820):0.0;
(Sierra_Nevada:0.00840655281638423915	(L_idas:0.00521257301033163731	(Warner_Mts:0.02579566120540994351	L_melissa:0.02489102146231020676):0.00524771599305604193):0.08652500261856839459	L_anna:0.01688636460415483820):0.0;
(Warner_Mts:0.01072051971006352834	(Sierra_Nevada:0.02116702952733600512	(L_idas:0.00640690736693543591	L_melissa:0.03208018506060369285):0.04226943054797174110):0.02063580650215844983	L_anna:0.03245694407504186307):0.0;
(Sierra_Nevada:0.00759499319164657748	((L_idas:0.01871705377136332477	L_melissa:0.01924328168652513632):0.00325196206912431191	Warner_Mts:0.00844677976690982879):0.04884872900719915145	L_anna:0.04106150887069053707):0.0;
(Sierra_Nevada:0.02030279782523296966	(Warner_Mts:0.01624800966389587306	(L_melissa:0.04840340535693703206	L_idas:0.02331542806688602018):0.01923126022857001710):0.05335193615447093862	L_anna:0.06180036690564039148):0.0;
(((L_idas:0.00589920466368660471	L_melissa:0.04522812370542876603):0.01610821124372354557	Warner_Mts:0.02176937103858563732):0.03196869801501164149	Sierra_Nevada:0.00373532967133848558	L_anna:0.01216760862554736554):0.0;
(Sierra_Nevada:0.01003429879622509506	(L_idas:0.01573781050096581188	(Warner_Mts:0.00404832862402562145	L_melissa:0.02091318362243742637):0.01917882003704260777):0.04018167726944637391	L_anna:0.03799088985861513723):0.0;
(Sierra_Nevada:0.01773015031159996813	(Warner_Mts:0.02863726364107312128	(L_idas:0.02313975030763435609	L_melissa:0.02803385415616384269):0.00163878887174574240):0.03512490589515075701	L_anna:0.02390019619794637312):0.0;
(Sierra_Nevada:0.00907748003485763996	(L_idas:0.01411465124357571058	(Warner_Mts:0.01874926090432776915	L_melissa:0.03632061349430833891):0.00725834256170529522):0.03327507835175161355	L_anna:0.02132253532776136329):0.0;
(Warner_Mts:0.02028272742482397500	(Sierra_Nevada:0.01582078843281678124	(L_melissa:0.04151146033591598949	L_idas:0.01687717680815475213):0.04555255267636951905):0.01545450550996286393	L_anna:0.05269709386112998717):0.0;
(Sierra_Nevada:0.00577675707180535722	(Warner_Mts:0.01809555977128106397	(L_melissa:0.01332031797740037236	L_idas:0.01222436060255861594):0.03869925841758162233):0.02567922483166180589	L_anna:0.09661123312533127783):0.0;
(Warner_Mts:0.02461149814722632390	(Sierra_Nevada:0.02763226770139293534	(L_melissa:0.03496252333950025659	L_idas:0.01315827402253572781):0.01092913540967302075):0.01873208163094461712	L_anna:0.06959711674916507773):0.0;
(Sierra_Nevada:0.01124704179138134516	(L_idas:0.02222841492827238100	(Warner_Mts:0.02097309642241704936	L_melissa:0.01884452801450023363):0.02264522106783825248):0.07229301221285019952	L_anna:0.02929214081659629182):0.0;
((Sierra_Nevada:0.00919772095573062436	(L_melissa:0.02949872901152647553	L_idas:0.01539077376296877492):0.02013239008910289174):0.01206013288451601891	Warner_Mts:0.02596298723060587108	L_anna:0.06842997996820099349):0.0;
(Sierra_Nevada:0.00161319208578428685	((L_idas:0.01019224372965746306	L_melissa:0.02006519774881623808):0.00513216301563396930	Warner_Mts:0.01124367687738016784):0.05850712361106056442	L_anna:0.02962899701618499845):0.0;
(Sierra_Nevada:0.01633635239958739285	((Warner_Mts:0.01001604663428330884	L_idas:0.02175989917706347421):0.00547268771895004051	L_melissa:0.02795287853066550504):0.02148151051857018559	L_anna:0.06360754335485296895):0.0;
(Sierra_Nevada:0.00409619870153486634	(L_idas:0.01927343509581666905	(L_melissa:0.03040788722916588221	Warner_Mts:0.01802037819875927302):0.01375348145265000918):0.01047221055437840519	L_anna:0.08293390975642403462):0.0;
((L_idas:0.01670429909792952444	Warner_Mts:0.01952159998803962987):0.00701403050528570833	(Sierra_Nevada:0.02786699925201442662	L_melissa:0.01418890500542546208):0.00993206806267740022	L_anna:0.06112796504496888911):0.0;
(((Warner_Mts:0.02472484265635540440	L_melissa:0.04893002487767754427):0.02587541682500712689	L_idas:0.02669491580727530525):0.01283958560432820264	Sierra_Nevada:0.03096535515889093509	L_anna:0.04506814013701795213):0.0;
(Sierra_Nevada:0.01330638264753343687	(Warner_Mts:0.01142350188198685591	(L_idas:0.01687084722363716913	L_melissa:0.03226563332992302829):0.03414796431360619944):0.04337552696960771809	L_anna:0.01222481653307903524):0.0;
((Warner_Mts:0.01901617703434804046	(L_melissa:0.02912833365466610536	L_idas:0.01912140008796880258):0.01534099584401171952):0.02659466657080540586	Sierra_Nevada:0.00874611717187426425	L_anna:0.03844262824971930032):0.0;
((Warner_Mts:0.02436035241320309852	(L_melissa:0.01264717669202948536	L_idas:0.00663606219274579315):0.04057929898878916836):0.02525995527720223746	Sierra_Nevada:0.00966874285869077574	L_anna:0.04104401686648988939):0.0;
(Sierra_Nevada:0.00432519765180279427	((L_idas:0.01045988403041758254	L_melissa:0.01284467007739598272):0.00733508841567406724	Warner_Mts:0.00780891845973362073):0.03830395444254865861	L_anna:0.03870390487644656541):0.0;
((Warner_Mts:0.01333819828681690259	(L_idas:0.01789547057650837936	L_melissa:0.02476628179431264107):0.01737179115159049464):0.02507090990143533496	Sierra_Nevada:0.01169927315856770546	L_anna:0.05479802434123122457):0.0;
((Warner_Mts:0.00697101157969150145	L_melissa:0.01421475817097861589):0.02393532686434637555	(Sierra_Nevada:0.01346501802697002217	L_idas:0.03151099541858229380):0.00908687904355027012	L_anna:0.03702668312345017143):0.0;
(Sierra_Nevada:0.01712537894688187859	((L_idas:0.01633340748429687808	Warner_Mts:0.01420451662097861785):0.00215055073279148004	L_melissa:0.04034225376050120521):0.01504533763735936384	L_anna:0.06572893924979950064):0.0;
(L_idas:0.00810217850288415253	((Warner_Mts:0.01162668945225686992	L_melissa:0.01512369665897767522):0.05070314100548218433	Sierra_Nevada:0.02411570598210934294):0.00741267003006257190	L_anna:0.06930937323707148101):0.0;
(Sierra_Nevada:0.01483903785912779605	((L_melissa:0.01867631450807126156	L_idas:0.00356040682599542907):0.01459019886445251692	Warner_Mts:0.00109090183537925364):0.11453745049117615429	L_anna:0.02144194881799256491):0.0;
(Sierra_Nevada:0.00802067885658592009	((L_idas:0.01453083464555154566	L_melissa:0.03795436225114978690):0.03131017779310841381	Warner_Mts:0.01963902815076469868):0.03138852011330153791	L_anna:0.04275213397713104740):0.0;
(Sierra_Nevada:0.01249879685174047628	(L_idas:0.02071918244778098162	(Warner_Mts:0.00000100000050002909	L_melissa:0.06472660369063901187):0.00708487298496125479):0.04946585438603673390	L_anna:0.03521740694962334495):0.0;
((L_idas:0.01336770540931069701	(L_melissa:0.01607658621148873312	Warner_Mts:0.00000100000050002909):0.03713400357935112139):0.02426020347030608676	Sierra_Nevada:0.01805936912741918504	L_anna:0.02248618863004757731):0.0;
(L_idas:0.02020091964314230451	(Sierra_Nevada:0.01213718974755743224	(L_melissa:0.04076108036114464706	Warner_Mts:0.01021943519429879994):0.01528381170058728047):0.00980882667835234270	L_anna:0.05042938230489322354):0.0;
(Warner_Mts:0.00706468526742314723	(Sierra_Nevada:0.00796621203739841278	(L_melissa:0.02251050844139077314	L_idas:0.01646910784826987814):0.02483219859003888211):0.00978014654748532615	L_anna:0.08396015155390558482):0.0;
(Sierra_Nevada:0.01101548642040943785	(L_melissa:0.04609406130489366454	(Warner_Mts:0.01642624903004057113	L_idas:0.01565402761196730413):0.00767664705632959635):0.03783220936062310635	L_anna:0.01647366717533409186):0.0;
((L_idas:0.01984323726502325302	(L_melissa:0.02616409799914207190	Warner_Mts:0.00236312659953758246):0.01471501155021918451):0.05590782533120976228	Sierra_Nevada:0.01149575257748594592	L_anna:0.01691758276047038156):0.0;
((Sierra_Nevada:0.01689436658887913389	(Warner_Mts:0.02032883828364671908	L_melissa:0.02030552260899278968):0.04032219805908792559):0.00318511791987781574	L_idas:0.02964223032336556207	L_anna:0.02126233767984714307):0.0;
(Sierra_Nevada:0.01181023777208013020	((Warner_Mts:0.01987562329337828892	L_melissa:0.05959723042107710478):0.01050767734972849789	L_idas:0.01972502286103477304):0.01739813230233319685	L_anna:0.02823162833510573996):0.0;
(Sierra_Nevada:0.01976001692309280883	((Warner_Mts:0.01380584561597902708	L_melissa:0.01731568222816680727):0.02057116784930129380	L_idas:0.00873245995462816615):0.05060439593672232811	L_anna:0.02691044568320315536):0.0;
(Sierra_Nevada:0.00479403860343162024	((Warner_Mts:0.01356170337641164798	L_melissa:0.01596910577319732294):0.01467201857459081438	L_idas:0.01306347101958299332):0.03923585355870447267	L_anna:0.01444860781447816420):0.0;
(Warner_Mts:0.02417926800677820676	(Sierra_Nevada:0.01874754156252967860	(L_melissa:0.01685313199543721219	L_idas:0.01077575891978816043):0.02484368685745115893):0.01128773884437463473	L_anna:0.02142974429544939122):0.0;
(Sierra_Nevada:0.00670442412042941607	(Warner_Mts:0.00900820413205974217	(L_melissa:0.02745784916498122258	L_idas:0.01137413945547851093):0.01093124788182862732):0.03466462956837797899	L_anna:0.05756630859133731598):0.0;
(L_idas:0.01348001159466929479	(Warner_Mts:0.02809807633286539805	(L_melissa:0.02464634024257058090	Sierra_Nevada:0.03416123869493471743):0.03435904614100162430):0.00990729170200966257	L_anna:0.03669160353552765319):0.0;
((L_idas:0.02792301869644014597	(L_melissa:0.03912258362815588392	Warner_Mts:0.02220562554956172566):0.02713129860783598801):0.03371350220191512981	Sierra_Nevada:0.01156182344807447741	L_anna:0.02515863396156181597):0.0;
(Sierra_Nevada:0.01570950062916914164	((Warner_Mts:0.00357350605703698554	L_melissa:0.03019339050127250318):0.00760059304028043274	L_idas:0.01236059319676226578):0.02055427638929584189	L_anna:0.05073217233705067108):0.0;
(Sierra_Nevada:0.00505459216041251758	(Warner_Mts:0.00663703565704773513	(L_melissa:0.04955651686137714507	L_idas:0.00745491811008493037):0.00833452564210115758):0.02962553550270246791	L_anna:0.03251868074877875547):0.0;
(Sierra_Nevada:0.02183818219186620460	(Warner_Mts:0.01999103661684753161	(L_idas:0.01890626947497042742	L_melissa:0.03996902422288953899):0.01813289958416713574):0.02274068613902909680	L_anna:0.03309690975606847940):0.0;
(Sierra_Nevada:0.02183818219186620460	(Warner_Mts:0.01999103661684753161	(L_idas:0.01890626947497042742	L_melissa:0.03996902422288953899):0.01813289958416713574):0.02274068613902909680	L_anna:0.03309690975606847940):0.0;
(Sierra_Nevada:0.02183818219186620460	(Warner_Mts:0.01999103661684753161	(L_idas:0.01890626947497042742	L_melissa:0.03996902422288953899):0.01813289958416713574):0.02274068613902909680	L_anna:0.03309690975606847940):0.0;
(Sierra_Nevada:0.00889054668643810692	(Warner_Mts:0.03123914413791652883	(L_idas:0.02536980122110565894	L_melissa:0.01063947467901489759):0.01113923745484722734):0.04222548338067383389	L_anna:0.02972939284870941903):0.0;
(Sierra_Nevada:0.00611405752510505839	((Warner_Mts:0.01175109452841996069	L_melissa:0.01357230364848934986):0.01316090891019923957	L_idas:0.02221658940418890296):0.01931760499093807676	L_anna:0.01563473381997047482):0.0;
(Sierra_Nevada:0.02269634752643699682	((Warner_Mts:0.00923926509362843484	L_melissa:0.02863274873279265942):0.01566707758072801576	L_idas:0.01820430026597101222):0.04897848441929862628	L_anna:0.01796356891674026970):0.0;
(Sierra_Nevada:0.01601738343974016751	(L_idas:0.02022517514442278078	(L_melissa:0.03813195289166661228	Warner_Mts:0.01736290757019140485):0.03512596431265194163):0.03260362233946122873	L_anna:0.01536867829788138122):0.0;
(Sierra_Nevada:0.01452126565693780125	(Warner_Mts:0.01090582076601832699	(L_melissa:0.02907624242593946640	L_idas:0.01902421727046255118):0.01587941428150284329):0.02717861303459974398	L_anna:0.03744120569454939540):0.0;
((L_idas:0.00742864119124576287	(L_melissa:0.01385332113081973009	Warner_Mts:0.02175161676446221021):0.02387242603741377908):0.04286659538574108530	Sierra_Nevada:0.00724919998697358056	L_anna:0.02165221302138431447):0.0;
(Sierra_Nevada:0.01677619003053957419	((L_melissa:0.04213903468986027190	Warner_Mts:0.00696696765486307448):0.01126775343452010927	L_idas:0.02048430076000998246):0.01292613858425569959	L_anna:0.07246483664556804816):0.0;
(Sierra_Nevada:0.00192521903735817486	(Warner_Mts:0.06652010763964281981	(L_idas:0.01411773294166992002	L_melissa:0.01648612741233036402):0.02661001944322827564):0.05656951240435828532	L_anna:0.02422244278260095307):0.0;
(Sierra_Nevada:0.01721321478090082416	(Warner_Mts:0.01521999622189395933	(L_melissa:0.03148900619024563863	L_idas:0.02269478951980248571):0.00825686740430090112):0.04736077056097282023	L_anna:0.02772135962239473048):0.0;
((Warner_Mts:0.01081122275251827740	(L_idas:0.03089665736907873383	L_melissa:0.02398840311126308050):0.00811635685637474881):0.03958453035501636325	Sierra_Nevada:0.00865364809224619495	L_anna:0.04143131463822326277):0.0;
((Warner_Mts:0.02060361003350663980	(L_idas:0.03242033233353171923	L_melissa:0.03946964694422241265):0.00645852901677142818):0.04472200291432599367	Sierra_Nevada:0.00985027709639507004	L_anna:0.01704663775760887831):0.0;
(Sierra_Nevada:0.02028231487537254796	(L_idas:0.01962799404212666257	(Warner_Mts:0.02802952023461060746	L_melissa:0.02672800323975699568):0.01966074961056673773):0.03467243543349310397	L_anna:0.05263432349281760292):0.0;
(Sierra_Nevada:0.01202527014487902481	(Warner_Mts:0.01781023973977706107	(L_melissa:0.04736995278843048746	L_idas:0.00000100000050002909):0.03247563074061072391):0.08277752188008702383	L_anna:0.02096077510897157228):0.0;
(Sierra_Nevada:0.01581541056447741470	(Warner_Mts:0.01293055708433942831	(L_melissa:0.01395917493247737437	L_idas:0.01455086186365240307):0.02592907969224564693):0.03467608014774418990	L_anna:0.04287603036693504038):0.0;
(Sierra_Nevada:0.00755523301262604405	((L_melissa:0.01315116382875449602	L_idas:0.04873064459471831283):0.01654008887328962257	Warner_Mts:0.01494950233545117198):0.04270925774654131535	L_anna:0.02906566198423995995):0.0;
(Sierra_Nevada:0.00423398574420868340	((L_melissa:0.02684137624791892163	L_idas:0.02564946410216372916):0.00857391224623034291	Warner_Mts:0.01635640840724449790):0.03153879428979077665	L_anna:0.02342799283457427939):0.0;
(Sierra_Nevada:0.01292000262435813798	(Warner_Mts:0.00943181251172106258	(L_idas:0.01426850548862724014	L_melissa:0.02579230761705208000):0.01250411432317608332):0.02718313983690883937	L_anna:0.03058580170415902202):0.0;
(Sierra_Nevada:0.01289269394570781782	(Warner_Mts:0.01518178905437003560	(L_idas:0.00796542385410712456	L_melissa:0.00640068253911713157):0.01475885165393575268):0.07046529969586205755	L_anna:0.03180437234493734694):0.0;
((L_idas:0.01522844868452793814	(Warner_Mts:0.00567098089917565922	L_melissa:0.01212304647265662581):0.02997683835100236477):0.03859723161488572835	Sierra_Nevada:0.01411965447877868221	L_anna:0.02936129725259539400):0.0;
(Sierra_Nevada:0.02494801035278632409	((L_melissa:0.02075070545404636771	L_idas:0.02892862106937672470):0.02924943484856103171	Warner_Mts:0.01886924955334131834):0.02862970424886313037	L_anna:0.04877266265144058338):0.0;
(Sierra_Nevada:0.01635535891607177786	(L_idas:0.02990634976955676774	(L_melissa:0.02741224002045900693	Warner_Mts:0.00657869197765673791):0.02087167410576245066):0.02618295382030487797	L_anna:0.04923729677347311179):0.0;
(Sierra_Nevada:0.02329391830913773304	((L_idas:0.01703596448403535413	L_melissa:0.01659859229519105098):0.02046385305853783490	Warner_Mts:0.02932855371659898874):0.05378359874424012976	L_anna:0.01862522598094872375):0.0;
(Sierra_Nevada:0.00859385204154848072	((L_melissa:0.01515466324616538893	L_idas:0.00750566603642749582):0.01596320383048763919	Warner_Mts:0.02130290753361667455):0.04269467345232029476	L_anna:0.02519324511977287864):0.0;
(Sierra_Nevada:0.01331526789812439819	(Warner_Mts:0.02002893158552088854	(L_melissa:0.01726063680851900456	L_idas:0.01361470509453355932):0.03117939096212998806):0.02205949105725520457	L_anna:0.04453955784199473827):0.0;
(Sierra_Nevada:0.00681741814712330616	(Warner_Mts:0.01151119739829178576	(L_melissa:0.02846127241742585010	L_idas:0.01129068488761335656):0.02416790416190723462):0.05698895837539262599	L_anna:0.02572355130586807467):0.0;
(Sierra_Nevada:0.01762926438482193339	(Warner_Mts:0.02973149102480093786	(L_melissa:0.02160149253782318174	L_idas:0.01866866370851212945):0.02715501861339224624):0.04334675176173850147	L_anna:0.04932397561491638771):0.0;
(Sierra_Nevada:0.01589255531731165183	(Warner_Mts:0.01556030705077693539	(L_idas:0.03009374176325899444	L_melissa:0.02437522994908135690):0.00705051614011954850):0.04082973836209970869	L_anna:0.02809455970092616939):0.0;
(((Sierra_Nevada:0.00757248809132363403	Warner_Mts:0.01558878532525145508):0.01136245259357021933	L_melissa:0.02761726877224942450):0.01078953357578010808	L_idas:0.01608168489861757852	L_anna:0.08940351075150293481):0.0;
(Sierra_Nevada:0.01921557197732417024	(Warner_Mts:0.00819131455102770946	(L_idas:0.01461394485606445914	L_melissa:0.03305502773545183209):0.02243294115704994041):0.03293750463360464731	L_anna:0.03901663350223703169):0.0;
(Sierra_Nevada:0.01027348855912586616	((L_idas:0.00596894262039307597	L_melissa:0.02863881925213180787):0.01949348247495679212	Warner_Mts:0.01913587880556952975):0.03715983147459767100	L_anna:0.04003994528276848264):0.0;
(Sierra_Nevada:0.01566292925425504662	((Warner_Mts:0.02354159534609048116	L_melissa:0.05181443476981591190):0.01223408191559638078	L_idas:0.03015877115785409873):0.05246125483140780255	L_anna:0.03039534876647760619):0.0;
(Sierra_Nevada:0.01566292925425504662	((Warner_Mts:0.02354159534609048116	L_melissa:0.05181443476981591190):0.01223408191559638078	L_idas:0.03015877115785409873):0.05246125483140780255	L_anna:0.03039534876647760619):0.0;
(Sierra_Nevada:0.01566292925425504662	((Warner_Mts:0.02354159534609048116	L_melissa:0.05181443476981591190):0.01223408191559638078	L_idas:0.03015877115785409873):0.05246125483140780255	L_anna:0.03039534876647760619):0.0;
((L_idas:0.02082408438122622385	(L_melissa:0.02444683602783359957	Warner_Mts:0.01294360710559314467):0.00738010191402336136):0.06074936745520867487	Sierra_Nevada:0.02419271943785320650	L_anna:0.03674695398918696038):0.0;
((L_idas:0.03851285842896128714	Warner_Mts:0.02406748124485664012):0.01971544187012497576	(Sierra_Nevada:0.02619000076556041168	L_melissa:0.03992184446147196974):0.02388127037927243942	L_anna:0.03768842468818228708):0.0;
(Sierra_Nevada:0.00831385753845776017	(L_idas:0.02384285469603053889	(L_melissa:0.01937912807304892002	Warner_Mts:0.01205429679028491817):0.01523291275417129088):0.12331124259059704495	L_anna:0.04613212277842688308):0.0;
((Sierra_Nevada:0.02078328949237970638	(L_idas:0.01493837376702444528	L_melissa:0.02807330476936285846):0.02302460329383746590):0.02228944335168143998	Warner_Mts:0.01250944037921409777	L_anna:0.05918645460023776173):0.0;
(Sierra_Nevada:0.01554949708458044401	(L_idas:0.02526973233956578135	(L_melissa:0.02218281630249063774	Warner_Mts:0.00895786517512719115):0.00556792747408058758):0.05622690882140898155	L_anna:0.03444715431376615261):0.0;
(Sierra_Nevada:0.01068233289618326746	(L_idas:0.01033564436528141769	(Warner_Mts:0.01641706592532485992	L_melissa:0.02767576664351087748):0.01388519087874530954):0.06450672542520279051	L_anna:0.04518412586094789490):0.0;
(Sierra_Nevada:0.05567441686964938463	((L_idas:0.00000100000050002909	Warner_Mts:0.00000100000050002909):0.04743746016816496186	L_melissa:0.09719713712428609820):0.02996954603791938607	L_anna:0.05054070429633395617):0.0;
(Warner_Mts:0.09240248118594689142	(L_idas:0.05356896332328579813	(L_melissa:0.10424198566003645139	Sierra_Nevada:0.05069817193381431081):0.01871393736052764586):0.01286370494627965023	L_anna:0.05173367971735209209):0.0;
(Warner_Mts:0.02934183558069540509	(Sierra_Nevada:0.04665678720772777760	(L_melissa:0.08456269923377383868	L_idas:0.01118293944670474549):0.02815431097255184992):0.04320481400323260973	L_anna:0.04420626457880626192):0.0;
((Warner_Mts:0.07691802888190150955	(L_idas:0.06924792565827544988	L_melissa:0.09436763479266799259):0.01689889111458532309):0.01303253709867132314	Sierra_Nevada:0.05999914078021196390	L_anna:0.05891177776259091947):0.0;
((Warner_Mts:0.07943842644753044968	(L_idas:0.07028316102295298351	L_melissa:0.10787949861072676505):0.00627755157121526533):0.01314398482334113404	Sierra_Nevada:0.05340812092204045430	L_anna:0.04363883348402003426):0.0;
((L_idas:0.06571887952824123635	L_melissa:0.09066254068932795562):0.01712876373184222742	(Warner_Mts:0.06142235103288071901	Sierra_Nevada:0.03325110141344069653):0.02016600953817312622	L_anna:0.04671122903591991282):0.0;
(Sierra_Nevada:0.04274980140486001751	((L_idas:0.04649438697532980863	L_melissa:0.09801979227864703048):0.01424027796748369122	Warner_Mts:0.04854994829879527574):0.00964107658751687038	L_anna:0.04780346567794423879):0.0;
((L_melissa:0.14593102488205780820	L_idas:0.04788798138316965186):0.01751753172638190886	(Sierra_Nevada:0.05757829664315983198	Warner_Mts:0.08601081142806385471):0.01733138694300847063	L_anna:0.08269279805412803330):0.0;
((Warner_Mts:0.08064877917540182184	Sierra_Nevada:0.03412786519916867489):0.02265931961943700584	(L_idas:0.05188327997522938079	L_melissa:0.06864957129454397899):0.01775443271925021549	L_anna:0.03252068647491751507):0.0;
((L_melissa:0.06816669894533304574	L_idas:0.03662295825899258839):0.01064978479617901229	(Warner_Mts:0.04796928130135331980	Sierra_Nevada:0.03583881983719977571):0.00933569414873314761	L_anna:0.04680337606922779781):0.0;
(Sierra_Nevada:0.03803099484048921147	((L_melissa:0.08310798521548053153	L_idas:0.05290764639043383372):0.01767083602594910971	Warner_Mts:0.07487564066277069275):0.00843488613235128699	L_anna:0.07748961845334963183):0.0;
(Warner_Mts:0.05533458682638619369	((L_melissa:0.09188659606417792780	Sierra_Nevada:0.04248548269453578108):0.02381052445205638149	L_idas:0.06750203578344048105):0.01015434839329597792	L_anna:0.05864081451548563972):0.0;
(Warner_Mts:0.07825594450953565762	((L_melissa:0.08333765466309968339	Sierra_Nevada:0.04306662133017555294):0.01129583989255508736	L_idas:0.06462397036835089426):0.01408608804357565185	L_anna:0.04391958192914832693):0.0;
(Warner_Mts:0.03925083885707805753	(Sierra_Nevada:0.06284425615882388572	(L_idas:0.02586201411552358290	L_melissa:0.07559176305500781012):0.02084152819222255190):0.01961208901013733463	L_anna:0.02850844030413163949):0.0;
(Sierra_Nevada:0.04152719807559399068	(Warner_Mts:0.06580356827016439758	(L_melissa:0.12687410328435361206	L_idas:0.07282746194634752424):0.01228891190594546580):0.03037417125942670770	L_anna:0.03964006259597402382):0.0;
(Warner_Mts:0.08548021299298504128	(Sierra_Nevada:0.05280439896384556825	(L_melissa:0.10656362286241634341	L_idas:0.08174499552157937776):0.04091214284562156439):0.02262535308765592501	L_anna:0.04724244561391308106):0.0;
(Sierra_Nevada:0.05604440844700592922	((Warner_Mts:0.05695510920719232262	L_idas:0.03989153600110775105):0.00656531990449885951	L_melissa:0.13478334972927846769):0.01983946599422898097	L_anna:0.04292558972475731677):0.0;
(Warner_Mts:0.06865598766121984442	(L_idas:0.05814751722380944593	(Sierra_Nevada:0.05121044031541721608	L_melissa:0.11941580639953380816):0.01800940265106867541):0.01426355749754536738	L_anna:0.03130074445399396582):0.0;
(Sierra_Nevada:0.04319553631329305088	(Warner_Mts:0.07645833765057344356	(L_melissa:0.12267297771050968136	L_idas:0.05381068062854289097):0.01828152341393562280):0.01081905172588959116	L_anna:0.03335043512125878545):0.0;
((L_idas:0.06137892019493970674	(Sierra_Nevada:0.04720247730885320653	Warner_Mts:0.06799202559346961827):0.01285430818551945922):0.00629102461423693658	L_melissa:0.10594694923506045581	L_anna:0.06808388060552528209):0.0;
((Warner_Mts:0.06527176589572120102	(L_idas:0.04440777054690355635	L_melissa:0.13009231524649081391):0.01232342012713664309):0.02502695302355082904	Sierra_Nevada:0.01474018941541986420	L_anna:0.03463397956666613292):0.0;
((Sierra_Nevada:0.05333709572270541044	Warner_Mts:0.03720617955612350730):0.00839007768799296220	(L_melissa:0.10194868802586068424	L_idas:0.05033714855475319994):0.00869681201728624356	L_anna:0.04553781434586023219):0.0;
(((L_melissa:0.09457014318466007430	L_idas:0.05595102949945857107):0.01099544097046491024	Warner_Mts:0.05317554778864839321):0.01145001602157099015	Sierra_Nevada:0.03389715817153128585	L_anna:0.03957850871803087617):0.0;
((Warner_Mts:0.04951284279447363407	Sierra_Nevada:0.03752092608539582541):0.01492240116785633827	(L_idas:0.03534381924353097171	L_melissa:0.10278857752472786435):0.00882029124165746754	L_anna:0.04140850139361936660):0.0;
(Sierra_Nevada:0.05666175301468016207	(L_melissa:0.14454924993651308007	(L_idas:0.09535022026446497712	Warner_Mts:0.07614393845147340856):0.01690250976512960510):0.02011472497280757457	L_anna:0.05253882792616261510):0.0;
(Warner_Mts:0.06906236712949161138	((L_idas:0.04844950081574646988	L_melissa:0.11022762759487415851):0.01347807344271355519	Sierra_Nevada:0.04377243830425108645):0.01152342043849977939	L_anna:0.04320698626848398088):0.0;
(Warner_Mts:0.06493183420552840757	((Sierra_Nevada:0.05470476032315690906	L_idas:0.06822340297508849849):0.00560892239355596876	L_melissa:0.09914133186423026989):0.00974005873446435327	L_anna:0.04215355393080408297):0.0;
(Sierra_Nevada:0.04328427895957825955	(Warner_Mts:0.08475922326388581063	(L_idas:0.08233372958597523494	L_melissa:0.10417326994833987774):0.01812992015110957006):0.01881997307012562778	L_anna:0.05472244201208588399):0.0;
(((L_idas:0.04791730042235562564	L_melissa:0.07340584710931312429):0.02042596499734567958	Warner_Mts:0.05424718898853316679):0.00838893797266806671	Sierra_Nevada:0.02825166121509213937	L_anna:0.01791950579937577961):0.0;
(Sierra_Nevada:0.04807830218154174329	(Warner_Mts:0.07576315568254256283	(L_melissa:0.10685223273623030427	L_idas:0.05149775743963925373):0.02487120839229670435):0.01163422748426738533	L_anna:0.04229098381464446721):0.0;
(Sierra_Nevada:0.03630461648944813963	((L_idas:0.06912710389933826582	L_melissa:0.09063492340112801193):0.02009466947914676296	Warner_Mts:0.08187252306373374311):0.01363493348202034737	L_anna:0.04020920913144301889):0.0;
((Sierra_Nevada:0.04431592298620559006	Warner_Mts:0.05298126377090851824):0.01148970604436523775	(L_idas:0.05119875548532949738	L_melissa:0.07469504939357138329):0.01220954441455278545	L_anna:0.04846782158317310824):0.0;
((Sierra_Nevada:0.04584006973590388362	Warner_Mts:0.06467355346934557103):0.01188912069125873036	(L_idas:0.06665055385599359672	L_melissa:0.10526639908471363549):0.00870486298331334986	L_anna:0.06152058554064866042):0.0;
((L_idas:0.04015133425294774294	L_melissa:0.05148970123061494958):0.01908511780673324137	(Warner_Mts:0.02825312150694348975	Sierra_Nevada:0.02622241669969693767):0.01176543923641380079	L_anna:0.01897618820798572734):0.0;
((L_idas:0.04015133425294774294	L_melissa:0.05148970123061494958):0.01908511780673324137	(Warner_Mts:0.02825312150694348975	Sierra_Nevada:0.02622241669969693767):0.01176543923641380079	L_anna:0.01897618820798572734):0.0;
(Warner_Mts:0.07867409573387730559	((L_idas:0.06331528876559057439	L_melissa:0.10610974108845080965):0.02832968715515118627	Sierra_Nevada:0.06491165781590195472):0.01498779805384105324	L_anna:0.07286374156296560045):0.0;
((L_idas:0.04015133425294774294	L_melissa:0.05148970123061494958):0.01908511780673324137	(Warner_Mts:0.02825312150694348975	Sierra_Nevada:0.02622241669969693767):0.01176543923641380079	L_anna:0.01897618820798572734):0.0;
(Sierra_Nevada:0.06085151535723444527	((L_melissa:0.08185151787698874415	L_idas:0.05028989427268154566):0.01158442310290852886	Warner_Mts:0.06294365057315434719):0.01626699888190390533	L_anna:0.05704876811602456466):0.0;
((L_melissa:0.09355780063747182185	(Warner_Mts:0.06446254307999685351	L_idas:0.06221038525806826119):0.00914640603606639915):0.01551936597431303327	Sierra_Nevada:0.04428486043991199800	L_anna:0.06759386858670191067):0.0;
((Warner_Mts:0.06502029537680338589	(L_idas:0.08393839198262757761	L_melissa:0.08226407653246983753):0.00851162262420624913):0.01741783990762807086	Sierra_Nevada:0.02913379520882102350	L_anna:0.04110935703108509892):0.0;
((L_idas:0.04800347921061028783	(Warner_Mts:0.05701613564299940623	L_melissa:0.10676793304558128417):0.00759419770022793251):0.01046546395245960027	Sierra_Nevada:0.06722460333721105852	L_anna:0.04121126652670819429):0.0;
(((L_idas:0.05935308330222228979	L_melissa:0.08920425627112060774):0.01923027881012930040	Sierra_Nevada:0.04128712332564680315):0.01209000488226149445	Warner_Mts:0.04059386115754641533	L_anna:0.03516758412783371063):0.0;
(Warner_Mts:0.01992266452018199782	(Sierra_Nevada:0.01656962628670328661	(L_idas:0.01180445517294283729	L_melissa:0.02535521132964098714):0.01859358663534580944):0.01170843526207727622	L_anna:0.05858092894521289840):0.0;
(((L_melissa:0.02856267712949433699	L_idas:0.01279296710551558469):0.00804792490920427060	Warner_Mts:0.01040317784045190902):0.02176627148023481048	Sierra_Nevada:0.00842706898129126983	L_anna:0.05512517095659950905):0.0;
((L_idas:0.01136845941138111236	(L_melissa:0.02772322320017772679	Warner_Mts:0.00710180542581169590):0.03972537022631626724):0.02748235331031666229	Sierra_Nevada:0.00147499644365679436	L_anna:0.00493932818349137551):0.0;
((Warner_Mts:0.00688591445502529428	Sierra_Nevada:0.01839111064030889142):0.00512233254275727082	(L_melissa:0.02727628654363573046	L_idas:0.01358547610123616613):0.02945896831828829707	L_anna:0.04244669077677826891):0.0;
(L_idas:0.01936798627734344011	((Warner_Mts:0.00092573239328742169	L_melissa:0.02884165370781080484):0.02672607044811523697	Sierra_Nevada:0.02828348496595325598):0.02197135484703278269	L_anna:0.03796113008037117764):0.0;
(Sierra_Nevada:0.00915971945952872429	(L_idas:0.01458099786740003900	(Warner_Mts:0.00460380015990911450	L_melissa:0.03427547669219185855):0.04846731880178920676):0.01846007325036081934	L_anna:0.02550386377554319725):0.0;
(Warner_Mts:0.02037261982950973674	(Sierra_Nevada:0.01551853728384286653	(L_idas:0.01776702389030944407	L_melissa:0.05227035840197028632):0.03112225659066502129):0.01006408796265714951	L_anna:0.01901385123421762621):0.0;
((L_idas:0.00742080456010192971	(Sierra_Nevada:0.02476810724591104254	L_melissa:0.02221534925612482156):0.02059445711207424229):0.01389120384810752298	Warner_Mts:0.00897155771560462570	L_anna:0.01512041624838183183):0.0;
(Warner_Mts:0.00400908974406003187	(L_idas:0.02788484757684939891	(Sierra_Nevada:0.02120951521348870758	L_melissa:0.03321471357313838385):0.02110548709878281096):0.01635275580819919514	L_anna:0.03252101659270831974):0.0;
(Warner_Mts:0.01007976366475803014	(L_melissa:0.05543112806180811036	(Sierra_Nevada:0.03816108788588425810	L_idas:0.01409174213548335455):0.01581184229713049338):0.01276227186369329608	L_anna:0.08015167903445863384):0.0;
((L_idas:0.01252103955680209865	(Warner_Mts:0.00548281264776791580	L_melissa:0.01839691463482986261):0.01556807767534914254):0.04303563309654028640	Sierra_Nevada:0.01509649496493404783	L_anna:0.04814573924853177839):0.0;
((Sierra_Nevada:0.02985247833277269655	Warner_Mts:0.00172711988580192101):0.00272588549320012001	(L_melissa:0.06707072346773773619	L_idas:0.00434116382031173378):0.01433616346921264689	L_anna:0.01921064788686470751):0.0;
(Sierra_Nevada:0.02311072991678188304	((L_idas:0.00852980645933676743	L_melissa:0.01409583787800798745):0.01947088140262770439	Warner_Mts:0.01088565521572285380):0.02459417028992755966	L_anna:0.03441171410974973310):0.0;
(Warner_Mts:0.01499481937586133809	(Sierra_Nevada:0.01160353820014903281	(L_idas:0.02334688890009062670	L_melissa:0.02283282954924332336):0.03504376786378613634):0.01025584676976891950	L_anna:0.03138806626507947145):0.0;
(Sierra_Nevada:0.00891041734394627805	((L_melissa:0.01854017007952172419	L_idas:0.01324064583612813949):0.05620755896696395804	Warner_Mts:0.02527579412970395664):0.04569103056024421267	L_anna:0.01305852489307510883):0.0;
(Warner_Mts:0.00966628536350128131	(Sierra_Nevada:0.01000106867625075516	(L_idas:0.00586907906379778230	L_melissa:0.00924480808665295063):0.03963690883621300703):0.03878470160007783940	L_anna:0.09689890981975103623):0.0;
(Warner_Mts:0.00692177821424370607	(Sierra_Nevada:0.01458979503168701848	(L_melissa:0.01072724981223483268	L_idas:0.00230214262790543519):0.02986282127604246092):0.07193443898995065255	L_anna:0.03722054672044886048):0.0;
((L_idas:0.00278632927175455217	(L_melissa:0.03586768830633885186	Sierra_Nevada:0.01333132224994273106):0.01787777007635132226):0.00594378352571298726	Warner_Mts:0.00130379471963348609	L_anna:0.05713991975661928541):0.0;
(Sierra_Nevada:0.00440214116017441717	(L_idas:0.00686964364501007480	(L_melissa:0.01674583684660752025	Warner_Mts:0.01945352796415172197):0.02432530687595933078):0.04054331022523356698	L_anna:0.05353725201626854252):0.0;
((Sierra_Nevada:0.02578746025706655023	(Warner_Mts:0.00604447173796042719	L_melissa:0.02169968676700230470):0.01637150525990908184):0.01068911226958389922	L_idas:0.00228399566943949086	L_anna:0.06471960142417529371):0.0;
(Warner_Mts:0.00626676386922952414	(Sierra_Nevada:0.02541031547962878390	(L_melissa:0.02556610665569681445	L_idas:0.00345412194968223400):0.01806227132409790950):0.02826594729226497571	L_anna:0.04455597298313120069):0.0;
(Sierra_Nevada:0.00661830029070235686	((L_melissa:0.02413711055495640703	L_idas:0.04117860625973750188):0.00811151439851219395	Warner_Mts:0.01781247612660604926):0.00385597267652949480	L_anna:0.03377891277855874647):0.0;
(Sierra_Nevada:0.01540647533382706082	((L_melissa:0.02742638958270543145	L_idas:0.02214173103852860869):0.07051085656588712558	Warner_Mts:0.00675658471920434576):0.05038847440457504268	L_anna:0.02812383481465540597):0.0;
(Sierra_Nevada:0.02896951439818073321	(L_idas:0.00652397109381551432	(L_melissa:0.02806892691855363692	Warner_Mts:0.01910256737858231219):0.01528531010178658944):0.00906638448266258550	L_anna:0.02865677924934397977):0.0;
(Warner_Mts:0.00817379180385726170	((L_idas:0.01330738835538111502	L_melissa:0.04933218994963321780):0.03460460452879404736	Sierra_Nevada:0.02280855278043437961):0.00567441697614647338	L_anna:0.02633699007673455383):0.0;
(Sierra_Nevada:0.01213677167595845867	((Warner_Mts:0.01807537882994083786	L_melissa:0.03746799579285198939):0.02278769289496277578	L_idas:0.01104459676322158170):0.05843055698201216758	L_anna:0.01571615092876033765):0.0;
((L_melissa:0.01200754032874965828	Warner_Mts:0.00621270235755480051):0.03484115401218292052	(Sierra_Nevada:0.00674265437689792590	L_idas:0.02156563578452729349):0.00469198090022990549	L_anna:0.02697049261258806577):0.0;
((L_melissa:0.01200754032874965828	Warner_Mts:0.00621270235755480051):0.03484115401218292052	(Sierra_Nevada:0.00674265437689792590	L_idas:0.02156563578452729349):0.00469198090022990549	L_anna:0.02697049261258806577):0.0;
((L_melissa:0.01200754032874965828	Warner_Mts:0.00621270235755480051):0.03484115401218292052	(Sierra_Nevada:0.00674265437689792590	L_idas:0.02156563578452729349):0.00469198090022990549	L_anna:0.02697049261258806577):0.0;
(Sierra_Nevada:0.00363700100704570338	((L_idas:0.01384609570002303357	L_melissa:0.01796725422131865979):0.01146574568909211091	Warner_Mts:0.01217429633206938352):0.05107680663121914183	L_anna:0.03177789546172660878):0.0;
((L_idas:0.01178968247771504038	(Sierra_Nevada:0.01167365682900156285	L_melissa:0.03049262112670021729):0.01625364328009454642):0.00858661797606631236	Warner_Mts:0.00544773833989963506	L_anna:0.04857223100496607660):0.0;
(Sierra_Nevada:0.02638122973664046994	((L_melissa:0.03028027850178204375	Warner_Mts:0.00763126275155486151):0.03822410750271421076	L_idas:0.02480628093413692059):0.06684382954034293056	L_anna:0.00330948972966532522):0.0;
((Sierra_Nevada:0.01329089734056414056	(Warner_Mts:0.01278650977730239578	L_melissa:0.02112554941566594652):0.02421233965275063418):0.02567123563788803464	L_idas:0.01502945142716190750	L_anna:0.07224255735339062123):0.0;
(Warner_Mts:0.01796980540420927905	((L_melissa:0.03546205894164242145	L_idas:0.00546529552976602728):0.01879420181001185963	Sierra_Nevada:0.02458870509344889335):0.02324670331258468781	L_anna:0.07373049451080589123):0.0;
((Warner_Mts:0.01521899813609105777	(Sierra_Nevada:0.03091464782409569095	L_idas:0.01516071489372126067):0.00766226712686090498):0.00773450120059210322	L_melissa:0.03700474505290796134	L_anna:0.02975793297112149655):0.0;
(Sierra_Nevada:0.03203445095242717089	((L_melissa:0.00376696853105970781	Warner_Mts:0.00440427180926484911):0.03431213201158002379	L_idas:0.02916839490964622320):0.02815945501129403158	L_anna:0.02788569173496079426):0.0;
(Warner_Mts:0.01609810912449135406	(Sierra_Nevada:0.01141202435147289050	(L_idas:0.03911786459704533203	L_melissa:0.04154395966502337501):0.01320836933320408343):0.03152731101422123761	L_anna:0.03024013812437074261):0.0;
(((L_idas:0.00559290392561461770	L_melissa:0.03910081896120323058):0.02857168876012467634	Sierra_Nevada:0.01764725760462089107):0.00652995012604309574	Warner_Mts:0.01188000790391958300	L_anna:0.05982575743566267978):0.0;
((L_idas:0.00706628848598185762	L_melissa:0.03288409039917017385):0.01023702499391504830	(Warner_Mts:0.00936726573964757198	Sierra_Nevada:0.01319980824553045051):0.00652015675294892374	L_anna:0.04839196619737882316):0.0;
((Sierra_Nevada:0.00659188488428847242	(L_melissa:0.02267673926203520041	L_idas:0.01058258146916813379):0.01112768986220308981):0.03860792851110250723	Warner_Mts:0.01702610196980080745	L_anna:0.07790716427382499143):0.0;
((Sierra_Nevada:0.03224563153414375383	(L_idas:0.00775253297087520523	L_melissa:0.03953099652924110807):0.00667985343466659647):0.02205459476805595245	Warner_Mts:0.03973078158396248921	L_anna:0.04877783949315830231):0.0;
(Warner_Mts:0.01070449140712313382	(Sierra_Nevada:0.03190746859105347832	(L_melissa:0.04010631091604916626	L_idas:0.00394236772045865064):0.01511896246497433302):0.01319758904731586739	L_anna:0.02971315523038687775):0.0;
(Warner_Mts:0.01766045233288225658	(Sierra_Nevada:0.00320779122984610199	(L_melissa:0.03989315913004941316	L_idas:0.00180162934620619209):0.01409913333991720530):0.02278424693444240992	L_anna:0.03446652853873313771):0.0;
(Sierra_Nevada:0.01574157623409429621	(L_idas:0.01887729612135964630	(L_melissa:0.04725497217216289431	Warner_Mts:0.01286748208192894059):0.01660447771290336424):0.03588533157666630447	L_anna:0.04907729629393991350):0.0;
(Sierra_Nevada:0.03099828723929816399	((Warner_Mts:0.00246351977534339231	L_melissa:0.03101022709889981327):0.04320462632617014936	L_idas:0.03951362135531601844):0.01676233072390353671	L_anna:0.05624908403377621574):0.0;
(L_idas:0.01792376833664931918	(Warner_Mts:0.01460403405813806912	(L_melissa:0.04557405404023397166	Sierra_Nevada:0.00952104023496512346):0.02111738133490681166):0.00574186241751110764	L_anna:0.03584647499661406528):0.0;
(Warner_Mts:0.01300145489515704827	(Sierra_Nevada:0.03156982532935773134	(L_melissa:0.05017408003775765402	L_idas:0.00796117871740187333):0.01907006627934818357):0.01656458164192170512	L_anna:0.04242573818948592451):0.0;
((Sierra_Nevada:0.01673105238056573491	(L_idas:0.01650085285813427879	L_melissa:0.02213282401399972038):0.01757009253816276678):0.02311664117844792338	Warner_Mts:0.00799675568694411046	L_anna:0.05070353170342577903):0.0;
((Warner_Mts:0.01637237630729309820	(L_idas:0.00148781827597687754	L_melissa:0.03899465554337210732):0.01656326593025391619):0.00779103809206565644	Sierra_Nevada:0.01528476056743847088	L_anna:0.03111654276874338196):0.0;
((Sierra_Nevada:0.01358434467126420214	(L_melissa:0.02315808954985061618	L_idas:0.00598824702001573336):0.02571350714268422211):0.01985251694765168690	Warner_Mts:0.00614172361867955114	L_anna:0.03488865488127709802):0.0;
(Sierra_Nevada:0.01030009121542656107	(L_idas:0.01641280540877299715	(L_melissa:0.03190663861651590882	Warner_Mts:0.02376023739248936742):0.02225592159038550580):0.01987699987884218242	L_anna:0.03583707723923625077):0.0;
(Sierra_Nevada:0.01150937847692288379	(Warner_Mts:0.01331051445061548835	(L_idas:0.02271844072191283453	L_melissa:0.02711166310136511881):0.01692822326259770666):0.03873135260134835667	L_anna:0.05330944167560838776):0.0;
(Sierra_Nevada:0.03325012494397618784	((Warner_Mts:0.00769619243343255474	L_melissa:0.02507255016938747874):0.02717880825399435554	L_idas:0.00868721979150294428):0.01572947355503973368	L_anna:0.02244857154528620211):0.0;
(Sierra_Nevada:0.01239993273836512491	(Warner_Mts:0.01768357349775238896	(L_idas:0.01040200165630374672	L_melissa:0.03214472962126098399):0.00754347987995726554):0.01623065612715304112	L_anna:0.01574247386083811248):0.0;
((L_idas:0.00641705579609735434	(L_melissa:0.01919198538112172267	Sierra_Nevada:0.01790907821670127686):0.01026699388968388416):0.02677312632949413462	Warner_Mts:0.02679131414361538011	L_anna:0.04115813294283842544):0.0;
((L_idas:0.00134243028695447139	L_melissa:0.02251497822257535891):0.02382095070113665614	(Warner_Mts:0.00652454396752709300	Sierra_Nevada:0.02818979289844220429):0.00514884831520751388	L_anna:0.04297038628081081835):0.0;
(Sierra_Nevada:0.01770261512832439418	(L_melissa:0.02521403178821787425	(Warner_Mts:0.00000100000050002909	L_idas:0.02914965896556978228):0.00239731845450565648):0.02321883622046728990	L_anna:0.02135179643567580027):0.0;
((L_melissa:0.07778854551867230016	L_idas:0.00137846978642135794):0.02769101843960592585	(Sierra_Nevada:0.01096911308598336535	Warner_Mts:0.02030670460768544891):0.01693474124256956481	L_anna:0.04897049129969639064):0.0;
((L_idas:0.00917933228338759823	(L_melissa:0.02889742354200637922	Warner_Mts:0.01383740600905404225):0.00805805990840960558):0.02771861814081545000	Sierra_Nevada:0.03233086940859887515	L_anna:0.03143779551919416437):0.0;
((Sierra_Nevada:0.01439104400498717774	(L_idas:0.00658346997859075682	L_melissa:0.02630552052109942640):0.02983409935967800894):0.00964943598910912061	Warner_Mts:0.02446141013768955014	L_anna:0.04027477575590252684):0.0;
(Sierra_Nevada:0.02372263787784421180	(L_idas:0.01864655815913751971	(Warner_Mts:0.01438526430123725566	L_melissa:0.01843609349870359640):0.01375570134876992999):0.01598645367012962656	L_anna:0.01949721244261147859):0.0;
(L_idas:0.00340302543486324530	(Warner_Mts:0.03829131466484349960	(L_melissa:0.03985058261424948706	Sierra_Nevada:0.01716720570632487147):0.02858113180345312962):0.00570819932535201070	L_anna:0.00787913025279261825):0.0;
((Warner_Mts:0.01013261988810817971	L_melissa:0.01933714570279683118):0.01263571748837158566	(Sierra_Nevada:0.04308119641781460452	L_idas:0.00800269904601901873):0.00604849922243062745	L_anna:0.03479146939467845506):0.0;
(L_idas:0.01169858056822483186	(Sierra_Nevada:0.02393330450949154170	(L_melissa:0.02947835541560899636	Warner_Mts:0.00649506345696863538):0.02209447912210807732):0.02266050825838709579	L_anna:0.03921806127062119757):0.0;
((L_melissa:0.04869672382032876751	(Warner_Mts:0.01002930184986059597	Sierra_Nevada:0.02341658006869303671):0.00313209025110913102):0.01412039485303011148	L_idas:0.00581329878480938561	L_anna:0.02420994972670052758):0.0;
((L_idas:0.01836798069401083047	(Warner_Mts:0.01761623729763741805	Sierra_Nevada:0.02133899860405375978):0.03014459571820568215):0.03065195972533819521	L_melissa:0.03899299262012535100	L_anna:0.01686572847590101648):0.0;
(L_idas:0.01329124225703140309	(Sierra_Nevada:0.02694543150363048339	(L_melissa:0.01566658243709432088	Warner_Mts:0.01543766938482779225):0.03948458451366202576):0.00766678160252614975	L_anna:0.01106302251572389463):0.0;
((L_idas:0.02644347301469295031	(L_melissa:0.00928759076327728000	Warner_Mts:0.00619286199479369796):0.03232962014095838721):0.05614795648199182032	Sierra_Nevada:0.01107174154655502993	L_anna:0.01722755882457089813):0.0;
(L_idas:0.01319251967339894228	(Sierra_Nevada:0.02239208872009063045	(Warner_Mts:0.01137466075735692368	L_melissa:0.00646934300930782340):0.05042117659832510285):0.01694231915521133419	L_anna:0.05353398868351568612):0.0;
(Sierra_Nevada:0.00452921037122782852	(L_melissa:0.03192714740500875864	(L_idas:0.02077074294970347734	Warner_Mts:0.01378770878596374469):0.00852216475526415898):0.03808123849207430828	L_anna:0.01869526315340672498):0.0;
(Sierra_Nevada:0.01810061680688237334	((Warner_Mts:0.01996928816031087739	L_melissa:0.04919872361912407815):0.01980534914938702692	L_idas:0.05464441113730134775):0.01958554352592159140	L_anna:0.03136795404839374385):0.0;
((Sierra_Nevada:0.01279666836128606246	(L_melissa:0.03089435426445768726	L_idas:0.00939390070954975766):0.05894634552037263109):0.00172387188085197174	Warner_Mts:0.01515676826023312079	L_anna:0.02974852632625043028):0.0;
((Sierra_Nevada:0.00822207386889722835	(L_melissa:0.02489731580579607889	Warner_Mts:0.00688008874596940899):0.02685323921005654951):0.04232617917364722010	L_idas:0.01841635756972423779	L_anna:0.01535397455543442355):0.0;
(Sierra_Nevada:0.01988564758395892570	(Warner_Mts:0.01590756359670887285	(L_idas:0.01930474739693652589	L_melissa:0.07674575762966417969):0.00952584798417273337):0.00518379419519538441	L_anna:0.03895321544252538376):0.0;
(L_idas:0.00830312380840561234	(Warner_Mts:0.01130686028349911498	(L_melissa:0.03030550023224716158	Sierra_Nevada:0.02482719266371225669):0.01818046865047356908):0.01865315134595437602	L_anna:0.03599204277916766281):0.0;
(Sierra_Nevada:0.01683042258545208031	(Warner_Mts:0.00189588251283218600	(L_melissa:0.04399093830095893165	L_idas:0.01083118052656254979):0.02410669208380792836):0.02232204863533191960	L_anna:0.06568111137139784339):0.0;
((Sierra_Nevada:0.00697016422054154167	(L_idas:0.01371611488391066662	L_melissa:0.03650958907531495073):0.01099582697668928001):0.00860554780045598607	Warner_Mts:0.01070512075090158076	L_anna:0.03534562145750506229):0.0;
((Warner_Mts:0.01871629548218553887	L_idas:0.01544791954712593056):0.01310421832330962467	(L_melissa:0.03225592588363657837	Sierra_Nevada:0.03222161533289529672):0.02898985972217870896	L_anna:0.03957272781579819487):0.0;
(L_idas:0.01185374024508902870	(Warner_Mts:0.02667295983488623609	(Sierra_Nevada:0.03829159653618912501	L_melissa:0.03415375997565218980):0.01497035610418416020):0.04796624169669498616	L_anna:0.06100449926639161385):0.0;
(Sierra_Nevada:0.00813244751423620842	((L_melissa:0.00769853921342816567	Warner_Mts:0.01382288904384022625):0.01922502090229295107	L_idas:0.00646910446682031400):0.02859688445805852117	L_anna:0.01336137723113108716):0.0;
(Sierra_Nevada:0.01222308518268429983	((L_melissa:0.01016206840007344986	Warner_Mts:0.00583458363152453054):0.03920510113314341905	L_idas:0.01188359713649498120):0.00976759417297843116	L_anna:0.03137087091869650290):0.0;
(Sierra_Nevada:0.00000100000050002909	(Warner_Mts:0.01406622398542666831	(L_idas:0.00645908005588053096	L_melissa:0.01914740268119386607):0.00241898751478248882):0.08715684166355051887	L_anna:0.03128123734010809787):0.0;
(((L_melissa:0.00920059467094448344	Warner_Mts:0.00866491282976838625):0.04113178480561512085	Sierra_Nevada:0.01975382459405631425):0.01508282387564029853	L_idas:0.00422930734264561226	L_anna:0.04440467777776761077):0.0;
(Sierra_Nevada:0.00591518726964599360	((Warner_Mts:0.00769696693456977613	L_melissa:0.02909675701518819879):0.03132660779086307579	L_idas:0.00466311051358170910):0.00304589492366299369	L_anna:0.02339628229183877625):0.0;
(Warner_Mts:0.00867676028584677024	(Sierra_Nevada:0.01296844455360383896	(L_idas:0.00382823130539614595	L_melissa:0.05709071701369815288):0.02175623480423538245):0.00564411229724358192	L_anna:0.03172269729978550307):0.0;
(L_idas:0.01629102244929138063	(L_melissa:0.03851804108058314718	(Warner_Mts:0.00582445136558703766	Sierra_Nevada:0.02593194532536345631):0.01334344680331544380):0.00813518842063623571	L_anna:0.06658223429652064540):0.0;
(L_idas:0.01478958260750850434	(L_melissa:0.06339528268223239282	(Sierra_Nevada:0.02016760941678885991	Warner_Mts:0.00843192331216712290):0.02228154886650497019):0.01325637864850269521	L_anna:0.05278073030031353585):0.0;
((Warner_Mts:0.02553518421890507359	(Sierra_Nevada:0.01852161992155822515	L_melissa:0.02852877695291889532):0.00924913159863095455):0.01517121250169525468	L_idas:0.01934302001811593827	L_anna:0.03287745383221747641):0.0;
((L_idas:0.00945093077713718248	L_melissa:0.02665234235801385715):0.00870645038797181539	(Warner_Mts:0.00310558472710616542	Sierra_Nevada:0.02390369986521952497):0.01062710718186314282	L_anna:0.04203948200346074165):0.0;
(Sierra_Nevada:0.03325719369802018766	(Warner_Mts:0.01090852593118915061	(L_melissa:0.01229310294990143548	L_idas:0.00851191571439410474):0.02918634931534850804):0.01066667219795577708	L_anna:0.04365330039552976771):0.0;
(Warner_Mts:0.02563739886598649653	((L_idas:0.02965674057323730919	L_melissa:0.07668501762396232047):0.01010022152941164250	Sierra_Nevada:0.03342080095799670331):0.04027374461540950135	L_anna:0.02297180646562392223):0.0;
((L_idas:0.00750292405731824413	Warner_Mts:0.02711933835390137673):0.01878280951250448430	(L_melissa:0.04293459028168364333	Sierra_Nevada:0.04005839324951315783):0.01901150216424632097	L_anna:0.02532321454248554968):0.0;
(Sierra_Nevada:0.00739307277728351846	((L_idas:0.00691551515278677857	L_melissa:0.02025280621036933820):0.03270995664677126685	Warner_Mts:0.00675006194425792957):0.06036962391246183252	L_anna:0.04127575174302917926):0.0;
((L_idas:0.00737893249837356154	(L_melissa:0.02255284276937647575	Sierra_Nevada:0.01271531754401300160):0.00748914074805731404):0.03393948396762769271	Warner_Mts:0.00725772540088271551	L_anna:0.03619762960228983112):0.0;
((L_melissa:0.01398431279157051101	Sierra_Nevada:0.03087602741710484752):0.01104083324877042950	(L_idas:0.01004840934269026972	Warner_Mts:0.01688583899973486457):0.00534371765480051199	L_anna:0.03696955662311036256):0.0;
((Sierra_Nevada:0.02334377298288905708	(L_idas:0.00000100000050002909	L_melissa:0.02411579520841942992):0.08975459784830328025):0.01725164947850192643	Warner_Mts:0.01026037440429383371	L_anna:0.02855860224474386991):0.0;
(L_idas:0.00147944337309096718	(Warner_Mts:0.00170493548068848520	(L_melissa:0.06188998201169852026	Sierra_Nevada:0.01535062055279255537):0.03853067275062129621):0.02053428651808128502	L_anna:0.04662681038074038831):0.0;
(((Warner_Mts:0.01623551509816416674	L_melissa:0.06489242232405606492):0.01533948004542905891	Sierra_Nevada:0.02761633392097491424):0.03524653439225189366	L_idas:0.01495381113398709487	L_anna:0.02822414839340918816):0.0;
(((Sierra_Nevada:0.02208832293720565734	L_melissa:0.04812170251698755230):0.03044765773430482131	L_idas:0.01154396375122050677):0.00973085591127506588	Warner_Mts:0.01906938915508231761	L_anna:0.02641449998052764966):0.0;
(Sierra_Nevada:0.01072082016260196731	((Warner_Mts:0.01125391420708917942	L_melissa:0.01016558794267688297):0.06017272108696533617	L_idas:0.01711067119517931806):0.02370022640283753201	L_anna:0.03470297737631157509):0.0;
((Warner_Mts:0.00828133537083397195	(Sierra_Nevada:0.03250481049653607818	L_melissa:0.01423036984500671703):0.02024936700321938732):0.01436297607443568630	L_idas:0.02367663445482885709	L_anna:0.05039378867959047603):0.0;
((L_melissa:0.02955164712042263053	Warner_Mts:0.02425049523264077855):0.02688455321470906850	(L_idas:0.01064170413458750096	Sierra_Nevada:0.01557181034397940242):0.00334563334986540811	L_anna:0.05342278935667078149):0.0;
((L_idas:0.04073199447829146946	L_melissa:0.03141147405098467654):0.01507403292520696943	(Warner_Mts:0.01422540202948963800	Sierra_Nevada:0.00928658189852657120):0.00510294947938046660	L_anna:0.04897218035059475866):0.0;
(Sierra_Nevada:0.00726109203107029762	((L_melissa:0.03088979820712813365	Warner_Mts:0.01931464993983748879):0.00791993487148691042	L_idas:0.00928505921280218388):0.03389361265606514323	L_anna:0.02326635956676786909):0.0;
(Sierra_Nevada:0.01011448664826973542	(L_idas:0.00588252105983858367	(L_melissa:0.04671477525616685167	Warner_Mts:0.00892944803025586681):0.00000100000050002909):0.04604397667982902675	L_anna:0.03908575049298455145):0.0;
(((L_idas:0.01706025827700865041	L_melissa:0.02866217315034172777):0.00574080786956288319	Warner_Mts:0.01395381574279508721):0.02312407415068499367	Sierra_Nevada:0.00585512271564644915	L_anna:0.01595651928678947645):0.0;
(Sierra_Nevada:0.01909475513630664104	(L_idas:0.02059930658998240099	(L_melissa:0.03738529942166822495	Warner_Mts:0.00899373612657249945):0.01315044277665378125):0.02563961809636974495	L_anna:0.02783813676561855063):0.0;
(Sierra_Nevada:0.00592056105404124757	((Warner_Mts:0.01114622093615360611	L_melissa:0.02385529101148058106):0.02750882525911920243	L_idas:0.01445403576687684898):0.03147758903128852065	L_anna:0.06010448333297941509):0.0;
(Warner_Mts:0.01830465160543663650	(Sierra_Nevada:0.02542606814739190729	(L_idas:0.02338603654178830413	L_melissa:0.03418622357479413759):0.01370172962626655354):0.01657358793675783523	L_anna:0.00661756339395257187):0.0;
(((L_melissa:0.03999383377805187240	Warner_Mts:0.00179066161324017070):0.01041962295887148213	L_idas:0.00484067409647607940):0.00288757092438232492	Sierra_Nevada:0.00833935058050547413	L_anna:0.05523374837935076526):0.0;
(Sierra_Nevada:0.00373984941140415462	(Warner_Mts:0.02174331437542328591	(L_idas:0.00910948552485396461	L_melissa:0.01845428648386927134):0.01225908554943921230):0.04392084109770880845	L_anna:0.02553500806254012379):0.0;
((Warner_Mts:0.01354542723019934100	(L_idas:0.02224354639627707311	L_melissa:0.02054875872900177244):0.01034324422668997205):0.01925420862911811359	Sierra_Nevada:0.01091516919129287104	L_anna:0.02747080011525133633):0.0;
(Sierra_Nevada:0.00905875451723634449	(L_idas:0.01046021574839874416	(Warner_Mts:0.01831181564092866990	L_melissa:0.03761018427571753697):0.03945095362942230982):0.00862788619861475786	L_anna:0.04919216013602361465):0.0;
((Sierra_Nevada:0.02301598957265253709	Warner_Mts:0.02065996501281517142):0.01360875447474439726	(L_melissa:0.02353423102065105646	L_idas:0.00358197232440260081):0.00911320290552820704	L_anna:0.07812832618248991001):0.0;
((L_idas:0.01074410370618723853	(L_melissa:0.02884229024418119916	Warner_Mts:0.00174900883992566854):0.02069778417388976749):0.10016191783466628362	Sierra_Nevada:0.00471702517311076673	L_anna:0.01060166175927800686):0.0;
(Sierra_Nevada:0.01052901148366799239	(Warner_Mts:0.01075663722386446981	(L_melissa:0.00859282571458959595	L_idas:0.00435134226314713279):0.01992141096203700612):0.01320220050154484633	L_anna:0.05130012204403534837):0.0;
(Sierra_Nevada:0.01458217668850667233	((L_idas:0.01859909696317768937	L_melissa:0.03654891530520688187):0.03748154314518574448	Warner_Mts:0.05182697419934395588):0.02024399351625520010	L_anna:0.05276858907666932136):0.0;
(Warner_Mts:0.00118929839355458441	(L_idas:0.01574259934819489601	(L_melissa:0.04129431247004921451	Sierra_Nevada:0.00729951866275171512):0.01146452242238767127):0.01905170369809899497	L_anna:0.02611734862018887104):0.0;
(((L_melissa:0.02646450395187081514	L_idas:0.01503441915691452677):0.00559521919576468768	Sierra_Nevada:0.02688447189599213472):0.00886653948850271191	Warner_Mts:0.00897961881209605357	L_anna:0.06379167079121898787):0.0;
((L_idas:0.00226241513121968425	(L_melissa:0.01156879259178383683	Warner_Mts:0.01052119996355081050):0.02630990362675778710):0.06245632536241733923	Sierra_Nevada:0.00257461266653104736	L_anna:0.04427463460423668867):0.0;
(Sierra_Nevada:0.01252529606239531114	(Warner_Mts:0.01500351236726641009	(L_melissa:0.01581810043373741564	L_idas:0.00901274581195425813):0.01038885256666575649):0.00711657890997822052	L_anna:0.06726185120393515793):0.0;
(Sierra_Nevada:0.03370091761873492825	(Warner_Mts:0.01949698206252654942	(L_melissa:0.02517498588012185082	L_idas:0.01175047702250880087):0.02446389817936863234):0.01620790759682693913	L_anna:0.06296037152246898583):0.0;
(Warner_Mts:0.01486888434737901853	((L_idas:0.02664720990509671442	L_melissa:0.01270187359790281648):0.01492798597985068622	Sierra_Nevada:0.04322110177135131404):0.01362292011129920440	L_anna:0.04448366285762988398):0.0;
(Sierra_Nevada:0.01484429574473197441	(Warner_Mts:0.02651955930111353152	(L_idas:0.01905285464134154338	L_melissa:0.01181018556518383285):0.02066401074606218080):0.02055683009533277802	L_anna:0.04504719348760787695):0.0;
(Sierra_Nevada:0.02368365400628803102	((Warner_Mts:0.01390804313729901084	L_melissa:0.02125576298688465482):0.00596551309453674603	L_idas:0.02819467775232639348):0.01513402652402399441	L_anna:0.01580936234099221752):0.0;
(Sierra_Nevada:0.01723981132889427365	(L_idas:0.02025459263263582749	(L_melissa:0.03418588583572897827	Warner_Mts:0.02230446972456233065):0.01061372329197588123):0.03875071126260416082	L_anna:0.04207471443110407522):0.0;
((L_idas:0.04899410285465053555	(Sierra_Nevada:0.01051772529562678901	L_melissa:0.02864947243657317913):0.02021074317697973965):0.01841780747994114717	Warner_Mts:0.01964776948469008910	L_anna:0.01240014882548107905):0.0;
(Warner_Mts:0.00708379513166042425	(Sierra_Nevada:0.01861096685734582937	(L_idas:0.01911248955213068132	L_melissa:0.00000100000050002909):0.02548421925694766346):0.00896822416284042030	L_anna:0.05324480466459072248):0.0;
(Warner_Mts:0.02145339654896780482	(Sierra_Nevada:0.01661376538700190530	(L_melissa:0.02784037504931421991	L_idas:0.03017749146038293043):0.02873746990412437072):0.00993454201395671532	L_anna:0.05096826338691497205):0.0;
(Sierra_Nevada:0.00803123042882296356	(L_idas:0.02194597987202227124	(L_melissa:0.00988025928272550681	Warner_Mts:0.01370568031869776569):0.03238927716318400207):0.04231522586246585366	L_anna:0.06519932161051172903):0.0;
(Sierra_Nevada:0.01189344328135365746	(L_idas:0.01321116224008553330	(L_melissa:0.03277876308096155239	Warner_Mts:0.02369872474193845252):0.01444416898541587592):0.06990244826782553156	L_anna:0.01070125697701944378):0.0;
((Warner_Mts:0.01921867065921153278	(L_idas:0.01433302638830921683	L_melissa:0.02281436089283611982):0.01165643883790853756):0.03456301496031263104	Sierra_Nevada:0.01132005264465204934	L_anna:0.03343756150553495871):0.0;
(Sierra_Nevada:0.02375886870595197639	((L_idas:0.02143786070427974172	L_melissa:0.02540118227174065560):0.01929465653589224061	Warner_Mts:0.02408101190284994697):0.01620544334419701110	L_anna:0.03569820134301991688):0.0;
(Sierra_Nevada:0.03100246792746190472	(Warner_Mts:0.01969895732883172879	(L_idas:0.02616522209385596653	L_melissa:0.04336564974128189615):0.01661661958280977874):0.01360287305489466837	L_anna:0.02483402684921654294):0.0;
(Sierra_Nevada:0.03773039498121007196	(Warner_Mts:0.01040150178812247229	(L_idas:0.02861826648588947086	L_melissa:0.04663839226329267312):0.00718033560364083733):0.01414718778685351494	L_anna:0.02179261824815516280):0.0;
(Sierra_Nevada:0.04037636103156887202	((L_idas:0.01797956416622470757	L_melissa:0.03063771659793945376):0.02365846076015487576	Warner_Mts:0.01755649126595805118):0.02648414563092851490	L_anna:0.03994548851411485607):0.0;
(Sierra_Nevada:0.01500028453373122676	(Warner_Mts:0.00803853524122223086	(L_melissa:0.06690832667912292864	L_idas:0.00737700903833507938):0.04451804686244067305):0.00647852468527695957	L_anna:0.04624804650070837159):0.0;
(Sierra_Nevada:0.02142892765979536457	(Warner_Mts:0.01476090982738187916	(L_idas:0.00774424745804300641	L_melissa:0.03717136595437970509):0.02945941135060115706):0.02805171008183563602	L_anna:0.02113168337778508626):0.0;
(Warner_Mts:0.01547440377062674066	(L_idas:0.01306551959588277828	(Sierra_Nevada:0.03464572142148863304	L_melissa:0.03248215076283408193):0.04373214477485946883):0.01001166952537718702	L_anna:0.03465675387211797354):0.0;
(Warner_Mts:0.01113365720793198406	(Sierra_Nevada:0.03015325227628861543	(L_idas:0.01257131832878106113	L_melissa:0.02206776295179680922):0.00900944094829630310):0.02068525755737433275	L_anna:0.02184241529233468468):0.0;
((Sierra_Nevada:0.01137332813416427717	(Warner_Mts:0.01518213375205355528	L_melissa:0.03832930332540960411):0.01588591751636707697):0.00667499775385754605	L_idas:0.01043898334666277725	L_anna:0.04485266254589822393):0.0;
((Warner_Mts:0.00814598852502695057	(L_idas:0.00809267790346478687	L_melissa:0.02471158289721178680):0.00488789068286043550):0.05195112745981470687	Sierra_Nevada:0.00908615723659260063	L_anna:0.02666747070812896733):0.0;
(Sierra_Nevada:0.00000100000050002909	(Warner_Mts:0.00828125805164500045	(L_idas:0.00561742106421707615	L_melissa:0.01435319461144342335):0.00000100000050002909):0.03740963468506229572	L_anna:0.04211306929620003969):0.0;
(Sierra_Nevada:0.00213359020658531861	((Warner_Mts:0.00348275309810398663	L_melissa:0.03303701159352061961):0.01501309583940638702	L_idas:0.00961397790364016368):0.07038347397320209031	L_anna:0.02665225933705329606):0.0;
(Sierra_Nevada:0.00254030072819425284	((Warner_Mts:0.00282439230637080829	L_melissa:0.03044038037118278542):0.07717980337986780903	L_idas:0.00738445876735470321):0.07195324182289450365	L_anna:0.04124829965335299192):0.0;
(Sierra_Nevada:0.01607351683385510599	((Warner_Mts:0.03073134356774423828	L_melissa:0.02742207368852462093):0.01070337114726204082	L_idas:0.01417049644206084050):0.05088310257161694772	L_anna:0.01172902208546058346):0.0;
((L_idas:0.02589148596264813362	(Warner_Mts:0.00346538306280862662	L_melissa:0.01497299808721828593):0.02425351089204762917):0.02323157244286279746	Sierra_Nevada:0.01280851214471332745	L_anna:0.07193059819834901614):0.0;
((L_idas:0.02589148596264813362	(Warner_Mts:0.00346538306280862662	L_melissa:0.01497299808721828593):0.02425351089204762917):0.02323157244286279746	Sierra_Nevada:0.01280851214471332745	L_anna:0.07193059819834901614):0.0;
((L_idas:0.02589148596264813362	(Warner_Mts:0.00346538306280862662	L_melissa:0.01497299808721828593):0.02425351089204762917):0.02323157244286279746	Sierra_Nevada:0.01280851214471332745	L_anna:0.07193059819834901614):0.0;
((Sierra_Nevada:0.01631727027613768741	(L_idas:0.00770788282328258457	L_melissa:0.02830595695357700226):0.01537603907506308876):0.02969620959138720775	Warner_Mts:0.00825231101983519601	L_anna:0.03362656173403388155):0.0;
(Sierra_Nevada:0.00562572963008071535	(Warner_Mts:0.02263589985708893207	(L_melissa:0.02325589151544512137	L_idas:0.00261008932150684752):0.03159792873607705777):0.04945418453169238976	L_anna:0.03726714227342177443):0.0;
(Sierra_Nevada:0.01635120684281220205	(Warner_Mts:0.04894893425796204012	(L_idas:0.00434202351020217345	L_melissa:0.02037461975252091717):0.03642679592383100268):0.01938753684270029878	L_anna:0.03563973291717301151):0.0;
(Sierra_Nevada:0.02914799408203857037	((Warner_Mts:0.02997771349345063410	L_melissa:0.02052228216569423197):0.02308504665987038199	L_idas:0.01581711694978829921):0.01438034145651887093	L_anna:0.02339249010791923794):0.0;
((Warner_Mts:0.00991985209085571688	(L_melissa:0.04462011378434662529	Sierra_Nevada:0.03678691278218539779):0.00961706966887230369):0.01685195410497267177	L_idas:0.01195573867838728085	L_anna:0.05453057673481022383):0.0;
(Sierra_Nevada:0.00801106084570631267	(Warner_Mts:0.01474271711025351185	(L_idas:0.00508363925791271726	L_melissa:0.01636245084031165073):0.01983958544804526741):0.03301041608991823334	L_anna:0.05435448038057229259):0.0;
((L_melissa:0.04510742452638177857	(Warner_Mts:0.01170589967718391536	L_idas:0.01417203121824641560):0.00596510808318119045):0.01001191998888997618	Sierra_Nevada:0.01755001823665839830	L_anna:0.01411455203359245417):0.0;
(Warner_Mts:0.01536358641730959512	((L_idas:0.00627172075274772325	L_melissa:0.01295786908216205006):0.02304070276395314351	Sierra_Nevada:0.01550653630415875679):0.03394503711126675705	L_anna:0.07605070280547315820):0.0;
(Sierra_Nevada:0.03980659339192554880	(Warner_Mts:0.01244761793377419622	(L_idas:0.01914574203621602355	L_melissa:0.02963434478242415321):0.00787281861237347155):0.01904518223601182197	L_anna:0.03120837078228264755):0.0;
(Warner_Mts:0.01853985471970448148	((L_melissa:0.04309450079541611578	Sierra_Nevada:0.01277803248899424086):0.00307641602433950936	L_idas:0.01978023195086380664):0.02118005082825388102	L_anna:0.04994856778368679529):0.0;
(Warner_Mts:0.00450516970983428407	((L_idas:0.01909836215389526526	L_melissa:0.03352722861744470567):0.01443578068734110466	Sierra_Nevada:0.04601921213667768684):0.00728378888739651415	L_anna:0.04073728989589665145):0.0;
(Sierra_Nevada:0.01129569856618129267	(Warner_Mts:0.02336028376030432202	(L_idas:0.00842369563705509285	L_melissa:0.06322487483028882416):0.02857497770234212683):0.02980145677714498773	L_anna:0.01587678119940904783):0.0;
(Sierra_Nevada:0.01724580086027363221	(Warner_Mts:0.00679096530579167100	(L_melissa:0.04340776945251385854	L_idas:0.00543350803875373729):0.02572463723529324481):0.02244912596716169828	L_anna:0.04586535356340065706):0.0;
((L_idas:0.01205478358321331218	(L_melissa:0.02116670236133414915	Warner_Mts:0.02213198736624483881):0.01407365767347605254):0.02499200231567841671	Sierra_Nevada:0.00929086792325695479	L_anna:0.03995850052969464328):0.0;
(Sierra_Nevada:0.02783084595708248260	(L_idas:0.02472334310322106196	(L_melissa:0.04313357129425016145	Warner_Mts:0.01810627540340026265):0.02462838954826449683):0.03547876204332596484	L_anna:0.02677511524440847820):0.0;
(L_idas:0.00537223943262572431	(Warner_Mts:0.02012560678405037745	(L_melissa:0.00999272584345057766	Sierra_Nevada:0.01058792154852368494):0.03142689298053185504):0.02154745998424457271	L_anna:0.06323836597424087325):0.0;
((Warner_Mts:0.01260645631614429503	L_melissa:0.02245597310989128764):0.02968616391989087333	(Sierra_Nevada:0.00818116377201243139	L_idas:0.02533182016042729787):0.00376559009500215943	L_anna:0.03744784277597776323):0.0;
((Sierra_Nevada:0.00551140881563634902	L_melissa:0.05111292715930945696):0.02454063081849867239	(L_idas:0.01069779273460034867	Warner_Mts:0.03611611998732683348):0.01284755491117954042	L_anna:0.02326494284949019720):0.0;
(L_idas:0.01525054990073725081	((L_melissa:0.00653287229231583333	Warner_Mts:0.02337129059880461990):0.03964534114211132332	Sierra_Nevada:0.03565624747214257012):0.01302404312101378137	L_anna:0.04507360093576806559):0.0;
(Sierra_Nevada:0.00841265163134237957	(L_idas:0.00565040308700299511	(L_melissa:0.01520826961824454752	Warner_Mts:0.03340566675269607266):0.02299685339939036913):0.05553669560244317571	L_anna:0.04249410575017161656):0.0;
(Sierra_Nevada:0.01697124709303677106	(L_melissa:0.03952167352951938689	(Warner_Mts:0.02769354617980219341	L_idas:0.00843077235404107901):0.00863929330191322460):0.03151900002301704501	L_anna:0.02639400085791173550):0.0;
(Warner_Mts:0.01776648846203607301	(L_idas:0.01619917720012478690	(Sierra_Nevada:0.03284245859153737263	L_melissa:0.01965995846285034307):0.01353280799155842130):0.02488472279031636938	L_anna:0.04955591602395938156):0.0;
(L_idas:0.01802196309530758322	((L_melissa:0.00954345387651951531	Warner_Mts:0.01317598862999800648):0.03000282159942013749	Sierra_Nevada:0.02262729687707557696):0.01186184353988805652	L_anna:0.02961791648667966986):0.0;
(Sierra_Nevada:0.01122672044162449992	(L_idas:0.00816333221743584074	(Warner_Mts:0.00461551314868708512	L_melissa:0.03078650384182747210):0.01929928582013708260):0.02890818062269486302	L_anna:0.03047503645440441042):0.0;
(Sierra_Nevada:0.00772269532290338016	(L_idas:0.01270548643357897502	(Warner_Mts:0.01703063836204251474	L_melissa:0.03664790138157837662):0.01080240800125365982):0.00477492393056225435	L_anna:0.04182312811509666939):0.0;
(Sierra_Nevada:0.01004412595170770146	(Warner_Mts:0.01004224368624100777	(L_melissa:0.03945714554848336886	L_idas:0.01882844179567603332):0.02200421364771762422):0.01335754589925661727	L_anna:0.01120644932433316650):0.0;
(((L_melissa:0.01749587987792535285	L_idas:0.02052177228572457657):0.01836243080800262911	Sierra_Nevada:0.00915713695050745201):0.03034044657077151694	Warner_Mts:0.01658963814705823395	L_anna:0.07783467032960920962):0.0;
((L_melissa:0.03800382070858637079	Sierra_Nevada:0.00901021116299806704):0.02369274595619347279	(Warner_Mts:0.00473001638847333865	L_idas:0.01750908439824516022):0.01067070070281262231	L_anna:0.03176723318823661268):0.0;
((L_idas:0.00543153688678755034	L_melissa:0.03902557074350769539):0.05878125364039328560	(Warner_Mts:0.00645957946166872497	Sierra_Nevada:0.02169214080637804631):0.00856954852266481916	L_anna:0.05139292389140318745):0.0;
((Warner_Mts:0.01642500951403302184	(L_idas:0.01007891290727983349	L_melissa:0.03039842454934670035):0.01309106129472963065):0.02801771271877593131	Sierra_Nevada:0.01372648477298571076	L_anna:0.05669044593806822629):0.0;
(Sierra_Nevada:0.01047869680981154857	(Warner_Mts:0.01129704668145196933	(L_idas:0.00445649157332081870	L_melissa:0.02324680530687827859):0.03265901956027850161):0.02594001711110918360	L_anna:0.04671256052949662729):0.0;
((Warner_Mts:0.02265227773305955247	(L_idas:0.01217670640017394328	L_melissa:0.01648470609868301490):0.01253404708711854804):0.03983122357844929434	Sierra_Nevada:0.02381689991550888646	L_anna:0.03771531050312229572):0.0;
((Warner_Mts:0.01720319995192675505	(L_melissa:0.03677721385593229336	L_idas:0.01152063630066743095):0.01718643582553778387):0.01935202273002042603	Sierra_Nevada:0.00964270615460505708	L_anna:0.02216167310414700678):0.0;
(Warner_Mts:0.01801029955581682357	((L_melissa:0.05774398348379226886	L_idas:0.02092049644734830099):0.03328550612096802669	Sierra_Nevada:0.03519013813797743084):0.00678706580326872335	L_anna:0.01938258978600602284):0.0;
(Sierra_Nevada:0.00790208289756931179	((L_idas:0.01582117076371318889	L_melissa:0.03001182551631554479):0.00681108570126088587	Warner_Mts:0.00770708806427496031):0.00850171544056833005	L_anna:0.02880180974250030543):0.0;
(Sierra_Nevada:0.01682063280087690849	((L_idas:0.02508667245852599578	L_melissa:0.03689595305168258399):0.01948870207872054061	Warner_Mts:0.00560395203872317022):0.02303044304050972518	L_anna:0.02461800058805631991):0.0;
((L_idas:0.00306850948690331853	(L_melissa:0.02071343984880799280	Sierra_Nevada:0.01622313072397563519):0.01957746713524799453):0.01420233872271857954	Warner_Mts:0.00705880815657297048	L_anna:0.01566248910720417081):0.0;
((L_idas:0.00540673518218852660	(L_melissa:0.02731676931102361081	Sierra_Nevada:0.01237984098668487229):0.05152000313877916349):0.02718670900077300653	Warner_Mts:0.00727831265969972746	L_anna:0.03592287190803762631):0.0;
(((L_idas:0.00563841359392440802	Warner_Mts:0.00589216449814808189):0.01029018204017891243	Sierra_Nevada:0.01317477271781017367):0.01264143382377124272	L_melissa:0.06275310952098384076	L_anna:0.11230297338498894388):0.0;
(L_idas:0.00811836256395733098	(Warner_Mts:0.00848617996436868208	(L_melissa:0.01369546438662035473	Sierra_Nevada:0.02039798744420160889):0.05142011495047664471):0.01387517634753169735	L_anna:0.02000418348651017073):0.0;
(((L_idas:0.00753545054940550890	L_melissa:0.01421020601640694825):0.02903264557510449803	Sierra_Nevada:0.01416435796833706399):0.02213133316858344884	Warner_Mts:0.01557144474503721447	L_anna:0.03360920091095718348):0.0;
((Warner_Mts:0.01672612558045410980	(L_melissa:0.01669482382003421167	L_idas:0.00171171304961834319):0.01992480780181375699):0.05628991800348935592	Sierra_Nevada:0.00783204595941292686	L_anna:0.01719466087540080096):0.0;
(Sierra_Nevada:0.02406611573304843696	(Warner_Mts:0.02892093912987747650	(L_melissa:0.03042460331544694085	L_idas:0.00320631159247865933):0.05162718526083065473):0.00825153255682857523	L_anna:0.04097549658853415905):0.0;
(Sierra_Nevada:0.00053775843317617554	(Warner_Mts:0.00351672142750839717	(L_melissa:0.04110264836756756524	L_idas:0.00556920528115529417):0.01033257198978708609):0.03115685004550437787	L_anna:0.04789389767689893052):0.0;
((L_idas:0.01046630042785052367	(Warner_Mts:0.00700638617231813445	L_melissa:0.01961433886840383348):0.02749136186414669752):0.03449412007264842511	Sierra_Nevada:0.00996985699295143031	L_anna:0.00818531653107991072):0.0;
((L_idas:0.01088326537701836925	(Warner_Mts:0.01587142260380730932	L_melissa:0.01527275590546309583):0.03254002714650035960):0.04718703497424388965	Sierra_Nevada:0.02096413953115056766	L_anna:0.05672326334265288816):0.0;
(L_idas:0.01664070762941897638	(Sierra_Nevada:0.01018491173981246611	(L_melissa:0.02554833829259360242	Warner_Mts:0.02520466604295458837):0.04163004445167024087):0.00471040404917076865	L_anna:0.09627355260431998130):0.0;
(Sierra_Nevada:0.01070272363265004772	(L_idas:0.01771277685358570511	(Warner_Mts:0.00621546953262199376	L_melissa:0.01943229446701082511):0.01333133780660318395):0.10831276136446470193	L_anna:0.02678261323236629313):0.0;
(((Warner_Mts:0.00218926635345183121	L_melissa:0.06389111646145188839):0.00873724586589401213	L_idas:0.01095735497875823146):0.02949262721515124794	Sierra_Nevada:0.01236605441147776985	L_anna:0.10420989774719872922):0.0;
(Sierra_Nevada:0.00000100000050002909	((Warner_Mts:0.00664793632870964556	L_melissa:0.02029617263266796090):0.03457957318237445121	L_idas:0.00880919126084385960):0.04986537258014837187	L_anna:0.02805663963105376260):0.0;
((Sierra_Nevada:0.02067219201333101927	(Warner_Mts:0.00481626707587386703	L_melissa:0.01795954341863914214):0.02588906555957166608):0.04474662375615783005	L_idas:0.00770648413691520442	L_anna:0.04032154659209907094):0.0;
(L_idas:0.01523280561435609581	(Sierra_Nevada:0.01955667242440843959	(L_melissa:0.02014443743444845059	Warner_Mts:0.01231599770182126470):0.03687335723107328794):0.00954759472937487426	L_anna:0.07122815056359976804):0.0;
(L_idas:0.01684386188284433053	(Sierra_Nevada:0.02357469887667015124	(L_melissa:0.01511585289785757555	Warner_Mts:0.00519265790028872101):0.02268745735293774615):0.01305448166458148679	L_anna:0.04916338627777467468):0.0;
(Sierra_Nevada:0.00911763034175971931	(L_idas:0.00617523387833842762	(Warner_Mts:0.01060444203657873175	L_melissa:0.00996173813763668106):0.03818258817210872652):0.03657762990303475154	L_anna:0.05052529609558735479):0.0;
(((Warner_Mts:0.00768029590791508184	L_melissa:0.00818799143958512735):0.00614403369285098158	Sierra_Nevada:0.01827535080972340908):0.00376960872135517462	L_idas:0.02051198807904145230	L_anna:0.05400719287596905671):0.0;
(Warner_Mts:0.00953822915589343234	(L_idas:0.00153532703089124373	(Sierra_Nevada:0.06629081859439522884	L_melissa:0.01868355103736977010):0.01567028273244948366):0.02409124812043056743	L_anna:0.04282369694527863452):0.0;
((L_melissa:0.02432042080920953503	(Warner_Mts:0.00932328885533757756	Sierra_Nevada:0.01014223756172225738):0.00732558663465505879):0.01348062070298401693	L_idas:0.00791780713317256565	L_anna:0.02950953340235443895):0.0;
(Sierra_Nevada:0.00917997898411523384	((L_melissa:0.02975213025396981209	Warner_Mts:0.02047546222793702325):0.02806124377058320449	L_idas:0.00794428679689855588):0.00292163160007110050	L_anna:0.04499749162619334081):0.0;
(((L_melissa:0.02357416361059088208	Warner_Mts:0.00000100000050002909):0.01386819163880904579	L_idas:0.01133810388652594509):0.01257759061038746760	Sierra_Nevada:0.01087467702306463974	L_anna:0.05828122431643355944):0.0;
(Warner_Mts:0.01291940597753922851	((L_melissa:0.02090553166478136687	L_idas:0.00100774794979327249):0.02316691489343032997	Sierra_Nevada:0.03222396896528739035):0.01897279864352361539	L_anna:0.03639399586912082235):0.0;
((Sierra_Nevada:0.02184793532133925964	(L_idas:0.00809093787940459719	L_melissa:0.03067435976599868983):0.02448013962428600282):0.01283584716077255765	Warner_Mts:0.00741765397449935769	L_anna:0.02437677263126540247):0.0;
(L_idas:0.01773124317203204903	(Sierra_Nevada:0.01833714295659570961	(L_melissa:0.03454002491064969704	Warner_Mts:0.01281140869878105021):0.00643211174457427801):0.00559487209399579018	L_anna:0.02855924716204824229):0.0;
(Sierra_Nevada:0.02157069316903084330	(Warner_Mts:0.01307715432414685575	(L_melissa:0.01988072103913829380	L_idas:0.01771619995329446265):0.03253345755197601524):0.02922168269812535496	L_anna:0.01515708133024158341):0.0;
(Sierra_Nevada:0.00355640100215961824	((L_idas:0.01234514092511281545	L_melissa:0.00548106982680819643):0.02825168375339065507	Warner_Mts:0.01180636213525510653):0.01822314316278159443	L_anna:0.05764363005077811214):0.0;
(Sierra_Nevada:0.01354206780002292776	(Warner_Mts:0.01228917964723216100	(L_melissa:0.00635720077947029335	L_idas:0.01249196774903820438):0.01374218308744364937):0.01836779600490764941	L_anna:0.02167565973976765328):0.0;
((L_idas:0.00448883144693675972	(Warner_Mts:0.00523245624272790713	L_melissa:0.04244280637251793276):0.00695881120676589485):0.05104731203846818444	Sierra_Nevada:0.00606224374717950504	L_anna:0.00366205124547945441):0.0;
(L_idas:0.03627541023521778374	(Warner_Mts:0.00544410897845047301	(Sierra_Nevada:0.00668946948121539996	L_melissa:0.05887405367996120104):0.01718424884653851903):0.01409969332900540620	L_anna:0.02004347226904873783):0.0;
((Sierra_Nevada:0.01561278085498929262	(L_melissa:0.08135560161316784944	Warner_Mts:0.01266596704836312794):0.00310923460274879640):0.00376528834596161471	L_idas:0.01449470142037087572	L_anna:0.05684749289563904157):0.0;
(((Sierra_Nevada:0.01306690394968536457	L_melissa:0.03388381277732113728):0.02643219735722503877	Warner_Mts:0.02972343187254410796):0.02603006308227092183	L_idas:0.01960369766724814541	L_anna:0.07923175353296214862):0.0;
(Warner_Mts:0.01456261685263551993	((Sierra_Nevada:0.02674047368900386509	L_melissa:0.03959190990771764562):0.01020184907197018744	L_idas:0.00966890261010969546):0.02020814919184069428	L_anna:0.04516165775133390570):0.0;
(Sierra_Nevada:0.00125700745376922498	((Warner_Mts:0.01343343465369550675	L_melissa:0.03240301429590911747):0.00715330967051583909	L_idas:0.04673102617296423511):0.03678380518722408621	L_anna:0.01798818341856259911):0.0;
((L_melissa:0.02948592262859276239	Sierra_Nevada:0.01221662621030085612):0.01034721302677121813	(L_idas:0.07623416721128162266	Warner_Mts:0.02786185781066845280):0.01535332681096553131	L_anna:0.04205180593631882568):0.0;
((L_melissa:0.02403022431407022402	Sierra_Nevada:0.02021936667499462520):0.02255106205228916277	(Warner_Mts:0.01451010436342264377	L_idas:0.00730007658836784052):0.01577975770085738444	L_anna:0.04474628474640294368):0.0;
((Warner_Mts:0.01226332920817013380	(L_melissa:0.02898335713888392645	L_idas:0.01409675465926987260):0.01843384081023925758):0.02506861708556113941	Sierra_Nevada:0.01243820427076906647	L_anna:0.02963520719547261054):0.0;
((L_idas:0.00542053559673677000	(Sierra_Nevada:0.00397804684984624443	L_melissa:0.07849917812771833869):0.01016259451849500957):0.03124074165795859281	Warner_Mts:0.04032730128296399541	L_anna:0.04434470658688526717):0.0;
((Warner_Mts:0.01091050741184234132	(L_idas:0.00492586087191780857	L_melissa:0.02211099988660767887):0.02274147820736354894):0.00683623446793777019	Sierra_Nevada:0.00766177348625815720	L_anna:0.06572131297177151443):0.0;
((L_melissa:0.02759503907916662641	(Warner_Mts:0.02407009777247715726	L_idas:0.01139546387857965151):0.02452731166318290398):0.01636803073904167377	Sierra_Nevada:0.01539024174749027696	L_anna:0.06361603905516162449):0.0;
((Sierra_Nevada:0.01418523926380848427	(L_idas:0.01168028150924569492	L_melissa:0.07601033344403231029):0.03212517132757765348):0.01083608756436755909	Warner_Mts:0.00836775040204242558	L_anna:0.03155581240769664286):0.0;
(Sierra_Nevada:0.01606380286522848810	(Warner_Mts:0.01600948779368793762	(L_idas:0.01929978571173236387	L_melissa:0.03077269617837042476):0.01595023953943566081):0.00370589904468835276	L_anna:0.01579162615167179623):0.0;
((L_idas:0.00590463705587902701	(L_melissa:0.02168119220546723194	Warner_Mts:0.02087542165111609324):0.03253071121674537547):0.03805783158123797472	Sierra_Nevada:0.01380149366872151021	L_anna:0.02385557474818736021):0.0;
(Warner_Mts:0.02389914762716809429	(Sierra_Nevada:0.02947904581119526954	(L_idas:0.00364542011577293499	L_melissa:0.02630510493052490989):0.01549709392472627990):0.02736242529418459607	L_anna:0.03360782160189416251):0.0;
((L_idas:0.01941777814319312068	(L_melissa:0.05970632471964423815	Sierra_Nevada:0.07153738673430483364):0.01172577156688409290):0.01577510274096435849	Warner_Mts:0.00326997945916631099	L_anna:0.05706094892095341792):0.0;
(Warner_Mts:0.01100219756886607232	(Sierra_Nevada:0.03979691548144388691	(L_idas:0.01886093948099862999	L_melissa:0.03952159361769794904):0.02264653533312955755):0.01466912925867546250	L_anna:0.04389588077138936034):0.0;
(Warner_Mts:0.00619508192121466517	((Sierra_Nevada:0.01371138374365538787	L_melissa:0.07123631259712258357):0.01031273396047848075	L_idas:0.00902556098754640941):0.00394028042942637814	L_anna:0.01576142878940775885):0.0;
((Sierra_Nevada:0.01899202974113720424	(L_melissa:0.02329300776883940632	Warner_Mts:0.00000100000050002909):0.02293447964442290807):0.00698126207524511593	L_idas:0.00640269558163246086	L_anna:0.06245168829263296473):0.0;
(((L_idas:0.01571649894466041475	Warner_Mts:0.01079970991120626257):0.01679961177019370991	L_melissa:0.01961398601057772959):0.02327137456601580112	Sierra_Nevada:0.01279980501256557275	L_anna:0.04805519018399265901):0.0;
(Sierra_Nevada:0.01537370135514958339	((L_idas:0.01395083179533197250	L_melissa:0.01903479212057379924):0.03855244317222537159	Warner_Mts:0.01268841609367336171):0.02698797314682538015	L_anna:0.02282726791528359375):0.0;
(Sierra_Nevada:0.00002889966238565386	(L_idas:0.00800234707413334696	(L_melissa:0.04707714189532605231	Warner_Mts:0.02100000357946366775):0.00268798968972923900):0.05849608897278364694	L_anna:0.02315375075707283570):0.0;
(Warner_Mts:0.01350636389047961752	(L_melissa:0.04010118749025066293	(Sierra_Nevada:0.02424300921197834399	L_idas:0.02449609475222375155):0.01097660520563164058):0.02396457407864312564	L_anna:0.01251204960140630054):0.0;
(Sierra_Nevada:0.00483846018405568058	(Warner_Mts:0.03583530002054417796	(L_melissa:0.02693708611594767058	L_idas:0.02220415365866950860):0.01890884421580159291):0.04987443444365164541	L_anna:0.07621252513883941537):0.0;
(Sierra_Nevada:0.00633735598555284531	((L_idas:0.00969706517221818366	Warner_Mts:0.01607533825613978104):0.00000100000050002909	L_melissa:0.03101373720060028941):0.01733432942606908528	L_anna:0.01039891675076794197):0.0;
((L_idas:0.02285370509045236975	(Sierra_Nevada:0.01010447055891014467	L_melissa:0.02312592687684059123):0.01198596534485786916):0.01047482246109607447	Warner_Mts:0.02698997631437655836	L_anna:0.03402644441604218278):0.0;
(Sierra_Nevada:0.00590197316268547493	(Warner_Mts:0.02542900270067649862	(L_idas:0.00197449834214179958	L_melissa:0.02906299774385073809):0.01573265484690928792):0.01845587213376924038	L_anna:0.04792268357562297354):0.0;
((Sierra_Nevada:0.02158350343283734277	(L_melissa:0.03543199185927882466	L_idas:0.01085816269117000424):0.02339883320936056443):0.01144758847461279684	Warner_Mts:0.02076681433834323340	L_anna:0.04577448399340165036):0.0;
((L_idas:0.00711507033794764841	(L_melissa:0.02037341900923406515	Sierra_Nevada:0.01481111174518726439):0.00911592884122005599):0.01990239461660386552	Warner_Mts:0.01855903509171798541	L_anna:0.08241835840197536678):0.0;
(((L_idas:0.02136212965489243248	L_melissa:0.05684506066287112885):0.01799759991614207841	Warner_Mts:0.00627256627415415709):0.04801765326865207323	Sierra_Nevada:0.04440244731861262006	L_anna:0.03494167860918580282):0.0;
(Sierra_Nevada:0.00657447235575647770	(Warner_Mts:0.04092970559502449868	(L_idas:0.00164438676586147088	L_melissa:0.08958697822067580863):0.01852608035666210989):0.04047850216507078297	L_anna:0.04368574305922803824):0.0;
((L_melissa:0.02967482660372496722	L_idas:0.00901150206516122994):0.02501092633180464903	(Sierra_Nevada:0.00889712588717915705	Warner_Mts:0.03583146028702546837):0.01362587735227759229	L_anna:0.08549151302232763094):0.0;
(Sierra_Nevada:0.00670257750328801319	(Warner_Mts:0.00696843630207592823	(L_idas:0.01215424421562743412	L_melissa:0.02764871240211058331):0.00654088979761299847):0.05649007117326161620	L_anna:0.02195336417113929670):0.0;
(Warner_Mts:0.01852377946913758705	(L_idas:0.00977535823566434703	(Sierra_Nevada:0.03085997693397682026	L_melissa:0.02065694657901838427):0.00673807344537974418):0.03376694136348652731	L_anna:0.01639343973800096166):0.0;
((L_melissa:0.01331402791477570569	(Warner_Mts:0.01660293843189997176	Sierra_Nevada:0.00842754921627318458):0.01801689532697996893):0.02541499247003245476	L_idas:0.00828728812553941249	L_anna:0.04477878213232352328):0.0;
(Sierra_Nevada:0.00696437138820635467	(L_idas:0.01378374193474204631	(Warner_Mts:0.00550463035609468927	L_melissa:0.03390538238048805553):0.00619396222063683683):0.02532439416114422998	L_anna:0.04329586141967362023):0.0;
(L_idas:0.01852013068714514210	(Sierra_Nevada:0.00236888783113415116	(Warner_Mts:0.01952265485208484058	L_melissa:0.02975123766410191564):0.02742410186541881234):0.02106990168577572639	L_anna:0.03891867285309177221):0.0;
(((L_idas:0.01152676311947316637	L_melissa:0.04658952505562719698):0.00698136201603258896	Warner_Mts:0.01436644063356845580):0.04484267275705649397	Sierra_Nevada:0.01386791501403747233	L_anna:0.01393136871532410850):0.0;
(((L_idas:0.01152676311947316637	L_melissa:0.04658952505562719698):0.00698136201603258896	Warner_Mts:0.01436644063356845580):0.04484267275705649397	Sierra_Nevada:0.01386791501403747233	L_anna:0.01393136871532410850):0.0;
(((L_idas:0.01152676311947316637	L_melissa:0.04658952505562719698):0.00698136201603258896	Warner_Mts:0.01436644063356845580):0.04484267275705649397	Sierra_Nevada:0.01386791501403747233	L_anna:0.01393136871532410850):0.0;
(Sierra_Nevada:0.02742645543020100565	(L_idas:0.00830554717694809846	(L_melissa:0.01687113885727560200	Warner_Mts:0.01707009600022691212):0.07336340523809986580):0.03474795691781824847	L_anna:0.03051201742252390020):0.0;
(Sierra_Nevada:0.02194075274435681316	((Warner_Mts:0.00250442484398479383	L_melissa:0.04388315313463993922):0.03568155491608356739	L_idas:0.01487024256414825989):0.01302348560406605717	L_anna:0.04298477228079056883):0.0;
((L_idas:0.00832352930333418901	L_melissa:0.02851396020957304087):0.01237708937943467376	(Warner_Mts:0.02893505401258732526	Sierra_Nevada:0.00838976735023992497):0.00666142027992138244	L_anna:0.03082148004086549681):0.0;
(((L_idas:0.01289066886974762904	L_melissa:0.01858508759567411781):0.01414383961256849426	Warner_Mts:0.01117099513499976958):0.02433277491108469526	Sierra_Nevada:0.00419368961249900769	L_anna:0.03373522563153674020):0.0;
(Sierra_Nevada:0.00293291907058862260	(Warner_Mts:0.01750751222837966525	(L_melissa:0.04619821042343576212	L_idas:0.00607310896261468048):0.01905655954411651989):0.05041700452051201681	L_anna:0.01821014437194617974):0.0;
(Sierra_Nevada:0.02208362630709825511	(L_idas:0.01497420822392943850	(Warner_Mts:0.01927541921119539994	L_melissa:0.04182295657585635013):0.00675052255498242212):0.04034037131679797661	L_anna:0.01386021835399144607):0.0;
(Sierra_Nevada:0.03169835070343287459	(L_idas:0.02016818600597529085	(L_melissa:0.03769406338340891560	Warner_Mts:0.00759980162726387517):0.01131251815907072938):0.05158139301235815238	L_anna:0.01042809617536023629):0.0;
(Warner_Mts:0.00918710528511985924	(Sierra_Nevada:0.03510340712271956681	(L_idas:0.00443454043553543394	L_melissa:0.03088777994643777947):0.01561797521111306201):0.01292198713220944067	L_anna:0.05000892131946972630):0.0;
(L_idas:0.02507155982347651635	((L_melissa:0.04923841397643038270	Warner_Mts:0.00714920552589879809):0.02407287467021153315	Sierra_Nevada:0.00595394361126541389):0.00863083217172431506	L_anna:0.05922772839442945469):0.0;
(((Warner_Mts:0.01090008457041389753	L_melissa:0.01251501632854341850):0.04105514721021009950	Sierra_Nevada:0.00759290283490639782):0.00787018378732399007	L_idas:0.00430764869775102088	L_anna:0.05431496391056359063):0.0;
(Warner_Mts:0.01742562809648169272	((L_idas:0.01017757778478047166	L_melissa:0.00879339337122713761):0.03121177483838777703	Sierra_Nevada:0.03032492908180122251):0.00643040830735486582	L_anna:0.05055607197182042378):0.0;
(Sierra_Nevada:0.00660614470275320415	(L_idas:0.02069023002047011214	(L_melissa:0.01678842784824971859	Warner_Mts:0.00905132064482644556):0.00979891533512110800):0.02313950044787195515	L_anna:0.05844656006872851750):0.0;
(Warner_Mts:0.02013741894759440987	(Sierra_Nevada:0.00656061486832531550	(L_idas:0.00976051096726730273	L_melissa:0.03051038888637331789):0.02915065000941766127):0.00397102553107700398	L_anna:0.03348443948506246715):0.0;
(Sierra_Nevada:0.00383698910494438376	((L_idas:0.00905669300926730328	L_melissa:0.03464779561801822200):0.00600456701253831906	Warner_Mts:0.00666687679963210659):0.06817263196814050963	L_anna:0.01899756104066184850):0.0;
(((L_idas:0.00386990550236442207	L_melissa:0.02387692870958509420):0.04033792074502382669	Warner_Mts:0.02707698688455677932):0.10907584585973394142	Sierra_Nevada:0.00427902364210728126	L_anna:0.03355825350944988128):0.0;
(Sierra_Nevada:0.00831038537167660268	(L_idas:0.01322371640469395884	(Warner_Mts:0.00736443156304769728	L_melissa:0.04737375969056113051):0.02279902885182349959):0.05806822454236210823	L_anna:0.01975276715529966295):0.0;
(Sierra_Nevada:0.01050173421542160979	(L_melissa:0.03689109041690024487	(L_idas:0.03587625093929405762	Warner_Mts:0.01859611748650934551):0.00222698674750450949):0.03798764041978917871	L_anna:0.03807244792533278493):0.0;
(Sierra_Nevada:0.00000100000050002909	((L_idas:0.00398796980393489355	Warner_Mts:0.02055226010553086805):0.01607156910936912916	L_melissa:0.01984099060062657904):0.03311314688281970925	L_anna:0.03671309873491404585):0.0;
(Sierra_Nevada:0.00000100000050002909	(L_idas:0.00897910108373868761	(L_melissa:0.04829005128761445359	Warner_Mts:0.00897707761620292893):0.01336719363122103321):0.03678267975797949729	L_anna:0.02492717404801884223):0.0;
(Sierra_Nevada:0.00622288300276546344	((L_melissa:0.01901159145292144123	Warner_Mts:0.00916055038159207559):0.00963024550651695420	L_idas:0.01005291009161083174):0.06010149708486178105	L_anna:0.01873030031915584245):0.0;
(Sierra_Nevada:0.01425428904729691103	((L_idas:0.01334476626706031753	L_melissa:0.00224425387268461889):0.04880623127084873780	Warner_Mts:0.01503818069430392680):0.01979518314883850147	L_anna:0.04694867890292018370):0.0;
(Sierra_Nevada:0.01104421378382009107	(L_idas:0.01415801060272278700	(L_melissa:0.04297586596274870219	Warner_Mts:0.00999854469461435892):0.01824975763296040471):0.02694349840645803712	L_anna:0.01744428173304358662):0.0;
(Sierra_Nevada:0.00635524335508741954	((L_melissa:0.03677316690498230733	L_idas:0.02015700243725212018):0.00819324441191903591	Warner_Mts:0.00879240150493103105):0.04202932137177786687	L_anna:0.02911276336095812434):0.0;
((Warner_Mts:0.00242242623261763792	(L_melissa:0.06919961900635200613	L_idas:0.01221172110196895588):0.00578634322449362269):0.01885730034085968815	Sierra_Nevada:0.00806656415050954236	L_anna:0.03820079479643447712):0.0;
(Sierra_Nevada:0.00280388396329548035	(Warner_Mts:0.02177528578962265732	(L_melissa:0.02485002442978462289	L_idas:0.01070052683694605426):0.01480148117674998619):0.02828883875431446523	L_anna:0.02459766123997189288):0.0;
(Sierra_Nevada:0.00392818243603117959	(Warner_Mts:0.02816373391075083568	(L_melissa:0.03894610184935075325	L_idas:0.02618709842227369411):0.00945634256079041884):0.05675537085187472991	L_anna:0.01612486623792188864):0.0;
((L_melissa:0.04063382984762925476	Sierra_Nevada:0.00553621251490782340):0.01437803971722426480	(L_idas:0.01042230233523609717	Warner_Mts:0.02777069143075058116):0.01621075288106599982	L_anna:0.05020059246685992793):0.0;
(Sierra_Nevada:0.00482388972719228603	(L_idas:0.01055050942738822335	(Warner_Mts:0.01253740398829789222	L_melissa:0.03569784187269963577):0.00851010226363920624):0.07861824401726830169	L_anna:0.01619066575452195872):0.0;
(Sierra_Nevada:0.00570100174772815872	((L_idas:0.01035100083745777062	L_melissa:0.02445060417638102862):0.01721088963111411588	Warner_Mts:0.00525460788592805369):0.10108145598574699853	L_anna:0.02823482843142022594):0.0;
(Sierra_Nevada:0.00490478084532692832	((L_melissa:0.03427367341395626960	L_idas:0.00793979305482487782):0.01688695953049636211	Warner_Mts:0.01777089831635964359):0.04739184928947284131	L_anna:0.00608702454882611207):0.0;
(Sierra_Nevada:0.01424426045188459215	(L_idas:0.00945985388915092894	(Warner_Mts:0.01611863082958723062	L_melissa:0.04164314097199149634):0.00827912500723754219):0.01355184069391639039	L_anna:0.03806336713292253482):0.0;
((L_idas:0.01332805483462083142	(L_melissa:0.03679040239499323239	Warner_Mts:0.01155573031564977211):0.00816368306879969481):0.04026041696840911704	Sierra_Nevada:0.00213878444874862714	L_anna:0.02966277300957812987):0.0;
(((L_melissa:0.03071344031320977566	Sierra_Nevada:0.05579875798864734199):0.01193379136138956152	Warner_Mts:0.01675071073808501523):0.00480202444574147694	L_idas:0.00618396535367724508	L_anna:0.05195532400530711303):0.0;
((L_melissa:0.08814714749156969675	(Warner_Mts:0.02879591279027850226	L_idas:0.00563873020281736859):0.02023285635144855474):0.04071095827636127956	Sierra_Nevada:0.01553488218746412047	L_anna:0.01719447812728917141):0.0;
(((L_idas:0.00787204064309758242	L_melissa:0.01713354643370932143):0.09006014352292346370	Warner_Mts:0.01981594631150912153):0.01432065418914256309	Sierra_Nevada:0.00000100000050002909	L_anna:0.03870768671356703688):0.0;
(Sierra_Nevada:0.01000085152118774731	((L_idas:0.00694323446603800111	L_melissa:0.01142791407537292747):0.02607384895021379323	Warner_Mts:0.00603107735168492264):0.05172938207199136162	L_anna:0.01881476498146620810):0.0;
(Sierra_Nevada:0.00609919718380863563	(Warner_Mts:0.01684907020595981242	(L_melissa:0.01800669611859143440	L_idas:0.00507771895749258451):0.00743540876104936514):0.03852910745054161090	L_anna:0.02469256923478102203):0.0;
(Sierra_Nevada:0.01173667372219452422	((Warner_Mts:0.01107791833028317491	L_melissa:0.04385518218536806068):0.00532600873325865358	L_idas:0.01290576796748202533):0.03144535686529177643	L_anna:0.03796654571616217555):0.0;
(Sierra_Nevada:0.00627162526978803335	(L_idas:0.00199321177819153893	(L_melissa:0.04910026371025801722	Warner_Mts:0.01327820136884650185):0.00544875447768171026):0.04642946171852743720	L_anna:0.04103119060547115449):0.0;
(Sierra_Nevada:0.01978327682306964611	((L_idas:0.01067585928900365889	L_melissa:0.04999944338739128330):0.03504843366974769170	Warner_Mts:0.01020338764916877555):0.11661316071235865166	L_anna:0.01362414235183993273):0.0;
(Sierra_Nevada:0.00110766009778761015	((L_idas:0.01593479731130797994	L_melissa:0.07727225644385980752):0.02246131026800546326	Warner_Mts:0.00426141158549928848):0.04671110788488819915	L_anna:0.04401045866883231822):0.0;
((Warner_Mts:0.00860246391624638375	(L_melissa:0.03497646355208703511	L_idas:0.01000746711596100201):0.04383617154787002035):0.02553138752328727723	Sierra_Nevada:0.00283899280981470903	L_anna:0.04070355845336913470):0.0;
((Warner_Mts:0.01264131467715027581	(L_idas:0.02043215311082613450	L_melissa:0.01459991410345285769):0.02148318203447592209):0.01307135755567547485	Sierra_Nevada:0.00002777162540106338	L_anna:0.05826209093676663203):0.0;
(Sierra_Nevada:0.01368800281709232729	((L_melissa:0.01122593492443359729	Warner_Mts:0.01558725785877531494):0.01488262724538614093	L_idas:0.00625621540770159631):0.08880838818636012377	L_anna:0.02756421712124192819):0.0;
((Warner_Mts:0.03452075657463918312	(L_idas:0.00261777968203370705	L_melissa:0.04491899138480077991):0.06168360024569537886):0.03554579941324897963	Sierra_Nevada:0.01576848902672619082	L_anna:0.09687083692404568902):0.0;
(Sierra_Nevada:0.00000100000050002909	(Warner_Mts:0.01111332893778011269	(L_idas:0.00724025246999763020	L_melissa:0.02718750927179760385):0.01587037455311007123):0.03361414041866124525	L_anna:0.03293387529152596443):0.0;
((L_idas:0.00354306325319593725	(L_melissa:0.02015109880904978126	Warner_Mts:0.00704051024588598934):0.01848975416943573341):0.01023536835112825831	Sierra_Nevada:0.00727134058050165483	L_anna:0.06855503911855068133):0.0;
((L_idas:0.00615165319237317119	(Sierra_Nevada:0.00999640071508382626	L_melissa:0.02020968015317993818):0.06151098696684059036):0.04297367981061725462	Warner_Mts:0.01615223061662812362	L_anna:0.07332963390046189078):0.0;
((Warner_Mts:0.02788008535907510188	(L_melissa:0.01999948069988170818	Sierra_Nevada:0.02090404741568276450):0.03927601773563704074):0.00851768829284303870	L_idas:0.01327118837082505616	L_anna:0.04320738475868630968):0.0;
((L_idas:0.02089263209194504659	(Sierra_Nevada:0.00284621634105471045	L_melissa:0.02949749362411703199):0.01506699152415813016):0.00415567420002378816	Warner_Mts:0.00534568502617452802	L_anna:0.05672501429057096034):0.0;
(Sierra_Nevada:0.01122120702788183093	((Warner_Mts:0.00374383292285020326	L_melissa:0.02626099732421483673):0.01889070840152402841	L_idas:0.00355031821623437958):0.05481904877389229269	L_anna:0.02607803843702229812):0.0;
(L_idas:0.00699329404152408685	(Sierra_Nevada:0.02841305185344006334	(L_melissa:0.01704419035211332534	Warner_Mts:0.01453352049475743757):0.00842212909995254493):0.00490157666272629956	L_anna:0.03444649750336066518):0.0;
((Sierra_Nevada:0.01795106985676113084	(L_melissa:0.02594019516060887959	Warner_Mts:0.00829443079110281541):0.00997764872598217931):0.00591645774774368898	L_idas:0.01106723706256399452	L_anna:0.09136326926329901843):0.0;
(Sierra_Nevada:0.00545265366810486311	(Warner_Mts:0.00715489284027083679	(L_melissa:0.02325838782055044199	L_idas:0.01529640168168420154):0.01161462539007915643):0.03214255359483472047	L_anna:0.03237552059554367478):0.0;
(Sierra_Nevada:0.00152913711299357442	((L_idas:0.00816350954627061143	L_melissa:0.02170945791397953586):0.00541399356252682696	Warner_Mts:0.01362040322823233549):0.04010257217119846118	L_anna:0.03911062686199295174):0.0;
(Sierra_Nevada:0.00583452774474758559	(L_idas:0.01239509944239141487	(L_melissa:0.02571281572710159419	Warner_Mts:0.01048252550711509246):0.00375226999579010914):0.02280776020146589589	L_anna:0.08386847562828483871):0.0;
(Sierra_Nevada:0.02171005836966385591	(L_idas:0.02374605132130661392	(Warner_Mts:0.01401596543801627605	L_melissa:0.05103724017605072022):0.01340007409133793341):0.01292823393309674822	L_anna:0.04079329536476438561):0.0;
((L_idas:0.00757304975833418114	L_melissa:0.01470755196660397668):0.01921915983017178850	(Warner_Mts:0.01207694945188068567	Sierra_Nevada:0.01081741048932522570):0.01220647288117721919	L_anna:0.04301798055695481987):0.0;
(L_melissa:0.04191047073518127525	(Warner_Mts:0.00461892128593906215	(Sierra_Nevada:0.03658068307080387244	L_idas:0.00033789273632706834):0.00712497726136523003):0.02487688822551079385	L_anna:0.06214143570747926448):0.0;
(L_idas:0.00479662450655375574	((Sierra_Nevada:0.00695359214357696605	L_melissa:0.02553907564924265058):0.02602036335197373956	Warner_Mts:0.01396228273605060882):0.02955346371372536557	L_anna:0.04046461638569140429):0.0;
(((L_idas:0.00417275087599835569	L_melissa:0.05053248115430425402):0.03038062299330791804	Sierra_Nevada:0.01567641512811966675):0.02272664232253494843	Warner_Mts:0.02465809824375920362	L_anna:0.07418492369407213294):0.0;
((Warner_Mts:0.01473113094157332652	(L_melissa:0.02950321396312537842	L_idas:0.01327694215857354483):0.04031481880106032450):0.02462309996562684830	Sierra_Nevada:0.01041432167893826914	L_anna:0.04560691832691157743):0.0;
((L_idas:0.03313711759148259273	L_melissa:0.02318260435511234827):0.02277039717181001191	(Warner_Mts:0.01746223736799865089	Sierra_Nevada:0.01913062617735749107):0.00532930937153913535	L_anna:0.02065594709150985267):0.0;
((L_melissa:0.00321138362080657493	Sierra_Nevada:0.01655503204790424732):0.01473763153488719287	(L_idas:0.03285234359644981922	Warner_Mts:0.03238587188655423638):0.05666586569325095940	L_anna:0.03930619954348796991):0.0;
(Sierra_Nevada:0.01801909029104346166	(L_idas:0.01301655578334009154	(L_melissa:0.01615603523281942261	Warner_Mts:0.01602385353046357694):0.02907079196957857575):0.03988494707464850658	L_anna:0.02794196145451170385):0.0;
(Sierra_Nevada:0.00726732936736928115	((L_idas:0.00907397301080883033	L_melissa:0.01807196034669755758):0.01074540066781483512	Warner_Mts:0.03399143260113430404):0.01774525520739283005	L_anna:0.03371676697943918471):0.0;
(Sierra_Nevada:0.04515385034370928558	((L_melissa:0.04256304247785421685	L_idas:0.00960458503615414273):0.01757687432265240060	Warner_Mts:0.01643978143302639999):0.01897879415824841806	L_anna:0.05988638298931613091):0.0;
((Warner_Mts:0.01401656323079752096	(L_melissa:0.02194212827826020132	L_idas:0.01280591709080614385):0.01745417032928880952):0.02878219257879096465	Sierra_Nevada:0.02128221008056360372	L_anna:0.02900108578419910085):0.0;
(Sierra_Nevada:0.04307408635278711651	(L_idas:0.01475432712953203378	(Warner_Mts:0.02670909574947397114	L_melissa:0.03254140367576125598):0.01215724257185375225):0.01765605962362356424	L_anna:0.03927466273446026529):0.0;
(Warner_Mts:0.01331986045618007049	(L_idas:0.00391773920841321198	(L_melissa:0.03038102583887442726	Sierra_Nevada:0.03128214447046431118):0.03286930671040708130):0.01313939713748431791	L_anna:0.04663660923947370029):0.0;
((Sierra_Nevada:0.02758746557453371426	Warner_Mts:0.01098410964707583967):0.00757104287749351540	(L_idas:0.01290225355408173430	L_melissa:0.04210627512634046443):0.01457272374224446131	L_anna:0.03178381015000738413):0.0;
(L_idas:0.01548604429318866001	(L_melissa:0.04901902543043425847	(Warner_Mts:0.02448933267763982527	Sierra_Nevada:0.02325968609175388738):0.01733266465195831829):0.02268000385259426668	L_anna:0.05757902789322693476):0.0;
((L_idas:0.01813779203574934773	Warner_Mts:0.00355142888796588672):0.01012227789629228242	(L_melissa:0.02112309499985614777	Sierra_Nevada:0.02051667530083832111):0.01623778115291528087	L_anna:0.01573716314502317248):0.0;
(Sierra_Nevada:0.01208138092768185762	((Warner_Mts:0.01685473310088595605	L_idas:0.00937907323464678283):0.00082157013287115276	L_melissa:0.03236589885390665777):0.04103941865412349260	L_anna:0.07332208189900198125):0.0;
(Sierra_Nevada:0.00466591216334308594	(Warner_Mts:0.02131746918443947966	(L_melissa:0.02349449891243301017	L_idas:0.01522221947696280470):0.03742482373601620921):0.00976185087700301782	L_anna:0.05004337535400136400):0.0;
(((L_melissa:0.02657377396523885604	L_idas:0.00944871064249939129):0.02127667472826706360	Sierra_Nevada:0.01181876306502319118):0.01119552275940140403	Warner_Mts:0.00887015570123638429	L_anna:0.04219279266300071662):0.0;
(Sierra_Nevada:0.02505481945348205647	((L_idas:0.01915718998448830493	L_melissa:0.01868015842352977254):0.00970815979168393288	Warner_Mts:0.02764849020521734785):0.03146442095725135446	L_anna:0.02853222660029467936):0.0;
(Sierra_Nevada:0.02045387104295211603	(L_idas:0.00894455673802333796	(Warner_Mts:0.00940312041707570476	L_melissa:0.01027384678731697171):0.01771734209397847482):0.04513041780472618059	L_anna:0.07125056001441654185):0.0;
((L_idas:0.01442576842378500389	(L_melissa:0.02512251520615079933	Warner_Mts:0.00418010894964501636):0.00897455981900185593):0.10272447752701506507	Sierra_Nevada:0.00419164661477246930	L_anna:0.01643762996465776560):0.0;
((L_melissa:0.02353009191717896423	(Warner_Mts:0.04068402683443324980	L_idas:0.02006702568393963979):0.02717711989740136114):0.06221234781103255479	Sierra_Nevada:0.01640166002243795620	L_anna:0.04691993905153625521):0.0;
((L_idas:0.02288891867792154991	(L_melissa:0.03429232780873657516	Sierra_Nevada:0.00374065911565163531):0.01051031597515414244):0.02255568074379532204	Warner_Mts:0.00566998814068457677	L_anna:0.05529087049377849616):0.0;
(Warner_Mts:0.02266409787202501580	(Sierra_Nevada:0.02514768269149142768	(L_melissa:0.03470749073295468362	L_idas:0.02717648863738349879):0.01198806853754346563):0.01462324839252956282	L_anna:0.03719666789195066187):0.0;
(Warner_Mts:0.01001367459971051581	(Sierra_Nevada:0.02934085219821257889	(L_idas:0.01042567784479706168	L_melissa:0.03977195335624849476):0.02839990368486976571):0.01456949136734072073	L_anna:0.04720902656255898666):0.0;
(Warner_Mts:0.01894920862027742528	(Sierra_Nevada:0.02440538098025121089	(L_idas:0.01491116964273609714	L_melissa:0.04512600486612332318):0.00768432755767598299):0.02971771744562779621	L_anna:0.04642103390694866938):0.0;
(Warner_Mts:0.00820210842520472348	(Sierra_Nevada:0.02989832577840102062	(L_idas:0.01011423997711763736	L_melissa:0.02620808771896115594):0.02138598062015483955):0.00764429617036056167	L_anna:0.04971934312536981787):0.0;
(((L_idas:0.02116725655738440140	L_melissa:0.03533418074435180911):0.02501736929214866748	Warner_Mts:0.01441191783368445459):0.02366818896296285502	Sierra_Nevada:0.01433579841188723988	L_anna:0.04121773444408866754):0.0;
((Warner_Mts:0.02496920297117533397	(L_melissa:0.03602927155003095294	L_idas:0.00827765607415604024):0.01696573545281734874):0.00954876137991777021	Sierra_Nevada:0.01671223102446120490	L_anna:0.04216632208498483775):0.0;
(Sierra_Nevada:0.01147374454922865314	((L_idas:0.00500853790913843161	Warner_Mts:0.00447951955821208458):0.02615282910366789962	L_melissa:0.03135727283114019687):0.10975626371939965764	L_anna:0.05796052387897996511):0.0;
(L_idas:0.02502238452288518128	((L_melissa:0.04906630905029121803	Warner_Mts:0.00406949092021262077):0.01952175581060990039	Sierra_Nevada:0.01594960578005469309):0.00911752448793823507	L_anna:0.02570156840968952291):0.0;
(Sierra_Nevada:0.00000100000050002909	((Warner_Mts:0.00390196597488991388	L_melissa:0.03074193600505142204):0.03750052746954990468	L_idas:0.01500090417028948978):0.02783176841512325153	L_anna:0.01726125403644345607):0.0;
(Sierra_Nevada:0.00052886596495457241	(L_idas:0.01099702306361911158	(Warner_Mts:0.00532493835433910968	L_melissa:0.02637125738691913426):0.02118239271616105882):0.09912219463937969877	L_anna:0.01669766854429031999):0.0;
((L_idas:0.02805971365566633374	(L_melissa:0.01642551419682572802	Warner_Mts:0.00535957068067692381):0.02865396355066984410):0.01518314688641642096	Sierra_Nevada:0.03131633094882976809	L_anna:0.02209643675385868783):0.0;
(((L_melissa:0.04444391929848491574	L_idas:0.02398335652155971637):0.01489903268714791104	Warner_Mts:0.02770541861165328260):0.02305947964349834220	Sierra_Nevada:0.00864031605509293053	L_anna:0.04796499282463027175):0.0;
(Sierra_Nevada:0.02580400435257842670	((L_melissa:0.01533603391248280698	Warner_Mts:0.00118333158530885079):0.04248692990445401135	L_idas:0.02618368664700389259):0.01717483901861668535	L_anna:0.04112756769061495093):0.0;
(L_idas:0.01742063323859685889	((L_melissa:0.03301655431305099836	Sierra_Nevada:0.04249099965236449727):0.00694132098301769064	Warner_Mts:0.00349088177023674411):0.00381548233414175358	L_anna:0.02192012102104536411):0.0;
(Sierra_Nevada:0.00749412635401948239	((L_idas:0.00996066673325016715	Warner_Mts:0.02640154421069966159):0.00549458291898620010	L_melissa:0.05255542065343989794):0.03766476654330861568	L_anna:0.03115028388213005733):0.0;
(Sierra_Nevada:0.00713069013681018327	((Warner_Mts:0.00190928620911901990	L_melissa:0.02989742356344991803):0.00623487909023994879	L_idas:0.02056550461512753405):0.05841476180581391814	L_anna:0.01174850956383186908):0.0;
(Sierra_Nevada:0.00871061493435856642	((L_melissa:0.00241211067020009580	Warner_Mts:0.00167035336235501325):0.01213078749055265110	L_idas:0.01366050823194996794):0.12389495215293237773	L_anna:0.03814948049138374569):0.0;
(Sierra_Nevada:0.00861576982679666120	(Warner_Mts:0.02060065673959490112	(L_idas:0.00915685375463744580	L_melissa:0.02933818586555447805):0.02557831172503486489):0.01729964894316010637	L_anna:0.03762426339479348070):0.0;
(Warner_Mts:0.02447231780750927163	((L_idas:0.01250921356886976546	L_melissa:0.06427000125622973903):0.02171172057612948472	Sierra_Nevada:0.02049666467839342601):0.00843369878782165155	L_anna:0.01865055757149481144):0.0;
(((Warner_Mts:0.02503778541767238616	Sierra_Nevada:0.06359949385702777513):0.00596327553366172037	L_melissa:0.02321184981747526077):0.01269038006605454488	L_idas:0.00642715358515357545	L_anna:0.04181618820418681742):0.0;
(Sierra_Nevada:0.01061519940036968757	((L_idas:0.00474236256777360761	L_melissa:0.02190966299094861819):0.01520102666477622655	Warner_Mts:0.00596414729486415777):0.01422049560871409962	L_anna:0.06201219403183838574):0.0;
(((Warner_Mts:0.00666177625565460025	L_melissa:0.00880792606724140406):0.01565783060559141140	Sierra_Nevada:0.02651131767850765236):0.02222107194626375681	L_idas:0.01532352144353217767	L_anna:0.04936338444895105315):0.0;
((Warner_Mts:0.01772092260942772363	(L_melissa:0.01661282709463361359	L_idas:0.01292652408967165552):0.01786862505240043031):0.04087445033552624535	Sierra_Nevada:0.00000100000050002909	L_anna:0.00917042933145516270):0.0;
(((Warner_Mts:0.01168971105003680303	L_melissa:0.02045352007339587205):0.00711255846717992208	L_idas:0.01331248177974862085):0.02128553145386600023	Sierra_Nevada:0.01521202404781751664	L_anna:0.04518771548216207745):0.0;
(Sierra_Nevada:0.01381191316737392927	(Warner_Mts:0.01045792667098683140	(L_melissa:0.02564466087532132552	L_idas:0.00954805261092339479):0.02945718925550698877):0.04566987859517526033	L_anna:0.04064703913381691874):0.0;
(Warner_Mts:0.01465076547062404977	(L_melissa:0.02677213629921996671	(Sierra_Nevada:0.02154608287791376711	L_idas:0.02856392903802405098):0.00283717974380524179):0.02679637669634050284	L_anna:0.04729296657619129485):0.0;
(Sierra_Nevada:0.00601566150273082079	((Warner_Mts:0.02807737356630947423	L_melissa:0.01400304378267258100):0.03567417883287830188	L_idas:0.00830527357935301191):0.02515685524939675552	L_anna:0.02127509245627144316):0.0;
(((Warner_Mts:0.04425352252200783626	L_melissa:0.02416654399593249139):0.01178201373119711418	L_idas:0.01638192688875461656):0.07356031924019532098	Sierra_Nevada:0.00552316883858848008	L_anna:0.02916171211906501415):0.0;
((L_idas:0.01549358858181031605	(Warner_Mts:0.01263880219936393441	L_melissa:0.03917916861166414327):0.01783407024028624277):0.01210119972479568526	Sierra_Nevada:0.02192649908235747708	L_anna:0.07307105378956857411):0.0;
((L_idas:0.01622911042053412634	(L_melissa:0.04070532546031787463	Warner_Mts:0.01083081996037317876):0.00986926351026658558):0.01775674908005141911	Sierra_Nevada:0.01377470204482991387	L_anna:0.02945240123918455022):0.0;
((Warner_Mts:0.00368227204821473071	L_idas:0.05934779759005726768):0.05457732889851383412	(L_melissa:0.00122559061379218541	Sierra_Nevada:0.02991049454083091405):0.03998216716894043704	L_anna:0.02899544700163569216):0.0;
((Warner_Mts:0.02005389525337788678	(L_idas:0.00732353306295920568	L_melissa:0.02515508374674961869):0.00816425802955276017):0.00951979907126407690	Sierra_Nevada:0.02305651633675977891	L_anna:0.04444560528850958342):0.0;
(Warner_Mts:0.00314306768100233074	(Sierra_Nevada:0.02149163210991728371	(L_melissa:0.02461867662017749869	L_idas:0.00968782907049271953):0.03381566999747284696):0.00321339168045048276	L_anna:0.04064465959128873290):0.0;
((Warner_Mts:0.00832273323659215962	Sierra_Nevada:0.01220168788685871072):0.00706610941938753088	(L_melissa:0.01268859554819850265	L_idas:0.00645473388145049055):0.02139989006832471868	L_anna:0.04111107941969224799):0.0;
(Sierra_Nevada:0.01677913537051542101	(L_idas:0.01044996403067357041	(Warner_Mts:0.00846559315677351126	L_melissa:0.03579118743545341846):0.01850200676784842860):0.01750894795474589039	L_anna:0.02447114401673862460):0.0;
(Sierra_Nevada:0.00791674762142419164	(Warner_Mts:0.00519837921407196452	(L_idas:0.01582337987911041494	L_melissa:0.02877713971629731679):0.01481386729866052999):0.04636148736050552804	L_anna:0.03794516655658401738):0.0;
((Warner_Mts:0.00654233989558765036	(L_idas:0.01179183522511126347	L_melissa:0.01569665170658294390):0.03095262402356922793):0.09294274141269118217	Sierra_Nevada:0.00192293386741871990	L_anna:0.00510793620523801971):0.0;
(Sierra_Nevada:0.00293604685820674904	(Warner_Mts:0.02374139329898555806	(L_melissa:0.04655085044682966827	L_idas:0.01175849166033077729):0.01136529179147284692):0.04117543228136215372	L_anna:0.02889688319911398393):0.0;
(Sierra_Nevada:0.01185786138739818030	((Warner_Mts:0.01556706060194939546	L_melissa:0.01550921755826180186):0.00710811604091904359	L_idas:0.01801434159256461512):0.09177146702716484916	L_anna:0.04650547876716993462):0.0;
(Sierra_Nevada:0.00781690330811448016	(L_idas:0.02179555065089230220	(L_melissa:0.04913324714687958977	Warner_Mts:0.02239188145595626470):0.02184321670134383581):0.03838614102053942295	L_anna:0.05275010304896967511):0.0;
(Sierra_Nevada:0.01714664946406508142	(L_idas:0.00901709907349178448	(L_melissa:0.01185534680994808875	Warner_Mts:0.01078648584059869672):0.05365219914090275238):0.01305759982855323083	L_anna:0.03211546583949592693):0.0;
(Sierra_Nevada:0.02457399347407772730	((Warner_Mts:0.00315435118425897755	L_melissa:0.05887165642866974691):0.01424015804265858949	L_idas:0.01384878097819362656):0.02898019830164414237	L_anna:0.01028073630653552652):0.0;
(((L_idas:0.00354047690853949697	L_melissa:0.01927263569897995354):0.01012603282124280996	Warner_Mts:0.00285914032615382143):0.01147749562452407210	Sierra_Nevada:0.01958898026634683237	L_anna:0.07951332942642451440):0.0;
(Sierra_Nevada:0.00506364640520222745	(Warner_Mts:0.00686395006314750259	(L_melissa:0.02436919988065840495	L_idas:0.02234712846793555918):0.01673157839236168523):0.00646911241909514743	L_anna:0.04786569609104972950):0.0;
(Sierra_Nevada:0.01067537058629992180	((L_idas:0.01436156238071200839	L_melissa:0.02321421294190053469):0.04127499999416597842	Warner_Mts:0.02080889731046152435):0.01590217833291003233	L_anna:0.02188439272565073992):0.0;
(Sierra_Nevada:0.01067537058629992180	((L_idas:0.01436156238071200839	L_melissa:0.02321421294190053469):0.04127499999416597842	Warner_Mts:0.02080889731046152435):0.01590217833291003233	L_anna:0.02188439272565073992):0.0;
(Sierra_Nevada:0.01067537058629992180	((L_idas:0.01436156238071200839	L_melissa:0.02321421294190053469):0.04127499999416597842	Warner_Mts:0.02080889731046152435):0.01590217833291003233	L_anna:0.02188439272565073992):0.0;
(Warner_Mts:0.00926588956490793578	(Sierra_Nevada:0.02236645878831313577	(L_melissa:0.02680506182567487031	L_idas:0.00756658816082388629):0.03035350108366427491):0.04588975065235589151	L_anna:0.05915914564384804758):0.0;
((Warner_Mts:0.01785088117122293414	(L_idas:0.01518370840719500577	L_melissa:0.01974419890094835858):0.01309352526033269633):0.02638598396753855102	Sierra_Nevada:0.00948010615998759465	L_anna:0.04045375197061779060):0.0;
(Warner_Mts:0.03321023884975662921	((L_melissa:0.01357591126951849733	Sierra_Nevada:0.01240499092671718158):0.05076543201561718732	L_idas:0.02630134394420122548):0.03169452324470624360	L_anna:0.02842172739714254881):0.0;
((Sierra_Nevada:0.01940312297803612959	Warner_Mts:0.01099369350767866703):0.01012980010694469399	(L_melissa:0.03980641256429068991	L_idas:0.01634823148745167751):0.00922517448026873715	L_anna:0.03909278315334061005):0.0;
((Warner_Mts:0.04039480634253066887	(L_idas:0.01265609888583063558	L_melissa:0.03589401511948694251):0.03250394095992278909):0.01755691677673190676	Sierra_Nevada:0.00713582798503951260	L_anna:0.07300355008645748045):0.0;
(((L_melissa:0.02199016004335050886	L_idas:0.00870971131284334517):0.00948418782989868953	Warner_Mts:0.00465437561071894816):0.00792462335724107743	Sierra_Nevada:0.01775373768033228911	L_anna:0.09515622043497073967):0.0;
((Warner_Mts:0.00155667893153490665	(L_idas:0.00894662659874416975	L_melissa:0.01735613602052240786):0.00685556527775905630):0.12437629964349410094	Sierra_Nevada:0.00466672452250695580	L_anna:0.00525316887309321828):0.0;
(Sierra_Nevada:0.00734872668129529002	((Warner_Mts:0.01723972158679122971	L_melissa:0.03649911493052014622):0.01297921218801869302	L_idas:0.00473508044530559970):0.02605566912063955395	L_anna:0.04594197247777945248):0.0;
((Warner_Mts:0.01047400293974118032	(L_melissa:0.05492637004428405079	Sierra_Nevada:0.00290143741923428941):0.01051387971364185075):0.02188754680719305623	L_idas:0.02017914538226912510	L_anna:0.07744077146496415598):0.0;
(Warner_Mts:0.00830691590613855634	(Sierra_Nevada:0.01159157882212498089	(L_melissa:0.01768549952273095263	L_idas:0.00429357991950908829):0.03032028670921374167):0.01962356690943157025	L_anna:0.03277978935270244726):0.0;
(Sierra_Nevada:0.03624241989345593218	(Warner_Mts:0.01864404306798026975	(L_idas:0.02581971148752629924	L_melissa:0.04273713290315821894):0.04095975433637426971):0.00955532430231669991	L_anna:0.04566052518415673889):0.0;
((L_idas:0.01579001298979300014	(Warner_Mts:0.00994518103945922147	L_melissa:0.02963289201520416527):0.01297162558475524474):0.01210299247249296307	Sierra_Nevada:0.00576564252678364413	L_anna:0.05416113540575811375):0.0;
(Sierra_Nevada:0.00674507253384972177	((L_idas:0.01717599450208492570	Warner_Mts:0.01413575149734602569):0.00264170569657404221	L_melissa:0.02098556660753106082):0.02155063943749046390	L_anna:0.04615040462982934744):0.0;
(((Sierra_Nevada:0.01984107416220411840	Warner_Mts:0.00576884440955109309):0.01240516331225936623	L_melissa:0.01543202130301649794):0.02362456175690192187	L_idas:0.00891382416280808200	L_anna:0.04442344828478977242):0.0;
(((L_idas:0.01085008766488025980	L_melissa:0.02203318935370141007):0.01296429529401823405	Sierra_Nevada:0.05244618604352692393):0.01280288784043906794	Warner_Mts:0.01319982516473362268	L_anna:0.02655453084093594568):0.0;
(Sierra_Nevada:0.05353061646679835306	((L_idas:0.01201861748847709264	L_melissa:0.05359771468692283575):0.00953763832205457331	Warner_Mts:0.00980730082631369252):0.01277568234908852199	L_anna:0.02859352527403507052):0.0;
((L_idas:0.01030835545366644117	L_melissa:0.00592801741077176887):0.02068308082171178494	(Sierra_Nevada:0.10189010585462326963	Warner_Mts:0.02181204532762559545):0.02252968917010418626	L_anna:0.04959179859786480571):0.0;
(Warner_Mts:0.06093079281511356443	((L_melissa:0.03284363278715821122	L_idas:0.00088915261192644977):0.04282984631562406636	Sierra_Nevada:0.05385801731565034722):0.03988497316553152316	L_anna:0.02837597216070973996):0.0;
(L_idas:0.01380981172095579329	(Sierra_Nevada:0.08133138070960013732	(L_melissa:0.02071900116592746699	Warner_Mts:0.01339921995555241191):0.01782543365930473397):0.00908769379760213797	L_anna:0.05741281379703685323):0.0;
((L_melissa:0.02284135712176366823	Sierra_Nevada:0.00043298721686135810):0.05921359317537818606	(Warner_Mts:0.01265861278207557061	L_idas:0.00232981097573669227):0.01228772042337344939	L_anna:0.06159807913631520221):0.0;
(Warner_Mts:0.01025302928444471982	((Sierra_Nevada:0.04482441304676489796	L_melissa:0.03415766658384242205):0.02312664848347733768	L_idas:0.01089207654411370775):0.02225268910007497172	L_anna:0.05264746993607482412):0.0;
((L_idas:0.02199421014074297992	L_melissa:0.02710770620548560647):0.01051571838284342218	(Warner_Mts:0.01302573606194724724	Sierra_Nevada:0.05433997249519345596):0.01289062781837809445	L_anna:0.03241565933209381023):0.0;
(L_idas:0.01536851053293025043	(Sierra_Nevada:0.03374528283286246100	(L_melissa:0.00331558593331862965	Warner_Mts:0.01268668990278002014):0.05670313799635123830):0.01168074077209149166	L_anna:0.05798829589098034032):0.0;
(Sierra_Nevada:0.03101065829817400629	((L_melissa:0.01842931582869110352	L_idas:0.01367736886808621800):0.01796952650109608779	Warner_Mts:0.00891351050479829987):0.03419378100330575099	L_anna:0.02660853185525154097):0.0;
((Warner_Mts:0.01019942198990508690	Sierra_Nevada:0.01147669523659272314):0.01513039693503201444	(L_idas:0.00951250411199341429	L_melissa:0.00517795644083012679):0.04001373639208329752	L_anna:0.03124189073995443239):0.0;
((Warner_Mts:0.00187899609936341611	(L_idas:0.02445619239920543073	L_melissa:0.01930676978238598726):0.04789022401997844458):0.03389619347937478100	Sierra_Nevada:0.00922660296984048264	L_anna:0.03719400630671441943):0.0;
((Sierra_Nevada:0.01499539029729016724	(L_idas:0.00604541651954790260	L_melissa:0.03080087003800097839):0.05264236467666039837):0.03056477957286130379	Warner_Mts:0.01285822124373550354	L_anna:0.03231289680863468766):0.0;
(Warner_Mts:0.01040906926816813870	(L_idas:0.00654976785173379695	(L_melissa:0.02389364465259475115	Sierra_Nevada:0.01608501508218166537):0.02977085540540248126):0.03601406349306322807	L_anna:0.02098297381719737426):0.0;
(Sierra_Nevada:0.01499158331628584750	((Warner_Mts:0.00472461906582070587	L_melissa:0.01440829818463352542):0.06756109640753540924	L_idas:0.01508956070520748975):0.00760866339659649598	L_anna:0.06377962797677681761):0.0;
(Sierra_Nevada:0.03110622997680424773	(L_idas:0.00908648394601385169	(Warner_Mts:0.01004467845692382996	L_melissa:0.03757148597835998499):0.01667477068623432479):0.01598460026505679407	L_anna:0.03509654420013656045):0.0;
(((Sierra_Nevada:0.02765421659221585851	L_idas:0.05483513911993826567):0.02544041783355735845	L_melissa:0.06179715632701381078):0.05296785737397306792	Warner_Mts:0.03970085765741210304	L_anna:0.03751901416489235308):0.0;
(((L_idas:0.01042937877019930841	L_melissa:0.03126482910744143168):0.01621049687481477750	Sierra_Nevada:0.02419684350448909199):0.03553297150986101799	Warner_Mts:0.01746285345692405802	L_anna:0.03541991442058377293):0.0;
((Sierra_Nevada:0.01855063168883082370	(L_idas:0.01750271420773919298	L_melissa:0.04485114454977643522):0.01636154729669232408):0.00743630471731276596	Warner_Mts:0.01521202575017454456	L_anna:0.02203071181421845798):0.0;
((L_idas:0.00935655597010794614	L_melissa:0.03193194845225059975):0.04189471153791436003	(Warner_Mts:0.01895364783292472627	Sierra_Nevada:0.01723801380928952076):0.01032694720561752079	L_anna:0.01960901280191041166):0.0;
(((L_idas:0.00400050056822956555	L_melissa:0.01795233451993063709):0.01472396256385738282	Warner_Mts:0.00000100000050002909):0.01276592943300045024	Sierra_Nevada:0.04567039162652557910	L_anna:0.07389738821780629519):0.0;
(Sierra_Nevada:0.03052004825909591587	((Warner_Mts:0.01156339121219526409	L_melissa:0.00774415425916706590):0.03570860350143357370	L_idas:0.01628841988557003240):0.12909007823396698167	L_anna:0.03021052836772241887):0.0;
(Warner_Mts:0.02695299199709304955	(Sierra_Nevada:0.01110221212948770200	(L_melissa:0.01846652549848695410	L_idas:0.00868453050765518285):0.03861999184626233733):0.00834969210587249017	L_anna:0.01977113707683244084):0.0;
(L_idas:0.02103947268158722766	(Warner_Mts:0.03640787543534532156	(L_melissa:0.02903666140123012732	Sierra_Nevada:0.01680964881409285905):0.01670462865002324618):0.00451495272912344307	L_anna:0.02623684157605350384):0.0;
(((L_idas:0.01162769139266362634	L_melissa:0.03067568854130126380):0.00770293938808529546	Warner_Mts:0.01486595273668334972):0.00994537846003136321	Sierra_Nevada:0.01754336814116635654	L_anna:0.04625270054341483472):0.0;
((Sierra_Nevada:0.02210744415521262787	(L_idas:0.01401392414824080383	L_melissa:0.02164678288083406177):0.01065599700195823431):0.01547014068087291215	Warner_Mts:0.00876917579221032917	L_anna:0.02219322689500187462):0.0;
(L_idas:0.02139935163758728900	(Warner_Mts:0.02220190066951250804	(L_melissa:0.01435743051908748222	Sierra_Nevada:0.03908300948585932688):0.01724565644481854815):0.01258207644305462530	L_anna:0.03601476622919587423):0.0;
(Sierra_Nevada:0.04086926646984668371	(Warner_Mts:0.02322391785049120194	(L_melissa:0.05679344478345170477	L_idas:0.01512502946022758685):0.01138124827390598649):0.02022690552876698147	L_anna:0.00717469069012587751):0.0;
(L_idas:0.01080942339018652922	((L_melissa:0.04322126262984683082	Sierra_Nevada:0.05022712206635105564):0.00649470011244999285	Warner_Mts:0.01929658941814903564):0.00884981838543637787	L_anna:0.05060813857627192991):0.0;
((Sierra_Nevada:0.02430387257186837624	(L_idas:0.00323737200582393820	L_melissa:0.02282468377137065324):0.02847547963689879558):0.02547715800801189298	Warner_Mts:0.01488493586091557859	L_anna:0.04916175774796225501):0.0;
(Warner_Mts:0.00670329452287722529	(Sierra_Nevada:0.00488787763558063641	(L_melissa:0.01093001420344187277	L_idas:0.00402188991147403498):0.01707991685143573149):0.01790894735864066029	L_anna:0.03360379260123197431):0.0;
((Warner_Mts:0.00468761979078574382	Sierra_Nevada:0.01592550705938309760):0.01005748462842255553	(L_idas:0.01056876987409003862	L_melissa:0.02691724300238239678):0.01006700154018705384	L_anna:0.06002980889386980851):0.0;
(L_idas:0.00626769009717902982	(Warner_Mts:0.01694247631211922775	(L_melissa:0.04683050157925581353	Sierra_Nevada:0.01317443297527086908):0.00604853190623478795):0.01046306474344652071	L_anna:0.04543906539594295274):0.0;
((Sierra_Nevada:0.01365778150403967016	(L_idas:0.00282378844192560053	L_melissa:0.02673395019399380304):0.01436231596576347143):0.02019628895291486481	Warner_Mts:0.00379140879461857408	L_anna:0.08319527168588407295):0.0;
((Sierra_Nevada:0.01043676151160692449	(L_melissa:0.02844390303869596612	L_idas:0.00382658548647899855):0.01772284185060216816):0.01853356623283438850	Warner_Mts:0.01886128019467844460	L_anna:0.03483540354967541025):0.0;
((L_melissa:0.02344317482021534421	(L_idas:0.01749538857509683534	Warner_Mts:0.01967238914172165717):0.01099857182573855952):0.07695222283386864148	Sierra_Nevada:0.02184449748512375805	L_anna:0.00745786792413966754):0.0;
(L_idas:0.00907339584197965413	((Warner_Mts:0.00366513933151500640	L_melissa:0.06683420788154952052):0.00330709295184131646	Sierra_Nevada:0.01181106885862956771):0.00986411339655780296	L_anna:0.07613943758955163399):0.0;
(Warner_Mts:0.01018846297543129706	(L_idas:0.05712707164068969723	(L_melissa:0.01185468340106356905	Sierra_Nevada:0.00944148361143620600):0.03902166673874087055):0.01196603239325309473	L_anna:0.03217590673855882932):0.0;
(Warner_Mts:0.01039996337005784713	((Sierra_Nevada:0.00878602481604827401	L_melissa:0.03068618987176230384):0.00700245307023220857	L_idas:0.03349305160413291321):0.01007781852121967560	L_anna:0.02790034683718419298):0.0;
(Sierra_Nevada:0.02817922623221807976	(Warner_Mts:0.02250641869818454863	(L_melissa:0.04722967880310374039	L_idas:0.00867704244973624590):0.03928116538479035219):0.02070259463303820643	L_anna:0.04510405378423607697):0.0;
((Warner_Mts:0.01279236852370535527	Sierra_Nevada:0.00701064435966748667):0.00529519484861921963	(L_melissa:0.03764615152880735477	L_idas:0.00618711291182289826):0.01354969533979819528	L_anna:0.08052338292917117502):0.0;
(Sierra_Nevada:0.00000100000050002909	((Warner_Mts:0.02025103916217968827	L_melissa:0.03093133456903072662):0.00702869365175400485	L_idas:0.01397876838817751870):0.05177138331000975119	L_anna:0.02912220979108657432):0.0;
(Sierra_Nevada:0.00574282679088217608	(Warner_Mts:0.02200016154416357256	(L_idas:0.03741651384105436351	L_melissa:0.02450120491075963997):0.03905127080042156834):0.05711846843412468622	L_anna:0.02689674663697985690):0.0;
(Sierra_Nevada:0.00673322344600542442	(L_idas:0.00690918749616670214	(L_melissa:0.09307012955285760836	Warner_Mts:0.00352471585466480409):0.03638296568447284968):0.05687380296516922340	L_anna:0.01895536461917598017):0.0;
(Sierra_Nevada:0.00844105711142154914	(Warner_Mts:0.01287585250188704074	(L_idas:0.00918564627011147876	L_melissa:0.02116663558266968295):0.01495418509746871370):0.04854414194590919024	L_anna:0.04820973470900440788):0.0;
(Sierra_Nevada:0.00802743440481505470	((L_idas:0.01100832080817484848	L_melissa:0.03531874195819850737):0.01558311695868037396	Warner_Mts:0.02147347773784191380):0.06088754879657409802	L_anna:0.02408807812907690776):0.0;
((Warner_Mts:0.00613459920512449738	(L_idas:0.00771447391446420782	L_melissa:0.04895644901372663699):0.00874360917078113344):0.02772361393998627396	Sierra_Nevada:0.00593526747931112653	L_anna:0.02297791379713637339):0.0;
((Warner_Mts:0.01140114039502868049	(L_idas:0.00782028242094701988	L_melissa:0.03447570247820997552):0.00712237719006447115):0.01732265611183484919	Sierra_Nevada:0.00800085217739177068	L_anna:0.03016026526526262644):0.0;
(Warner_Mts:0.01461472807327829360	(L_idas:0.01182881223094344250	(L_melissa:0.03331881929603721509	Sierra_Nevada:0.01949147073149416418):0.00920430269982733772):0.00793288993443444848	L_anna:0.04173995049595618373):0.0;
(((L_idas:0.00000100000050002909	L_melissa:0.01033974846756590543):0.03795437941591719988	Warner_Mts:0.00276037995518009721):0.03660686181105174408	Sierra_Nevada:0.01684456674614043942	L_anna:0.01914763966787685207):0.0;
(Sierra_Nevada:0.01133186004430299966	((Warner_Mts:0.00823147716517179558	L_melissa:0.02711906669845069728):0.00399197776648276166	L_idas:0.01306644192661621240):0.04898879790465554551	L_anna:0.04548982549094025829):0.0;
(Sierra_Nevada:0.01936532861146888357	((L_idas:0.00542581390450338000	L_melissa:0.03317052825896540241):0.01776642865360490361	Warner_Mts:0.00527258755268648297):0.01736279852197230092	L_anna:0.03069635440994381015):0.0;
((Sierra_Nevada:0.01723601738099891922	(L_melissa:0.02416220512102524795	L_idas:0.00905075189882041664):0.00565982088367348018):0.03180607995287151185	Warner_Mts:0.00689070474254202450	L_anna:0.05543399196761785580):0.0;
((L_idas:0.01381323221835584723	L_melissa:0.01439699524735063400):0.01390002954711089429	(Warner_Mts:0.00585330685696912410	Sierra_Nevada:0.02541044708315995035):0.00854674282014576160	L_anna:0.04675196035886227536):0.0;
(Sierra_Nevada:0.05660911572389006052	(Warner_Mts:0.02643215924481992149	(L_idas:0.01613314888043764980	L_melissa:0.01422800240587886698):0.02539239652393867827):0.01814410021614300608	L_anna:0.04582320531669198393):0.0;
(Sierra_Nevada:0.01518790208110501298	(Warner_Mts:0.01263503983291079658	(L_melissa:0.03455133685683373090	L_idas:0.00489722099397043448):0.02433860763321516602):0.02091203925443452238	L_anna:0.02678484129909592185):0.0;
(Warner_Mts:0.01107434576426466304	((L_idas:0.00543788419688021399	L_melissa:0.04615148776979579454):0.02707031423586828481	Sierra_Nevada:0.00677654010834738505):0.00575697626778644625	L_anna:0.03769101641182203560):0.0;
(Sierra_Nevada:0.01003036669378982830	((L_idas:0.00709723311605067915	L_melissa:0.05243253273744349907):0.03503156722534210565	Warner_Mts:0.03256166731955984633):0.01066950812352744464	L_anna:0.02129232566682661559):0.0;
(Warner_Mts:0.01499425448606704278	((L_idas:0.00582510139982020045	L_melissa:0.03095715410460835731):0.02200283154956744758	Sierra_Nevada:0.00264418980618411938):0.00377689166941310144	L_anna:0.03472846405280431009):0.0;
(Sierra_Nevada:0.03181097064544596842	(Warner_Mts:0.00731554385720313560	(L_idas:0.00926322153839650823	L_melissa:0.02565248042448614249):0.04976400517221196002):0.02710372298252375356	L_anna:0.07314192654309351060):0.0;
((Warner_Mts:0.00819622853218652907	(L_melissa:0.03161100963694123828	L_idas:0.00675772227991589675):0.01948575179115332595):0.03096532964102742189	Sierra_Nevada:0.01042558333880998916	L_anna:0.05949339779279768509):0.0;
(Warner_Mts:0.03022903372628663390	((L_melissa:0.02552738778395045871	L_idas:0.00567474926761606362):0.08910117013877610903	Sierra_Nevada:0.00604297660048155882):0.00573677245828674905	L_anna:0.04090646956493131092):0.0;
((L_idas:0.01871009197319392289	(Warner_Mts:0.00640990653693346898	L_melissa:0.09542672851745567786):0.01893349759455502379):0.02129423316660879195	Sierra_Nevada:0.01180413735784693365	L_anna:0.06276367858369345798):0.0;
(Sierra_Nevada:0.01719728648733713852	((L_melissa:0.01611192416555459056	Warner_Mts:0.00226821614746149742):0.03662416504400329426	L_idas:0.01433223807274305005):0.01484985888592794609	L_anna:0.02416501015898492311):0.0;
((L_idas:0.00443595672258775917	L_melissa:0.01364427566993740848):0.06856435087074998214	(Sierra_Nevada:0.01192682950663386150	Warner_Mts:0.00000100000050002909):0.00611129044860172707	L_anna:0.05290986031604635875):0.0;
(((L_idas:0.00293877278860043807	L_melissa:0.02645503594597972338):0.03063708240931339519	Warner_Mts:0.01525025981743459956):0.00784694021924431905	Sierra_Nevada:0.01008365967972831012	L_anna:0.04772503399947268521):0.0;
(Sierra_Nevada:0.00875559719629185294	(L_idas:0.02051338928173618292	(Warner_Mts:0.01688179214611942175	L_melissa:0.02177892527161841632):0.00307651018929412223):0.04073879765238050399	L_anna:0.07080989437140716714):0.0;
(Sierra_Nevada:0.01536048963178926821	(Warner_Mts:0.02355517993551697886	(L_melissa:0.01550334403462249461	L_idas:0.03614179975656638122):0.01455375635744210125):0.00897574824657198719	L_anna:0.09993600144747036285):0.0;
(Sierra_Nevada:0.01577026223009321201	(L_idas:0.01938746778569179138	(Warner_Mts:0.01628042921525124295	L_melissa:0.04207724077971448234):0.02699829737302168742):0.01027302180450792059	L_anna:0.04668753547900687112):0.0;
((Sierra_Nevada:0.00892176072443120853	(L_melissa:0.01068456694064429634	Warner_Mts:0.02416204333805587606):0.04524967578471012636):0.00373439929479034861	L_idas:0.00630162180570761985	L_anna:0.03159083281286279715):0.0;
(Sierra_Nevada:0.00846136818133601254	(L_idas:0.00544090833709809981	(L_melissa:0.03223519876933324951	Warner_Mts:0.01339052636020849479):0.00610542926063402554):0.01568417827698082023	L_anna:0.04968214572821293834):0.0;
(Warner_Mts:0.00518010587485993271	(Sierra_Nevada:0.00677567929600672320	(L_idas:0.00542138167884169929	L_melissa:0.02542782246575858371):0.02204060251110073060):0.01243255054330068277	L_anna:0.01555780451231806964):0.0;
(Warner_Mts:0.00217421224971406498	(Sierra_Nevada:0.01364878043764201736	(L_idas:0.01095182679662524625	L_melissa:0.02472799901272546355):0.00000100000050002909):0.00681572354382657068	L_anna:0.02497270313190395538):0.0;
(((L_idas:0.02979955741603194583	L_melissa:0.01559547883560836838):0.02482905679826384257	Warner_Mts:0.01780660885173823704):0.02662075306512734149	Sierra_Nevada:0.02577553739689374124	L_anna:0.04303105362409073709):0.0;
((L_idas:0.00751736023583066994	(L_melissa:0.03079358777082888063	Warner_Mts:0.03118063031983038524):0.00430296914883076653):0.04634258914127824952	Sierra_Nevada:0.00990243433843828250	L_anna:0.04627252115551003936):0.0;
(((Warner_Mts:0.00632117420126390803	L_melissa:0.01110119773837801339):0.01804811299839113523	Sierra_Nevada:0.02790543921175957578):0.01240094785546445692	L_idas:0.01803041601351012754	L_anna:0.05852207507952293664):0.0;
(Sierra_Nevada:0.00949766644942286360	((L_melissa:0.01051215824368701389	Warner_Mts:0.00385719370556175667):0.00769265157837363545	L_idas:0.01557416272037810863):0.03607184473940799191	L_anna:0.04130518027200582448):0.0;
(Sierra_Nevada:0.01344571014588372658	((Warner_Mts:0.02015138340541597697	L_melissa:0.01178048533815704776):0.00660956743586879267	L_idas:0.01288403218588289253):0.04651985480880854729	L_anna:0.02800469098624227757):0.0;
(Sierra_Nevada:0.01165090193643202043	(Warner_Mts:0.00762927836241519657	(L_melissa:0.03676326393916273805	L_idas:0.01363740577178666410):0.00728388181444838013):0.00260535926841449442	L_anna:0.04352178060570020823):0.0;
(Warner_Mts:0.00657747731447229627	(L_melissa:0.04650971892797738788	(L_idas:0.04285122755083710377	Sierra_Nevada:0.01532961306612223851):0.00519949037505829451):0.02170908796485146453	L_anna:0.04449939332874006115):0.0;
(Sierra_Nevada:0.00774010327891973531	(L_melissa:0.02533488043850633947	(Warner_Mts:0.01589066908337051151	L_idas:0.02076022248152517916):0.00970117162386666815):0.02110509522209936401	L_anna:0.05503129455447550861):0.0;
((L_idas:0.01682144883048035736	(Sierra_Nevada:0.01027865535220528863	Warner_Mts:0.02147080115722482113):0.03170195238040953573):0.01513161988030529634	L_melissa:0.06991825100260472270	L_anna:0.02538540983701561421):0.0;
(Sierra_Nevada:0.02112317754444722334	(Warner_Mts:0.02183299689630772630	(L_melissa:0.02240449022677349147	L_idas:0.01901060593447580216):0.00799932537465036612):0.06079944369263073217	L_anna:0.05073341915338996921):0.0;
(Sierra_Nevada:0.01574682386768407050	(L_idas:0.01307151889304846923	(L_melissa:0.02684349455482327659	Warner_Mts:0.01633909237960566932):0.01614911618050178521):0.06395039774452060399	L_anna:0.00830776535917013455):0.0;
((L_melissa:0.01805424592304101863	L_idas:0.00684071518383882159):0.00525379083635776640	(Warner_Mts:0.00985262578749074303	Sierra_Nevada:0.00730409061578582344):0.01149992140842720674	L_anna:0.04948742199657688023):0.0;
(Sierra_Nevada:0.02112317754444722334	(Warner_Mts:0.02183299689630772630	(L_melissa:0.02240449022677349147	L_idas:0.01901060593447580216):0.00799932537465036612):0.06079944369263073217	L_anna:0.05073341915338996921):0.0;
((L_idas:0.01755627780365772925	(L_melissa:0.03262022827502449734	Sierra_Nevada:0.01335399543999196692):0.00538820202703326097):0.02616827816503143958	Warner_Mts:0.01434547301500804090	L_anna:0.04730264859084882395):0.0;
(Sierra_Nevada:0.00358713439709621839	(Warner_Mts:0.01791036155400882804	(L_idas:0.00209243763445143317	L_melissa:0.00785947677443209550):0.08860326043139860053):0.04205464857049399929	L_anna:0.05886477811902988966):0.0;
((Sierra_Nevada:0.01602111136582004200	(L_idas:0.01141293308833714847	L_melissa:0.03161276387709441305):0.02506509281023598656):0.01696619968472357076	Warner_Mts:0.02562211687352363224	L_anna:0.02924297519230530107):0.0;
(((L_idas:0.01893115565393039407	L_melissa:0.02428549852902468081):0.02664529918102007122	Warner_Mts:0.01002736388360766888):0.04019243187651866389	Sierra_Nevada:0.01333837986107894516	L_anna:0.02317359771906266422):0.0;
((Sierra_Nevada:0.01713967266684215951	(L_idas:0.00870797257567294987	L_melissa:0.04334569773249937613):0.03478286140361490364):0.00849399141284025785	Warner_Mts:0.00557174885874491856	L_anna:0.02898299117555642665):0.0;
(Warner_Mts:0.02990388681391111664	(L_idas:0.01729851556132188176	(L_melissa:0.01705085334690353491	Sierra_Nevada:0.01780724064039173465):0.01589576602490542709):0.00863069809418621700	L_anna:0.01451551562115144939):0.0;
(Sierra_Nevada:0.00136687930573496240	(L_idas:0.02277208522056273568	(Warner_Mts:0.00000100000050002909	L_melissa:0.02023832668399942053):0.02162601640845127071):0.01728354385684392411	L_anna:0.03784082441480983439):0.0;
(Warner_Mts:0.00528095724515760361	(Sierra_Nevada:0.02795554148338085312	(L_melissa:0.05295345716815474946	L_idas:0.00311912401862496922):0.02332641120685559691):0.00385440114863330220	L_anna:0.03361434423575017372):0.0;
((L_melissa:0.03781056926032874688	(L_idas:0.01220593354496803118	Warner_Mts:0.01842859321919674068):0.01150978425505375796):0.00624435006652160340	Sierra_Nevada:0.02008098030623963609	L_anna:0.01784051861285692112):0.0;
(Sierra_Nevada:0.01524988809272747985	((L_idas:0.01029348106083345996	L_melissa:0.03486851572297385710):0.00762161339090729022	Warner_Mts:0.02201169452626551212):0.01748318336874021828	L_anna:0.03718260735141018514):0.0;
(Sierra_Nevada:0.01095804571565497237	((Warner_Mts:0.01727106857593497732	L_melissa:0.02227858935977208854):0.04708390694742081717	L_idas:0.03321632626893229051):0.04051816355443894208	L_anna:0.00579798874906782991):0.0;
(Sierra_Nevada:0.00000100000050002909	((L_idas:0.01642630540289579874	L_melissa:0.01713303103493757015):0.00503461386119014205	Warner_Mts:0.01185026506927709666):0.04690923274208553401	L_anna:0.02753842291641149173):0.0;
((L_idas:0.00324809102444795000	(L_melissa:0.01326420835512106058	Warner_Mts:0.01233346957118532095):0.06158619482734581374):0.08806127051521911442	Sierra_Nevada:0.00837737237471019615	L_anna:0.02455423526342209034):0.0;
((Sierra_Nevada:0.02054605459706472514	L_melissa:0.02487862246454253592):0.01703535765921813591	(L_idas:0.01931923919624271499	Warner_Mts:0.02093407395700508031):0.01937093647285033707	L_anna:0.03437020693121000531):0.0;
((Warner_Mts:0.01954109634124445022	(L_idas:0.00364394601252772182	L_melissa:0.02539235685413410160):0.01811703937591986266):0.00977855538378920135	Sierra_Nevada:0.01712296566614076448	L_anna:0.05394060158006520889):0.0;
((Warner_Mts:0.01383626573836047556	(L_melissa:0.01656785290491270130	L_idas:0.01678039686319170859):0.02251004160092387810):0.01243808392727106457	Sierra_Nevada:0.00584771649083816198	L_anna:0.03460464383149672307):0.0;
((Sierra_Nevada:0.02146935152817585485	Warner_Mts:0.02270331919233399207):0.01008855873216429715	(L_idas:0.01471974704960301618	L_melissa:0.03726946043339740555):0.01445289123773043499	L_anna:0.03155395927117336796):0.0;
((Sierra_Nevada:0.02079780232748703814	(Warner_Mts:0.00148195678519931224	L_idas:0.00940008016399163961):0.01088669601671696414):0.00472632231511675108	L_melissa:0.03496215956613853842	L_anna:0.07056864984344222991):0.0;
(Warner_Mts:0.00809618566518628159	(Sierra_Nevada:0.01944388713211796932	(L_melissa:0.02172415410290706034	L_idas:0.00302555101321069341):0.04602543591898509284):0.01416314264023650106	L_anna:0.04979284241498317665):0.0;
((Warner_Mts:0.01337430232317458716	Sierra_Nevada:0.02213321283307605192):0.01298957616010542639	(L_idas:0.00329669165066283961	L_melissa:0.01234367612256549208):0.03624115087722289130	L_anna:0.03656460311980638811):0.0;
((L_idas:0.00317570625551185422	(Warner_Mts:0.00519905590140336705	L_melissa:0.04396057169298819844):0.02072083538276467060):0.02592226344156250972	Sierra_Nevada:0.01018081904960268722	L_anna:0.04635418337666263877):0.0;
(Sierra_Nevada:0.01255210467337470985	(L_idas:0.01030511684342781502	(L_melissa:0.05365529325556534640	Warner_Mts:0.02776214616250200634):0.00168216957832717723):0.01936173718039561550	L_anna:0.02561236262991097370):0.0;
(L_idas:0.00325691846493959044	(Sierra_Nevada:0.02009676438676221560	(Warner_Mts:0.00403721849312292311	L_melissa:0.02173105334544669920):0.02253661560331834610):0.01077506389771563933	L_anna:0.05410443599526820052):0.0;
((Warner_Mts:0.01133141510661746579	L_idas:0.00339114224397201944):0.00588599412286903382	(Sierra_Nevada:0.01172177862892580941	L_melissa:0.06952324097810494430):0.01140525080065006927	L_anna:0.07143205796577788147):0.0;
(Sierra_Nevada:0.00963765205881962454	((L_idas:0.00322894914951273905	L_melissa:0.02820872437940697211):0.02098529113306931565	Warner_Mts:0.02360947070480140519):0.01709385274328811127	L_anna:0.04076285328729598034):0.0;
(Sierra_Nevada:0.00172856872752706159	(Warner_Mts:0.00907847710630877054	(L_melissa:0.01523203060610932649	L_idas:0.00808598391512917528):0.01143726881627886265):0.04815801015656599737	L_anna:0.03616149032958871495):0.0;
(Sierra_Nevada:0.01312859923669607368	(Warner_Mts:0.00899335668176673778	(L_idas:0.03578784304711125214	L_melissa:0.01476466414466272824):0.01782899219505584137):0.03807362838239839592	L_anna:0.02444755306082079319):0.0;
(Sierra_Nevada:0.01068630689565891120	((L_idas:0.00574788860091773532	L_melissa:0.01915407182301405789):0.01417739784123835112	Warner_Mts:0.01319759214069007001):0.01456459293395280172	L_anna:0.02883703429793190928):0.0;
((L_idas:0.01808158453130569512	(L_melissa:0.02402135196584120197	Warner_Mts:0.01309969402139999316):0.01470029681281324017):0.01117572713656670921	Sierra_Nevada:0.00691447064019594729	L_anna:0.05516533325254928399):0.0;
(L_idas:0.01445300839592872019	(Sierra_Nevada:0.00779765033258114637	(Warner_Mts:0.00827878753274216735	L_melissa:0.02665421125774954797):0.01281281516899100345):0.00529490765200742956	L_anna:0.03120588359141937204):0.0;
((L_idas:0.01354188698322724912	(L_melissa:0.03070546325716545441	Warner_Mts:0.01851796841794069171):0.00692403215018010977):0.02426213229771083391	Sierra_Nevada:0.00368465664179159396	L_anna:0.06435766505088720557):0.0;
(((L_idas:0.00181102264102600205	L_melissa:0.02565741571773382315):0.02366898868931094357	Warner_Mts:0.02073610839684680504):0.01938366520794859715	Sierra_Nevada:0.00914716281903549082	L_anna:0.04367960727151273120):0.0;
(Sierra_Nevada:0.02697858268100188431	((L_idas:0.00521610517882331072	L_melissa:0.02213051268631285873):0.00568065552122467253	Warner_Mts:0.01040126198366520850):0.03932294252206239987	L_anna:0.04393737595148343444):0.0;
(Sierra_Nevada:0.00950526637278108384	((Warner_Mts:0.00750245424137789118	L_melissa:0.02769155208932666187):0.01117639132549506920	L_idas:0.00371448727835405187):0.03604117290312012362	L_anna:0.03039217146424344138):0.0;
((L_idas:0.01258452482040821503	(L_melissa:0.03203753342965350720	Warner_Mts:0.00265468838332683348):0.04071403632344437751):0.06168970950762135697	Sierra_Nevada:0.00274291771411256735	L_anna:0.00730013963401289576):0.0;
(Sierra_Nevada:0.01687062214039582869	((L_melissa:0.03143892187389331350	Warner_Mts:0.00345262637786274140):0.04995664103786103677	L_idas:0.00867454141790588093):0.03733688555332978498	L_anna:0.02176058542296121015):0.0;
(Sierra_Nevada:0.00000100000050002909	(L_idas:0.00503642875695146149	(Warner_Mts:0.00300068536658351431	L_melissa:0.00831585315842098965):0.02835868278826409947):0.02431479460276726387	L_anna:0.02290506899074363709):0.0;
((L_idas:0.01242032506637832760	(L_melissa:0.04995050395193525311	Warner_Mts:0.00164262869911079717):0.01725103673391418721):0.04575097687719527351	Sierra_Nevada:0.00686227018085769445	L_anna:0.01431295949665009441):0.0;
((Warner_Mts:0.00149412909806403223	Sierra_Nevada:0.01036755109184365857):0.01470956554792613585	(L_idas:0.00000100000050002909	L_melissa:0.07001838979154625942):0.00959465221193600039	L_anna:0.02516081737320923981):0.0;
(Warner_Mts:0.00762383824769485852	(L_idas:0.02083097305498879739	(Sierra_Nevada:0.01822026147021176684	L_melissa:0.04686753510009008389):0.03626847166651717136):0.01178535603778972651	L_anna:0.06132379301025086410):0.0;
(Sierra_Nevada:0.00719352400188935388	((Warner_Mts:0.00124083476688531232	L_melissa:0.08454252237332375575):0.05007518677883932706	L_idas:0.00394056746423652234):0.00279855980353807933	L_anna:0.05355697239199403575):0.0;
((L_melissa:0.04628311467585059097	Sierra_Nevada:0.00906688970427318129):0.00512357287045240098	(L_idas:0.00468743053908453854	Warner_Mts:0.00747651866319242256):0.00496391954796852799	L_anna:0.02253144387990407144):0.0;
((L_melissa:0.03842093777819050038	(L_idas:0.01633305945470138465	Warner_Mts:0.00253506167117980435):0.01185253382423354963):0.02671316515380563542	Sierra_Nevada:0.02651600044192675351	L_anna:0.01340798403193505309):0.0;
(Sierra_Nevada:0.00109121150486213400	((L_idas:0.01117251267336108987	Warner_Mts:0.00758867232557540634):0.00462799519040826834	L_melissa:0.02609834693855318799):0.05991805121871632972	L_anna:0.04999927679460659108):0.0;
(Sierra_Nevada:0.00385863864567146352	(L_melissa:0.01783119510192261725	(Warner_Mts:0.03367791654128070994	L_idas:0.00380060771439618035):0.02045275007590290767):0.05148412131168409595	L_anna:0.01534904454786797587):0.0;
(Sierra_Nevada:0.03031363380477462843	(L_idas:0.02009241597035187413	(L_melissa:0.03482912929044015837	Warner_Mts:0.01878338963702861145):0.01228303634000247127):0.06361713049219087923	L_anna:0.00800888847288139250):0.0;
(Warner_Mts:0.01979590584985629551	(Sierra_Nevada:0.03720288352129917653	(L_idas:0.00355327385525657088	L_melissa:0.01289642836885971852):0.05052190181387299778):0.03916815425946793688	L_anna:0.01861851538454190394):0.0;
(((L_melissa:0.04421491528280914463	Sierra_Nevada:0.01102978378789546202):0.06085998501081400780	L_idas:0.00153408092996422602):0.02606255626296804725	Warner_Mts:0.00531315940523735108	L_anna:0.02248423995978305473):0.0;
(Warner_Mts:0.04461906581194940991	((L_melissa:0.05638155536836366583	L_idas:0.01308049216125540745):0.02038591205612019785	Sierra_Nevada:0.01402828466415398205):0.02119868448071820025	L_anna:0.03301063643056036112):0.0;
(Sierra_Nevada:0.02288193230067806644	(L_idas:0.04003231909824227913	(L_melissa:0.01653248877932746164	Warner_Mts:0.00715420534279501662):0.01261981163397675638):0.01485798661908893127	L_anna:0.05360054008841540207):0.0;
((L_idas:0.00757917011170692375	L_melissa:0.02629194579523630795):0.01819400737007701579	(Sierra_Nevada:0.01853824592676941302	Warner_Mts:0.01339209665525085621):0.00209888794504620212	L_anna:0.03900256985448996572):0.0;
(((L_idas:0.00000100000050002909	L_melissa:0.03064414971843442206):0.04791337524584179941	Warner_Mts:0.00206370585721439440):0.00702956349048641620	Sierra_Nevada:0.01489103290223818717	L_anna:0.07302187702321508156):0.0;
(((L_idas:0.00673317060486294371	L_melissa:0.03148976930245236255):0.02023177136742892318	Sierra_Nevada:0.01357084781554444668):0.01032395197874151974	Warner_Mts:0.00599369498949747781	L_anna:0.02576127319734103360):0.0;
((Warner_Mts:0.00873667867489977094	(L_melissa:0.02538002211745171710	L_idas:0.01669564319963824650):0.03212559815699278509):0.01867289598548207627	Sierra_Nevada:0.03127080267976674322	L_anna:0.04647086933004962450):0.0;
((L_idas:0.00821240897931811882	(L_melissa:0.01682592728601282200	Warner_Mts:0.00675615068020589318):0.01082733220584421174):0.02356492059755030746	Sierra_Nevada:0.01906089059855184745	L_anna:0.01921570808721227361):0.0;
(L_idas:0.01216726286414611738	(Sierra_Nevada:0.04161618155780741346	(L_melissa:0.01747788730349246825	Warner_Mts:0.01834285737435278896):0.00566037686740833088):0.01149674124120359138	L_anna:0.05122577493636022716):0.0;
(Sierra_Nevada:0.02361689479498598268	((L_idas:0.01877277263952694536	L_melissa:0.03066222182917323000):0.02173993397974813280	Warner_Mts:0.01612947849459756000):0.01812809754759222083	L_anna:0.05343081281479944433):0.0;
(Sierra_Nevada:0.00303517889360730743	(Warner_Mts:0.01405660034063234247	(L_melissa:0.03736006282481318941	L_idas:0.00828632980297998485):0.01179643573638829504):0.07868346399330750085	L_anna:0.02114564696361782847):0.0;
(Sierra_Nevada:0.00370890565024683660	(L_idas:0.01105081707298233296	(Warner_Mts:0.01499750393261699288	L_melissa:0.04779539332979482191):0.01054378744315952361):0.04929122188467639776	L_anna:0.00490319239893180752):0.0;
(Sierra_Nevada:0.02371425676953067829	((L_idas:0.01560648918955245650	L_melissa:0.01590814437473651172):0.04260665892525417053	Warner_Mts:0.01885847149427674271):0.04919850978810833692	L_anna:0.03953377291713500857):0.0;
((L_idas:0.01877355446370808367	(Warner_Mts:0.01203073299224497773	L_melissa:0.02422943343074387967):0.00809560409251512507):0.04724912582763234059	Sierra_Nevada:0.02552827767160464889	L_anna:0.04029572711097101356):0.0;
(Sierra_Nevada:0.03255313733808860160	((Warner_Mts:0.02549063268006382735	L_melissa:0.02769562869607346614):0.00640147874464017542	L_idas:0.01320009377347451142):0.04592298647907800541	L_anna:0.01859162479093519685):0.0;
((L_idas:0.00440264390073540936	Warner_Mts:0.02563738265178668735):0.00826655485402362847	(L_melissa:0.03928566492896266860	Sierra_Nevada:0.00594409150683323628):0.03556949283199772882	L_anna:0.02838317477766333363):0.0;
(Sierra_Nevada:0.01230518159108285291	((L_idas:0.01320654556769499180	L_melissa:0.02906942116056893122):0.00961357417545630200	Warner_Mts:0.02181665345289978894):0.02966889683175746167	L_anna:0.02894259070914659976):0.0;
((Sierra_Nevada:0.02394858977254694932	(L_idas:0.01558202712944580307	Warner_Mts:0.02724514357467281225):0.00591539220226811307):0.00580191025346838297	L_melissa:0.04315554792995986849	L_anna:0.04168008431326344909):0.0;
(Sierra_Nevada:0.01025263011232349121	((Warner_Mts:0.00152781116258933697	L_melissa:0.01288154639390117623):0.00735479968850899501	L_idas:0.01224157618188317573):0.03178857573375105938	L_anna:0.03296962432665611481):0.0;
(Warner_Mts:0.00474856870923159782	(Sierra_Nevada:0.02873141521956381478	(L_melissa:0.02419043194829632523	L_idas:0.00906483865555629022):0.02636549695111511590):0.00700425274335574229	L_anna:0.04095450862469607323):0.0;
((L_idas:0.02039869682355910374	Sierra_Nevada:0.01685470622999549889):0.01655422001876222932	(L_melissa:0.00559485760826567737	Warner_Mts:0.00892317445284562978):0.01050991746882863793	L_anna:0.02554831130075668061):0.0;
(Sierra_Nevada:0.01993658160587924791	((L_melissa:0.01234688550172413808	Warner_Mts:0.01569522960980382353):0.00493990612576996127	L_idas:0.02010342465050204974):0.01185737360297571714	L_anna:0.02595371302621633791):0.0;
(Sierra_Nevada:0.01447351245830607799	((L_idas:0.01142572788167252502	L_melissa:0.03600360925640845589):0.01275878307093479026	Warner_Mts:0.01433272526714435800):0.02816275874039752061	L_anna:0.03153095721451042166):0.0;
(Sierra_Nevada:0.01417272577543392774	(Warner_Mts:0.03009203819669402369	(L_melissa:0.02354482731915725005	L_idas:0.01503026612269644027):0.01485258303150682399):0.05129075241521369871	L_anna:0.00779314895712123357):0.0;
(((L_melissa:0.04718650792647266501	Sierra_Nevada:0.00688307898572075756):0.01119439377098551541	L_idas:0.00572991382306323616):0.01702531531885288427	Warner_Mts:0.01703862752709120118	L_anna:0.02308911365816411834):0.0;
(Sierra_Nevada:0.01413587170725407946	((L_idas:0.00949642164581052800	L_melissa:0.01994343578834688671):0.01156139565576704865	Warner_Mts:0.00603023477284647148):0.05701019471012683942	L_anna:0.05490708710084020450):0.0;
(((L_idas:0.00831951144092370892	L_melissa:0.01770852554595115161):0.03181466218405443191	Warner_Mts:0.02076402773938889473):0.02813380336886368502	Sierra_Nevada:0.00587831884257981017	L_anna:0.03670092485255622289):0.0;
((Sierra_Nevada:0.01543333958618267783	(Warner_Mts:0.02848361510327850066	L_melissa:0.01814658015374737490):0.00987439907990238924):0.01192356136777054237	L_idas:0.01399198610157735903	L_anna:0.04971172037104021335):0.0;
(Sierra_Nevada:0.01115687429617072228	(L_idas:0.01116288848293869873	(L_melissa:0.01040166571032086727	Warner_Mts:0.00548736538838144779):0.01698039247934404056):0.02797051657672812094	L_anna:0.02212923766616939694):0.0;
(Sierra_Nevada:0.02604628599470927217	((L_melissa:0.03483352063670435567	Warner_Mts:0.00490390963291896086):0.02712955820086075664	L_idas:0.01720851579974411530):0.01524624192594331053	L_anna:0.03101865478270487628):0.0;
((Warner_Mts:0.01157586155379709304	(L_melissa:0.02285629194542336540	L_idas:0.01381066086905264820):0.01827312754337998349):0.04161728478560493272	Sierra_Nevada:0.00344282927161109050	L_anna:0.03771570032523037519):0.0;
((L_idas:0.02754296154094277790	(L_melissa:0.02834788274522746440	Warner_Mts:0.01014324694001217386):0.00790303708901988165):0.02370397295796558210	Sierra_Nevada:0.00915052469927879128	L_anna:0.00695924416102724954):0.0;
(((L_melissa:0.02078380053358176369	Warner_Mts:0.00208305989879959026):0.01310817251816335724	L_idas:0.00602814520526964628):0.00891655261669463232	Sierra_Nevada:0.00081637609023824077	L_anna:0.04909972609697661750):0.0;
(Sierra_Nevada:0.00859853043801926502	(L_melissa:0.01022118245577076194	(Warner_Mts:0.01103159796427537025	L_idas:0.03422637513757214450):0.00192262391887658445):0.06087141745471901649	L_anna:0.02702969993623422981):0.0;
(((L_idas:0.01581060388486563509	L_melissa:0.01132965955432337773):0.01319090042261366648	Warner_Mts:0.00360267251867443794):0.01640931256998752474	Sierra_Nevada:0.00940487676828278413	L_anna:0.01961162951915393360):0.0;
(Sierra_Nevada:0.01191227297296239794	(L_melissa:0.00943174656169885710	(L_idas:0.02455149054152727314	Warner_Mts:0.00856639465445448341):0.00672583386305171914):0.03442060506482994692	L_anna:0.02594873450773722487):0.0;
(Sierra_Nevada:0.00270289609355676540	((L_melissa:0.03004284192422796915	L_idas:0.00518363417594745225):0.01593715445884635526	Warner_Mts:0.01531417767904763409):0.01699014522861345966	L_anna:0.04754930398409597248):0.0;
(Sierra_Nevada:0.02015472867486020614	(L_idas:0.01680407418417623894	(L_melissa:0.01399064070559466813	Warner_Mts:0.01109904552246144399):0.00639359004279271143):0.01020548927559619158	L_anna:0.03342077247846612920):0.0;
(Sierra_Nevada:0.00891971674867852483	(Warner_Mts:0.00940703318108556882	(L_idas:0.01331928354608022044	L_melissa:0.01214964488774849909):0.00858612547618059670):0.04523029374293966592	L_anna:0.02312873803550218391):0.0;
((L_melissa:0.04999693348664886045	Sierra_Nevada:0.00413474487172477579):0.02007041173468717549	(L_idas:0.00687764789045036164	Warner_Mts:0.00000100000050002909):0.01682404692786693481	L_anna:0.05278129183030676880):0.0;
(Sierra_Nevada:0.00963240805832460412	(Warner_Mts:0.00871050408967979049	(L_melissa:0.02777773161671896404	L_idas:0.00812932202217305638):0.04164873967736221205):0.03001731973232669992	L_anna:0.05620663109838888033):0.0;
((Sierra_Nevada:0.01292024205312631777	(L_melissa:0.01570754750177491554	L_idas:0.01217175177805031143):0.00820323954664504799):0.00272282909087884174	Warner_Mts:0.03779926888458833706	L_anna:0.03420700598835076794):0.0;
(Sierra_Nevada:0.01212605636434611368	(L_idas:0.01072165793471820637	(L_melissa:0.02010688498059807344	Warner_Mts:0.01249813563264031042):0.02029554990143193904):0.03511170103211163490	L_anna:0.07171961301083179530):0.0;
(Sierra_Nevada:0.00939320994484094812	(Warner_Mts:0.01300846583641838798	(L_idas:0.00903628438775055075	L_melissa:0.02621438670065441567):0.03123152956105743755):0.02829380910987320738	L_anna:0.02639608332700219342):0.0;
(Sierra_Nevada:0.01648305368402655166	((L_idas:0.00912133830919271624	L_melissa:0.01575840738660034407):0.01467450870814741848	Warner_Mts:0.02562339404379906926):0.01686306030116417609	L_anna:0.02808693291887898527):0.0;
(Warner_Mts:0.00978234280858882033	(Sierra_Nevada:0.03564223411935919794	(L_melissa:0.02054363036500971712	L_idas:0.00460434557095968852):0.02737374688437124032):0.02117558390658572792	L_anna:0.05828306123701620239):0.0;
(Sierra_Nevada:0.00851425734240310837	((Warner_Mts:0.03384967039421623441	L_melissa:0.01213261213346315988):0.02713120113486671217	L_idas:0.00881128276660520481):0.04272537522335660004	L_anna:0.03159928483473731231):0.0;
(Sierra_Nevada:0.01454783094219896586	(Warner_Mts:0.03830656714114274997	(L_melissa:0.01676162752096899827	L_idas:0.00938611637219599268):0.01051919750167433151):0.04535979813251723308	L_anna:0.01617029618802071772):0.0;
(Sierra_Nevada:0.00888069131107249721	((Warner_Mts:0.03141070994848626369	L_melissa:0.01858631075781583611):0.00559223153546152194	L_idas:0.00674480076239008294):0.06598464938210228670	L_anna:0.02358549192236801539):0.0;
(Sierra_Nevada:0.02112317754444722334	(Warner_Mts:0.02183299689630772630	(L_melissa:0.02240449022677349147	L_idas:0.01901060593447580216):0.00799932537465036612):0.06079944369263073217	L_anna:0.05073341915338996921):0.0;
(Warner_Mts:0.02631611197305456715	(Sierra_Nevada:0.02178433544442982123	(L_melissa:0.02245039946793763244	L_idas:0.00919999776774993276):0.01327686771833869878):0.00863798087062853798	L_anna:0.03777541444935992448):0.0;
(Sierra_Nevada:0.00000100000050002909	(L_melissa:0.03835217211311409136	(Warner_Mts:0.00557798011746187677	L_idas:0.01864351054363599242):0.00889277714783549660):0.01439735688952231869	L_anna:0.04989827194413585382):0.0;
(Sierra_Nevada:0.00460901084169741161	((L_idas:0.01965513501295179655	L_melissa:0.02360939706397244264):0.01119182212853638697	Warner_Mts:0.01448019077969915289):0.07375734108570022873	L_anna:0.00695403155743071644):0.0;
(Warner_Mts:0.01625020869065493465	(Sierra_Nevada:0.03155477880945566777	(L_idas:0.01468009559983770793	L_melissa:0.01610389139931045141):0.04649264167211823728):0.02794223826124999505	L_anna:0.03944056334542508230):0.0;
(Sierra_Nevada:0.02121572606738843236	(L_idas:0.01049156342545029715	(Warner_Mts:0.02883053625567927672	L_melissa:0.03295036962759161081):0.02050462705047101722):0.00825489659720792315	L_anna:0.04926844640726450730):0.0;
(Sierra_Nevada:0.02121572606738843236	(L_idas:0.01049156342545029715	(Warner_Mts:0.02883053625567927672	L_melissa:0.03295036962759161081):0.02050462705047101722):0.00825489659720792315	L_anna:0.04926844640726450730):0.0;
(Sierra_Nevada:0.02121572606738843236	(L_idas:0.01049156342545029715	(Warner_Mts:0.02883053625567927672	L_melissa:0.03295036962759161081):0.02050462705047101722):0.00825489659720792315	L_anna:0.04926844640726450730):0.0;
(Sierra_Nevada:0.01482432627425036079	((Warner_Mts:0.02537325617945958636	L_melissa:0.02306837754128790094):0.00489053400516915610	L_idas:0.01249544596196494432):0.02712176060576063780	L_anna:0.04278837801129750651):0.0;
(Sierra_Nevada:0.02905592317325270124	((L_melissa:0.03192127237886083213	L_idas:0.01431980093648591891):0.01068497400851457606	Warner_Mts:0.04394688362183783725):0.00843322443060264687	L_anna:0.03626040290912906083):0.0;
(Warner_Mts:0.00000100000050002909	((L_melissa:0.03186888992372637064	Sierra_Nevada:0.02863901373805000442):0.02628741928791601332	L_idas:0.01674043793962329968):0.01028416363471775126	L_anna:0.03362315031335506854):0.0;
((Sierra_Nevada:0.01923376084506246350	(L_melissa:0.03647891466584485265	Warner_Mts:0.01282950697237409884):0.05173117867476146464):0.02194691551234969826	L_idas:0.02429168720148578223	L_anna:0.04477386333912471150):0.0;
(((Sierra_Nevada:0.01550739978086469566	L_melissa:0.02367054582903017901):0.00975359016627058879	Warner_Mts:0.02300736526794235071):0.01278026351950861672	L_idas:0.01238028028878394339	L_anna:0.03592117375435975590):0.0;
((L_idas:0.00982632360020235102	L_melissa:0.03106389090675913331):0.00226634869540894750	(Sierra_Nevada:0.00922454702841004823	Warner_Mts:0.01200553525300793699):0.00803611441023469042	L_anna:0.03713320854280829919):0.0;
[truncated: 297 more rows]
