# Supplementary material for: Recent hybrids recapitulate ancient hybrid outcomes
Source: Nat Commun. 2020 May 1;11:2179. doi: 10.1038/s41467-020-15641-x (PMC7195404; doi:10.1038/s41467-020-15641-x)
Supplement: Supplementary file 4 — Source Data [file 41467_2020_15641_MOESM4_ESM.zip › Source_Data/README]

This directory contains key data from the results figures in the manuscript.

fig2_genotype_matrix.txt = matrix with genotype estimates. There is one row per individual (835) and one column per SNP (39193). Bayesian point estimates of genotypes are given.

fig3_clines.txt = data table with point estimates of cline parameters (alpha and beta) for each AIM. Information on scaffold, position, and linkage group is provided as well.

fig4_popanc.tar.gz = compressed directory with one file per Jackson Hole population. Each file gives estimates of idas ancestry frequencies by scaffold and position for one Jackson Hole population.

fig5_predict_data.txt = combined data table with ancestry estimates (mean across populations) and cline parameters.

fig6_trees.txt = 2088 phylogenetic trees, one for each of the 1000 SNP windows. Trees are in nexus format and given one per row.
